# Supplementary material for: Uptake of N2O5 by aqueous aerosol unveiled using chemically accurate many-body potentials
Source: Nat Commun. 2022 Mar 10;13:1266. doi: 10.1038/s41467-022-28697-8 (PMC8913772; doi:10.1038/s41467-022-28697-8)
Supplement: Supplementary file 3 — Source Data [file 41467_2022_28697_MOESM3_ESM.zip › n2o5-uptake-data/Fig2/scattering/rep07run03/relcom_gds.dat]

0.025 11.5178
0.05 11.4692
0.075 11.4205
0.1 11.3719
0.125 11.3231
0.15 11.2744
0.175 11.2256
0.2 11.1769
0.225 11.1281
0.25 11.0792
0.275 11.0304
0.3 10.9815
0.325 10.9326
0.35 10.8837
0.375 10.8347
0.4 10.7857
0.425 10.7367
0.45 10.6876
0.475 10.6384
0.5 10.5893
0.525 10.5401
0.55 10.4908
0.575 10.4415
0.6 10.3922
0.625 10.3428
0.65 10.2933
0.675 10.2439
0.7 10.1943
0.725 10.1447
0.75 10.0951
0.775 10.0454
0.8 9.9957
0.825 9.9459
0.85 9.8961
0.875 9.8463
0.9 9.7964
0.925 9.7465
0.95 9.6965
0.975 9.6465
1 9.5964
1.025 9.5463
1.05 9.4961
1.075 9.4459
1.1 9.3957
1.125 9.3454
1.15 9.2951
1.175 9.2448
1.2 9.1945
1.225 9.1441
1.25 9.0937
1.275 9.0433
1.3 8.9928
1.325 8.9423
1.35 8.8918
1.375 8.8412
1.4 8.7906
1.425 8.74
1.45 8.6893
1.475 8.6386
1.5 8.5878
1.525 8.5369
1.55 8.486
1.575 8.4349
1.6 8.3838
1.625 8.3326
1.65 8.2813
1.675 8.2299
1.7 8.1785
1.725 8.127
1.75 8.0754
1.775 8.0237
1.8 7.9717
1.825 7.9196
1.85 7.8672
1.875 7.8145
1.9 7.7615
1.925 7.7081
1.95 7.6542
1.975 7.5998
2 7.5451
2.025 7.4903
2.05 7.4354
2.075 7.3801
2.1 7.3244
2.125 7.2682
2.15 7.2115
2.175 7.1544
2.2 7.0966
2.225 7.0383
2.25 6.9792
2.275 6.9196
2.3 6.8596
2.325 6.7993
2.35 6.7389
2.375 6.6784
2.4 6.6178
2.425 6.5569
2.45 6.4956
2.475 6.4342
2.5 6.373
2.525 6.3112
2.55 6.2486
2.575 6.1859
2.6 6.1234
2.625 6.061
2.65 5.9985
2.675 5.9352
2.7 5.8708
2.725 5.805
2.75 5.7381
2.775 5.6697
2.8 5.5992
2.825 5.5254
2.85 5.4482
2.875 5.3684
2.9 5.2856
2.925 5.2004
2.95 5.1129
2.975 5.0244
3 4.9377
3.025 4.8581
3.05 4.7882
3.075 4.7244
3.1 4.6634
3.125 4.6026
3.15 4.5417
3.175 4.4809
3.2 4.4211
3.225 4.3641
3.25 4.3118
3.275 4.2625
3.3 4.2127
3.325 4.1585
3.35 4.0983
3.375 4.0327
3.4 3.9623
3.425 3.8859
3.45 3.8027
3.475 3.7142
3.5 3.6238
3.525 3.5332
3.55 3.439
3.575 3.3417
3.6 3.2448
3.625 3.1542
3.65 3.0689
3.675 2.9957
3.7 2.9452
3.725 2.9188
3.75 2.9044
3.775 2.8954
3.8 2.888
3.825 2.8787
3.85 2.8699
3.875 2.8613
3.9 2.8532
3.925 2.842
3.95 2.8276
3.975 2.8092
4 2.7891
4.025 2.7753
4.05 2.7699
4.075 2.7682
4.1 2.7626
4.125 2.751
4.15 2.7323
4.175 2.7081
4.2 2.6787
4.225 2.6437
4.25 2.6019
4.275 2.5527
4.3 2.4968
4.325 2.4337
4.35 2.3647
4.375 2.2896
4.4 2.2089
4.425 2.1238
4.45 2.0379
4.475 1.9548
4.5 1.877
4.525 1.8038
4.55 1.7381
4.575 1.6939
4.6 1.6778
4.625 1.6719
4.65 1.6649
4.675 1.652
4.7 1.6318
4.725 1.603
4.75 1.5652
4.775 1.5197
4.8 1.4671
4.825 1.4124
4.85 1.366
4.875 1.3288
4.9 1.2922
4.925 1.2501
4.95 1.2032
4.975 1.1548
5 1.1148
5.025 1.0866
5.05 1.0697
5.075 1.0593
5.1 1.0557
5.125 1.0604
5.15 1.0786
5.175 1.1101
5.2 1.1467
5.225 1.1872
5.25 1.2303
5.275 1.2768
5.3 1.3198
5.325 1.3574
5.35 1.3885
5.375 1.4144
5.4 1.4412
5.425 1.4748
5.45 1.5277
5.475 1.5992
5.5 1.6732
5.525 1.7408
5.55 1.7991
5.575 1.8497
5.6 1.8931
5.625 1.9308
5.65 1.963
5.675 1.9879
5.7 2.0049
5.725 2.0145
5.75 2.0161
5.775 2.0096
5.8 1.9942
5.825 1.9703
5.85 1.9397
5.875 1.9008
5.9 1.8531
5.925 1.8006
5.95 1.7467
5.975 1.6929
6 1.6446
6.025 1.611
6.05 1.5932
6.075 1.589
6.1 1.5913
6.125 1.5922
6.15 1.5855
6.175 1.5698
6.2 1.5473
6.225 1.518
6.25 1.4886
6.275 1.4719
6.3 1.4637
6.325 1.4586
6.35 1.4539
6.375 1.4449
6.4 1.427
6.425 1.4025
6.45 1.3727
6.475 1.3357
6.5 1.2904
6.525 1.2414
6.55 1.1913
6.575 1.1432
6.6 1.1035
6.625 1.0699
6.65 1.0374
6.675 1.0047
6.7 0.9721
6.725 0.9364
6.75 0.8941
6.775 0.8449
6.8 0.7895
6.825 0.7316
6.85 0.6838
6.875 0.6439
6.9 0.6013
6.925 0.5526
6.95 0.4957
6.975 0.4325
7 0.3756
7.025 0.3434
7.05 0.3411
7.075 0.3478
7.1 0.356
7.125 0.3678
7.15 0.3817
7.175 0.3962
7.2 0.4132
7.225 0.433
7.25 0.4516
7.275 0.4635
7.3 0.4692
7.325 0.4702
7.35 0.4665
7.375 0.4585
7.4 0.4471
7.425 0.431
7.45 0.4087
7.475 0.3783
7.5 0.3353
7.525 0.2785
7.55 0.2109
7.575 0.1362
7.6 0.0606
7.625 -0.0146
7.65 -0.0911
7.675 -0.1696
7.7 -0.2497
7.725 -0.3286
7.75 -0.4021
7.775 -0.4622
7.8 -0.4979
7.825 -0.5076
7.85 -0.4979
7.875 -0.4709
7.9 -0.4311
7.925 -0.3815
7.95 -0.327
7.975 -0.2732
8 -0.225
8.025 -0.1868
8.05 -0.1587
8.075 -0.1413
8.1 -0.1307
8.125 -0.1267
8.15 -0.1267
8.175 -0.1274
8.2 -0.1289
8.225 -0.1316
8.25 -0.1343
8.275 -0.1381
8.3 -0.1417
8.325 -0.1449
8.35 -0.1469
8.375 -0.1464
8.4 -0.1451
8.425 -0.1465
8.45 -0.1476
8.475 -0.1446
8.5 -0.139
8.525 -0.1329
8.55 -0.127
8.575 -0.1201
8.6 -0.111
8.625 -0.1008
8.65 -0.0894
8.675 -0.0719
8.7 -0.0401
8.725 0.0067
8.75 0.0566
8.775 0.1027
8.8 0.1454
8.825 0.1868
8.85 0.2258
8.875 0.2598
8.9 0.2845
8.925 0.2993
8.95 0.3065
8.975 0.3071
9 0.3014
9.025 0.2894
9.05 0.2777
9.075 0.2711
9.1 0.263
9.125 0.244
9.15 0.2111
9.175 0.167
9.2 0.1143
9.225 0.0599
9.25 0.0089
9.275 -0.0354
9.3 -0.0775
9.325 -0.1192
9.35 -0.1587
9.375 -0.194
9.4 -0.2248
9.425 -0.2532
9.45 -0.2782
9.475 -0.303
9.5 -0.3319
9.525 -0.3574
9.55 -0.3605
9.575 -0.3486
9.6 -0.3294
9.625 -0.3128
9.65 -0.3023
9.675 -0.3006
9.7 -0.3075
9.725 -0.3211
9.75 -0.3397
9.775 -0.362
9.8 -0.3869
9.825 -0.4088
9.85 -0.428
9.875 -0.4429
9.9 -0.4527
9.925 -0.4584
9.95 -0.4619
9.975 -0.4642
10 -0.4658
10.025 -0.4659
10.05 -0.4641
10.075 -0.4563
10.1 -0.4461
10.125 -0.4435
10.15 -0.4504
10.175 -0.4662
10.2 -0.4898
10.225 -0.5209
10.25 -0.5583
10.275 -0.6006
10.3 -0.6487
10.325 -0.7022
10.35 -0.7604
10.375 -0.8224
10.4 -0.889
10.425 -0.962
10.45 -1.0429
10.475 -1.132
10.5 -1.2259
10.525 -1.3213
10.55 -1.4149
10.575 -1.502
10.6 -1.5769
10.625 -1.641
10.65 -1.6923
10.675 -1.7302
10.7 -1.7604
10.725 -1.7867
10.75 -1.8094
10.775 -1.8316
10.8 -1.8567
10.825 -1.8802
10.85 -1.8946
10.875 -1.8887
10.9 -1.8637
10.925 -1.8291
10.95 -1.7945
10.975 -1.7656
11 -1.7423
11.025 -1.7234
11.05 -1.707
11.075 -1.6944
11.1 -1.6887
11.125 -1.6871
11.15 -1.6828
11.175 -1.6736
11.2 -1.6595
11.225 -1.6331
11.25 -1.5879
11.275 -1.5309
11.3 -1.475
11.325 -1.4269
11.35 -1.3884
11.375 -1.3599
11.4 -1.3428
11.425 -1.3352
11.45 -1.336
11.475 -1.345
11.5 -1.3573
11.525 -1.3666
11.55 -1.3701
11.575 -1.369
11.6 -1.366
11.625 -1.3657
11.65 -1.371
11.675 -1.3842
11.7 -1.4059
11.725 -1.4382
11.75 -1.4806
11.775 -1.5347
11.8 -1.6028
11.825 -1.6803
11.85 -1.7623
11.875 -1.8483
11.9 -1.9374
11.925 -2.0234
11.95 -2.0953
11.975 -2.1493
12 -2.1904
12.025 -2.2264
12.05 -2.2611
12.075 -2.2948
12.1 -2.3258
12.125 -2.359
12.15 -2.3979
12.175 -2.4396
12.2 -2.4804
12.225 -2.5156
12.25 -2.5469
12.275 -2.5805
12.3 -2.6154
12.325 -2.6561
12.35 -2.706
12.375 -2.76
12.4 -2.8124
12.425 -2.8566
12.45 -2.889
12.475 -2.9046
12.5 -2.9098
12.525 -2.9087
12.55 -2.9064
12.575 -2.9066
12.6 -2.915
12.625 -2.9301
12.65 -2.9457
12.675 -2.9535
12.7 -2.9505
12.725 -2.9411
12.75 -2.928
12.775 -2.9115
12.8 -2.8927
12.825 -2.8739
12.85 -2.8553
12.875 -2.8376
12.9 -2.82
12.925 -2.805
12.95 -2.7926
12.975 -2.7822
13 -2.777
13.025 -2.7773
13.05 -2.7835
13.075 -2.7945
13.1 -2.8088
13.125 -2.8276
13.15 -2.8486
13.175 -2.8729
13.2 -2.9014
13.225 -2.9277
13.25 -2.9492
13.275 -2.9643
13.3 -2.9722
13.325 -2.9709
13.35 -2.9638
13.375 -2.9493
13.4 -2.923
13.425 -2.8855
13.45 -2.8422
13.475 -2.7993
13.5 -2.7562
13.525 -2.7016
13.55 -2.639
13.575 -2.5784
13.6 -2.5271
13.625 -2.49
13.65 -2.4655
13.675 -2.4477
13.7 -2.4298
13.725 -2.4101
13.75 -2.3898
13.775 -2.3705
13.8 -2.3564
13.825 -2.3499
13.85 -2.352
13.875 -2.3595
13.9 -2.3727
13.925 -2.3903
13.95 -2.4133
13.975 -2.4368
14 -2.4576
14.025 -2.4749
14.05 -2.4838
14.075 -2.4769
14.1 -2.4564
14.125 -2.4295
14.15 -2.4035
14.175 -2.382
14.2 -2.3676
14.225 -2.3594
14.25 -2.3569
14.275 -2.3574
14.3 -2.3618
14.325 -2.3707
14.35 -2.3897
14.375 -2.4216
14.4 -2.4636
14.425 -2.5106
14.45 -2.5538
14.475 -2.5902
14.5 -2.6208
14.525 -2.6403
14.55 -2.6595
14.575 -2.6864
14.6 -2.7217
14.625 -2.767
14.65 -2.8193
14.675 -2.8737
14.7 -2.9278
14.725 -2.9794
14.75 -3.0265
14.775 -3.0667
14.8 -3.1033
14.825 -3.1395
14.85 -3.1728
14.875 -3.2035
14.9 -3.237
14.925 -3.2753
14.95 -3.3164
14.975 -3.357
15 -3.3888
15.025 -3.4125
15.05 -3.4277
15.075 -3.4368
15.1 -3.436
15.125 -3.4258
15.15 -3.4138
15.175 -3.3959
15.2 -3.369
15.225 -3.3361
15.25 -3.2913
15.275 -3.2329
15.3 -3.1697
15.325 -3.1114
15.35 -3.0553
15.375 -2.9994
15.4 -2.9379
15.425 -2.8684
15.45 -2.789
15.475 -2.7093
15.5 -2.6357
15.525 -2.5702
15.55 -2.5115
15.575 -2.4583
15.6 -2.4066
15.625 -2.3529
15.65 -2.2994
15.675 -2.2515
15.7 -2.2109
15.725 -2.1766
15.75 -2.1441
15.775 -2.1129
15.8 -2.0839
15.825 -2.0556
15.85 -2.0316
15.875 -2.0118
15.9 -1.9941
15.925 -1.9799
15.95 -1.972
15.975 -1.9685
16 -1.9677
16.025 -1.9686
16.05 -1.9718
16.075 -1.9784
16.1 -1.9901
16.125 -2.006
16.15 -2.0246
16.175 -2.0264
16.2 -1.9937
16.225 -1.9447
16.25 -1.8885
16.275 -1.8324
16.3 -1.7783
16.325 -1.7226
16.35 -1.6674
16.375 -1.6129
16.4 -1.5586
16.425 -1.5043
16.45 -1.4454
16.475 -1.3749
16.5 -1.2929
16.525 -1.2078
16.55 -1.1266
16.575 -1.0493
16.6 -0.9733
16.625 -0.8972
16.65 -0.8231
16.675 -0.7526
16.7 -0.6872
16.725 -0.6262
16.75 -0.5695
16.775 -0.5151
16.8 -0.4629
16.825 -0.4177
16.85 -0.3806
16.875 -0.3526
16.9 -0.3343
16.925 -0.3235
16.95 -0.3171
16.975 -0.3128
17 -0.3106
17.025 -0.3058
17.05 -0.2985
17.075 -0.2936
17.1 -0.2921
17.125 -0.2941
17.15 -0.3023
17.175 -0.316
17.2 -0.3345
17.225 -0.3583
17.25 -0.3857
17.275 -0.4149
17.3 -0.4449
17.325 -0.4779
17.35 -0.5104
17.375 -0.5454
17.4 -0.5846
17.425 -0.6271
17.45 -0.672
17.475 -0.7186
17.5 -0.7686
17.525 -0.8237
17.55 -0.8859
17.575 -0.9531
17.6 -1.0231
17.625 -1.0943
17.65 -1.1674
17.675 -1.2449
17.7 -1.329
17.725 -1.4231
17.75 -1.526
17.775 -1.6338
17.8 -1.7457
17.825 -1.8625
17.85 -1.9766
17.875 -2.0789
17.9 -2.1639
17.925 -2.2316
17.95 -2.2831
17.975 -2.318
18 -2.3371
18.025 -2.3437
18.05 -2.338
18.075 -2.3178
18.1 -2.2841
18.125 -2.2489
18.15 -2.2122
18.175 -2.1742
18.2 -2.1351
18.225 -2.1018
18.25 -2.0742
18.275 -2.0482
18.3 -2.0264
18.325 -2.0125
18.35 -2.0071
18.375 -2.0096
18.4 -2.0195
18.425 -2.036
18.45 -2.0613
18.475 -2.0924
18.5 -2.1293
18.525 -2.172
18.55 -2.2194
18.575 -2.2654
18.6 -2.3041
18.625 -2.3308
18.65 -2.3343
18.675 -2.3134
18.7 -2.2866
18.725 -2.2644
18.75 -2.2403
18.775 -2.2126
18.8 -2.1868
18.825 -2.1655
18.85 -2.1515
18.875 -2.1463
18.9 -2.1514
18.925 -2.1576
18.95 -2.1442
18.975 -2.1097
19 -2.0673
19.025 -2.0143
19.05 -1.9532
19.075 -1.8926
19.1 -1.8309
19.125 -1.7642
19.15 -1.6965
19.175 -1.6325
19.2 -1.5751
19.225 -1.523
19.25 -1.4757
19.275 -1.4345
19.3 -1.402
19.325 -1.3773
19.35 -1.3623
19.375 -1.3555
19.4 -1.35
19.425 -1.3477
19.45 -1.3449
19.475 -1.3394
19.5 -1.3308
19.525 -1.3225
19.55 -1.3131
19.575 -1.3026
19.6 -1.2865
19.625 -1.2655
19.65 -1.2343
19.675 -1.1967
19.7 -1.1488
19.725 -1.0919
19.75 -1.0269
19.775 -0.96
19.8 -0.8953
19.825 -0.8346
19.85 -0.7772
19.875 -0.7222
19.9 -0.6713
19.925 -0.6251
19.95 -0.5828
19.975 -0.5477
20 -0.5195
20.025 -0.496
20.05 -0.4751
20.075 -0.4542
20.1 -0.4353
20.125 -0.419
20.15 -0.4053
20.175 -0.3933
20.2 -0.3798
20.225 -0.3653
20.25 -0.3532
20.275 -0.3406
20.3 -0.3318
20.325 -0.3265
20.35 -0.3268
20.375 -0.3307
20.4 -0.3373
20.425 -0.3405
20.45 -0.3386
20.475 -0.3356
20.5 -0.333
20.525 -0.3264
20.55 -0.3063
20.575 -0.2648
20.6 -0.2179
20.625 -0.1733
20.65 -0.1315
20.675 -0.0938
20.7 -0.0615
20.725 -0.0318
20.75 -0.0029
20.775 0.0246
20.8 0.045
20.825 0.0584
20.85 0.0651
20.875 0.0668
20.9 0.062
20.925 0.0499
20.95 0.0306
20.975 0.0061
21 -0.0214
21.025 -0.045
21.05 -0.0614
21.075 -0.066
21.1 -0.0611
21.125 -0.0514
21.15 -0.0396
21.175 -0.0291
21.2 -0.0185
21.225 -0.0082
21.25 -0.0022
21.275 -0.0025
21.3 -0.0076
21.325 -0.0159
21.35 -0.0267
21.375 -0.0414
21.4 -0.0599
21.425 -0.0833
21.45 -0.1132
21.475 -0.148
21.5 -0.1879
21.525 -0.2329
21.55 -0.2847
21.575 -0.3428
21.6 -0.4033
21.625 -0.4641
21.65 -0.5224
21.675 -0.5745
21.7 -0.6167
21.725 -0.6495
21.75 -0.6788
21.775 -0.7018
21.8 -0.7187
21.825 -0.727
21.85 -0.7164
21.875 -0.6766
21.9 -0.6189
21.925 -0.5577
21.95 -0.5039
21.975 -0.4581
22 -0.4204
22.025 -0.391
22.05 -0.3719
22.075 -0.361
22.1 -0.3509
22.125 -0.3421
22.15 -0.3339
22.175 -0.3225
22.2 -0.3109
22.225 -0.2939
22.25 -0.269
22.275 -0.2452
22.3 -0.2257
22.325 -0.2119
22.35 -0.2022
22.375 -0.199
22.4 -0.1982
22.425 -0.1932
22.45 -0.1857
22.475 -0.1785
22.5 -0.177
22.525 -0.1841
22.55 -0.2002
22.575 -0.2263
22.6 -0.2606
22.625 -0.2927
22.65 -0.3103
22.675 -0.3213
22.7 -0.3322
22.725 -0.3437
22.75 -0.3512
22.775 -0.3504
22.8 -0.3456
22.825 -0.3408
22.85 -0.3396
22.875 -0.3454
22.9 -0.3582
22.925 -0.3773
22.95 -0.4009
22.975 -0.4296
23 -0.4633
23.025 -0.5017
23.05 -0.5422
23.075 -0.5862
23.1 -0.6237
23.125 -0.6399
23.15 -0.6449
23.175 -0.6508
23.2 -0.6669
23.225 -0.6922
23.25 -0.7212
23.275 -0.7395
23.3 -0.7405
23.325 -0.7299
23.35 -0.7149
23.375 -0.6964
23.4 -0.6759
23.425 -0.6551
23.45 -0.6333
23.475 -0.6121
23.5 -0.5908
23.525 -0.5709
23.55 -0.5547
23.575 -0.5425
23.6 -0.5358
23.625 -0.5368
23.65 -0.5479
23.675 -0.5701
23.7 -0.6042
23.725 -0.6496
23.75 -0.7056
23.775 -0.7669
23.8 -0.829
23.825 -0.8937
23.85 -0.9591
23.875 -1.0227
23.9 -1.0782
23.925 -1.1111
23.95 -1.1153
23.975 -1.0986
24 -1.0678
24.025 -1.0318
24.05 -0.9963
24.075 -0.9648
24.1 -0.9358
24.125 -0.9033
24.15 -0.8599
24.175 -0.8053
24.2 -0.7438
24.225 -0.6821
24.25 -0.6204
24.275 -0.548
24.3 -0.4666
24.325 -0.3832
24.35 -0.3039
24.375 -0.2335
24.4 -0.1739
24.425 -0.1224
24.45 -0.0789
24.475 -0.0434
24.5 -0.016
24.525 0.0077
24.55 0.0312
24.575 0.0563
24.6 0.0815
24.625 0.0998
24.65 0.1078
24.675 0.1084
24.7 0.1053
24.725 0.1026
24.75 0.099
24.775 0.0978
24.8 0.1054
24.825 0.124
24.85 0.1563
24.875 0.2055
24.9 0.27
24.925 0.342
24.95 0.4153
24.975 0.4863
25 0.5566
25.025 0.6303
25.05 0.7065
25.075 0.7815
25.1 0.8527
25.125 0.9177
25.15 0.978
25.175 1.0338
25.2 1.0853
25.225 1.1306
25.25 1.1684
25.275 1.1985
25.3 1.2215
25.325 1.2369
25.35 1.2449
25.375 1.2458
25.4 1.2396
25.425 1.226
25.45 1.206
25.475 1.1822
25.5 1.1597
25.525 1.1442
25.55 1.1338
25.575 1.1305
25.6 1.1428
25.625 1.1666
25.65 1.1931
25.675 1.2224
25.7 1.2509
25.725 1.2771
25.75 1.2974
25.775 1.3145
25.8 1.3388
25.825 1.3744
25.85 1.4076
25.875 1.4329
25.9 1.4519
25.925 1.4688
25.95 1.4835
25.975 1.4953
26 1.5054
26.025 1.5151
26.05 1.527
26.075 1.5371
26.1 1.543
26.125 1.5436
26.15 1.5381
26.175 1.5263
26.2 1.5102
26.225 1.4903
26.25 1.4656
26.275 1.4376
26.3 1.4106
26.325 1.3877
26.35 1.3659
26.375 1.3414
26.4 1.3119
26.425 1.278
26.45 1.2417
26.475 1.2094
26.5 1.1919
26.525 1.183
26.55 1.171
26.575 1.151
26.6 1.1226
26.625 1.0867
26.65 1.0429
26.675 0.9901
26.7 0.9293
26.725 0.8595
26.75 0.7807
26.775 0.6926
26.8 0.5952
26.825 0.4883
26.85 0.3719
26.875 0.2481
26.9 0.1282
26.925 0.0258
26.95 -0.059
26.975 -0.1238
27 -0.1724
27.025 -0.2132
27.05 -0.2516
27.075 -0.287
27.1 -0.315
27.125 -0.336
27.15 -0.3524
27.175 -0.3624
27.2 -0.3665
27.225 -0.3675
27.25 -0.3666
27.275 -0.3652
27.3 -0.3631
27.325 -0.3617
27.35 -0.3638
27.375 -0.3674
27.4 -0.3708
27.425 -0.3705
27.45 -0.3642
27.475 -0.3569
27.5 -0.3541
27.525 -0.3569
27.55 -0.3615
27.575 -0.3643
27.6 -0.3721
27.625 -0.3856
27.65 -0.4056
27.675 -0.4334
27.7 -0.4685
27.725 -0.5078
27.75 -0.5512
27.775 -0.5934
27.8 -0.632
27.825 -0.6667
27.85 -0.6952
27.875 -0.7179
27.9 -0.7345
27.925 -0.7499
27.95 -0.7603
27.975 -0.7653
28 -0.7692
28.025 -0.7729
28.05 -0.7784
28.075 -0.7875
28.1 -0.8031
28.125 -0.8231
28.15 -0.8445
28.175 -0.8675
28.2 -0.8917
28.225 -0.9161
28.25 -0.9395
28.275 -0.9567
28.3 -0.9648
28.325 -0.9685
28.35 -0.9723
28.375 -0.9763
28.4 -0.9786
28.425 -0.9794
28.45 -0.9813
28.475 -0.9859
28.5 -0.9943
28.525 -1.005
28.55 -1.0137
28.575 -1.0168
28.6 -1.0182
28.625 -1.0175
28.65 -1.0183
28.675 -1.021
28.7 -1.0252
28.725 -1.0292
28.75 -1.0351
28.775 -1.0414
28.8 -1.0468
28.825 -1.0541
28.85 -1.0651
28.875 -1.0754
28.9 -1.0802
28.925 -1.0776
28.95 -1.0707
28.975 -1.0623
29 -1.0487
29.025 -1.0301
29.05 -1.0117
29.075 -0.9977
29.1 -0.9852
29.125 -0.9669
29.15 -0.9425
29.175 -0.913
29.2 -0.8766
29.225 -0.8306
29.25 -0.7748
29.275 -0.7123
29.3 -0.649
29.325 -0.5868
29.35 -0.5262
29.375 -0.4684
29.4 -0.4144
29.425 -0.3629
29.45 -0.3128
29.475 -0.261
29.5 -0.208
29.525 -0.1552
29.55 -0.1023
29.575 -0.0497
29.6 0.0023
29.625 0.0526
29.65 0.1007
29.675 0.1453
29.7 0.186
29.725 0.2216
29.75 0.251
29.775 0.2747
29.8 0.2922
29.825 0.3049
29.85 0.3112
29.875 0.3117
29.9 0.3033
29.925 0.2833
29.95 0.2531
29.975 0.2155
30 0.1762
30.025 0.1432
30.05 0.1124
30.075 0.08
30.1 0.0448
30.125 0.0044
30.15 -0.0398
30.175 -0.0864
30.2 -0.1351
30.225 -0.186
30.25 -0.2362
30.275 -0.2863
30.3 -0.3379
30.325 -0.3906
30.35 -0.4421
30.375 -0.4893
30.4 -0.5316
30.425 -0.5649
30.45 -0.5787
30.475 -0.5696
30.5 -0.5427
30.525 -0.4992
30.55 -0.4408
30.575 -0.367
30.6 -0.2798
30.625 -0.1901
30.65 -0.1067
30.675 -0.0356
30.7 0.0244
30.725 0.0764
30.75 0.1202
30.775 0.1592
30.8 0.1944
30.825 0.2256
30.85 0.251
30.875 0.2714
30.9 0.2877
30.925 0.3011
30.95 0.3091
30.975 0.3109
31 0.3053
31.025 0.2889
31.05 0.2602
31.075 0.2236
31.1 0.1892
31.125 0.1684
31.15 0.157
31.175 0.1446
31.2 0.1258
31.225 0.1004
31.25 0.0679
31.275 0.0264
31.3 -0.0229
31.325 -0.0806
31.35 -0.1469
31.375 -0.2171
31.4 -0.2867
31.425 -0.3542
31.45 -0.4192
31.475 -0.4821
31.5 -0.546
31.525 -0.6148
31.55 -0.6882
31.575 -0.7619
31.6 -0.8346
31.625 -0.9037
31.65 -0.9681
31.675 -1.0268
31.7 -1.0776
31.725 -1.1169
31.75 -1.1402
31.775 -1.1461
31.8 -1.1314
31.825 -1.0972
31.85 -1.0504
31.875 -0.9979
31.9 -0.9457
31.925 -0.889
31.95 -0.8285
31.975 -0.7616
32 -0.6855
32.025 -0.6048
32.05 -0.5256
32.075 -0.4511
32.1 -0.383
32.125 -0.3232
32.15 -0.2726
32.175 -0.2293
32.2 -0.1916
32.225 -0.1563
32.25 -0.1188
32.275 -0.0736
32.3 -0.0151
32.325 0.057
32.35 0.1396
32.375 0.228
32.4 0.3168
32.425 0.4042
32.45 0.4863
32.475 0.5626
32.5 0.6346
32.525 0.7035
32.55 0.7689
32.575 0.8331
32.6 0.8949
32.625 0.9514
32.65 0.9989
32.675 1.0378
32.7 1.0708
32.725 1.0969
32.75 1.1137
32.775 1.1222
32.8 1.1229
32.825 1.1199
32.85 1.1181
32.875 1.1207
32.9 1.1324
32.925 1.1521
32.95 1.1839
32.975 1.2277
33 1.2756
33.025 1.3224
33.05 1.3626
33.075 1.3956
33.1 1.4217
33.125 1.443
33.15 1.4609
33.175 1.4751
33.2 1.4862
33.225 1.4945
33.25 1.5009
33.275 1.5069
33.3 1.511
33.325 1.5157
33.35 1.5229
33.375 1.5272
33.4 1.5255
33.425 1.5201
33.45 1.5181
33.475 1.519
33.5 1.5153
33.525 1.5056
33.55 1.4884
33.575 1.4624
33.6 1.4266
33.625 1.3805
33.65 1.3328
33.675 1.2955
33.7 1.2648
33.725 1.2367
33.75 1.2106
33.775 1.183
33.8 1.1569
33.825 1.1314
33.85 1.1037
33.875 1.0766
33.9 1.0539
33.925 1.065
33.95 1.1241
33.975 1.1961
34 1.2647
34.025 1.3267
34.05 1.3813
34.075 1.4281
34.1 1.4685
34.125 1.5027
34.15 1.531
34.175 1.5545
34.2 1.5734
34.225 1.5879
34.25 1.5978
34.275 1.6035
34.3 1.6055
34.325 1.6031
34.35 1.5974
34.375 1.5906
34.4 1.5864
34.425 1.5864
34.45 1.5912
34.475 1.6017
34.5 1.6143
34.525 1.6273
34.55 1.6415
34.575 1.6614
34.6 1.6887
34.625 1.7176
34.65 1.7403
34.675 1.7563
34.7 1.7659
34.725 1.7696
34.75 1.7676
34.775 1.7586
34.8 1.7441
34.825 1.7242
34.85 1.6984
34.875 1.6668
34.9 1.628
34.925 1.581
34.95 1.5275
34.975 1.4695
35 1.4112
35.025 1.3587
35.05 1.3086
35.075 1.2631
35.1 1.2395
35.125 1.246
35.15 1.2655
35.175 1.2896
35.2 1.3122
35.225 1.3295
35.25 1.3411
35.275 1.3462
35.3 1.3477
35.325 1.3451
35.35 1.3383
35.375 1.3315
35.4 1.33
35.425 1.3366
35.45 1.3457
35.475 1.353
35.5 1.3557
35.525 1.3509
35.55 1.3332
35.575 1.3068
35.6 1.2738
35.625 1.2332
35.65 1.1888
35.675 1.1469
35.7 1.1137
35.725 1.0884
35.75 1.068
35.775 1.049
35.8 1.0277
35.825 1.0081
35.85 0.9872
35.875 0.9599
35.9 0.9235
35.925 0.8816
35.95 0.8328
35.975 0.7772
36 0.7141
36.025 0.6429
36.05 0.5728
36.075 0.5108
36.1 0.4515
36.125 0.3899
36.15 0.3239
36.175 0.2548
36.2 0.1906
36.225 0.1344
36.25 0.0923
36.275 0.0609
36.3 0.0384
36.325 0.0252
36.35 0.0193
36.375 0.022
36.4 0.0373
36.425 0.0587
36.45 0.0807
36.475 0.1001
36.5 0.116
36.525 0.1304
36.55 0.1449
36.575 0.1594
36.6 0.1733
36.625 0.1895
36.65 0.2118
36.675 0.245
36.7 0.2859
36.725 0.3299
36.75 0.3739
36.775 0.4149
36.8 0.4501
36.825 0.4781
36.85 0.4995
36.875 0.5138
36.9 0.5215
36.925 0.5235
36.95 0.5208
36.975 0.5139
37 0.5029
37.025 0.4871
37.05 0.4666
37.075 0.4416
37.1 0.4121
37.125 0.3819
37.15 0.3561
37.175 0.3338
37.2 0.3103
37.225 0.2839
37.25 0.2603
37.275 0.2478
37.3 0.2482
37.325 0.2562
37.35 0.269
37.375 0.2892
37.4 0.3188
37.425 0.3539
37.45 0.3907
37.475 0.4257
37.5 0.4572
37.525 0.4814
37.55 0.5017
37.575 0.5237
37.6 0.5426
37.625 0.5526
37.65 0.554
37.675 0.5486
37.7 0.5376
37.725 0.5219
37.75 0.4999
37.775 0.4729
37.8 0.4482
37.825 0.4392
37.85 0.4457
37.875 0.4598
37.9 0.4723
37.925 0.4787
37.95 0.4805
37.975 0.4809
38 0.4785
38.025 0.4729
38.05 0.4636
38.075 0.4507
38.1 0.432
38.125 0.4084
38.15 0.3816
38.175 0.3497
38.2 0.3136
38.225 0.2755
38.25 0.2354
38.275 0.1929
38.3 0.1488
38.325 0.1033
38.35 0.0595
38.375 0.0178
38.4 -0.0244
38.425 -0.0667
38.45 -0.108
38.475 -0.1512
38.5 -0.1959
38.525 -0.2382
38.55 -0.2755
38.575 -0.3061
38.6 -0.3292
38.625 -0.34
38.65 -0.3412
38.675 -0.3372
38.7 -0.3239
38.725 -0.2978
38.75 -0.2702
38.775 -0.2444
38.8 -0.2217
38.825 -0.2017
38.85 -0.1892
38.875 -0.1874
38.9 -0.191
38.925 -0.1979
38.95 -0.2075
38.975 -0.22
39 -0.2371
39.025 -0.2554
39.05 -0.2737
39.075 -0.2883
39.1 -0.3004
39.125 -0.3107
39.15 -0.3153
39.175 -0.3136
39.2 -0.308
39.225 -0.3
39.25 -0.2891
39.275 -0.2745
39.3 -0.2554
39.325 -0.2267
39.35 -0.196
39.375 -0.1725
39.4 -0.1505
39.425 -0.1219
39.45 -0.085
39.475 -0.041
39.5 0.011
39.525 0.0647
39.55 0.114
39.575 0.1542
39.6 0.1857
39.625 0.2082
39.65 0.2229
39.675 0.232
39.7 0.2382
39.725 0.2421
39.75 0.2441
39.775 0.2457
39.8 0.246
39.825 0.2445
39.85 0.2386
39.875 0.2278
39.9 0.2164
39.925 0.2066
39.95 0.2025
39.975 0.2031
40 0.2085
40.025 0.2202
40.05 0.2348
40.075 0.2504
40.1 0.2656
40.125 0.2801
40.15 0.2917
40.175 0.299
40.2 0.3002
40.225 0.2964
40.25 0.2906
40.275 0.2846
40.3 0.2786
40.325 0.2735
40.35 0.267
40.375 0.2584
40.4 0.248
40.425 0.2311
40.45 0.2071
40.475 0.1759
40.5 0.1399
40.525 0.0999
40.55 0.0587
40.575 0.0165
40.6 -0.0296
40.625 -0.0817
40.65 -0.143
40.675 -0.2142
40.7 -0.2886
40.725 -0.3652
40.75 -0.4457
40.775 -0.5309
40.8 -0.6208
40.825 -0.718
40.85 -0.8165
40.875 -0.9067
40.9 -0.9813
40.925 -1.0322
40.95 -1.0543
40.975 -1.0572
41 -1.0541
41.025 -1.0561
41.05 -1.0667
41.075 -1.0827
41.1 -1.0971
41.125 -1.1022
41.15 -1.0929
41.175 -1.0729
41.2 -1.0471
41.225 -1.0185
41.25 -0.9882
41.275 -0.958
41.3 -0.9309
41.325 -0.912
41.35 -0.8978
41.375 -0.8796
41.4 -0.8491
41.425 -0.8117
41.45 -0.7769
41.475 -0.7465
41.5 -0.7201
41.525 -0.6969
41.55 -0.6784
41.575 -0.6632
41.6 -0.6518
41.625 -0.6445
41.65 -0.6413
41.675 -0.6399
41.7 -0.6383
41.725 -0.6336
41.75 -0.6268
41.775 -0.6177
41.8 -0.6055
41.825 -0.5891
41.85 -0.5731
41.875 -0.5634
41.9 -0.5606
41.925 -0.5657
41.95 -0.5797
41.975 -0.6033
42 -0.639
42.025 -0.6824
42.05 -0.7298
42.075 -0.7804
42.1 -0.8234
42.125 -0.8407
42.15 -0.8357
42.175 -0.8195
42.2 -0.7991
42.225 -0.7775
42.25 -0.7531
42.275 -0.7256
42.3 -0.6962
42.325 -0.6642
42.35 -0.6282
42.375 -0.5897
42.4 -0.5514
42.425 -0.5175
42.45 -0.4908
42.475 -0.4711
42.5 -0.4562
42.525 -0.4427
42.55 -0.4257
42.575 -0.4057
42.6 -0.387
42.625 -0.371
42.65 -0.3553
42.675 -0.3356
42.7 -0.3127
42.725 -0.2901
42.75 -0.2703
42.775 -0.2521
42.8 -0.2339
42.825 -0.2155
42.85 -0.1999
42.875 -0.1903
42.9 -0.1883
42.925 -0.1942
42.95 -0.2085
42.975 -0.2264
43 -0.2484
43.025 -0.2756
43.05 -0.3062
43.075 -0.3394
43.1 -0.3759
43.125 -0.4163
43.15 -0.4577
43.175 -0.5013
43.2 -0.5468
43.225 -0.5917
43.25 -0.6327
43.275 -0.6725
43.3 -0.7128
43.325 -0.7518
43.35 -0.7907
43.375 -0.8331
43.4 -0.8829
43.425 -0.9383
43.45 -0.9984
43.475 -1.0612
43.5 -1.1223
43.525 -1.1754
43.55 -1.2215
43.575 -1.2609
43.6 -1.2945
43.625 -1.3205
43.65 -1.3386
43.675 -1.3474
43.7 -1.3462
43.725 -1.335
43.75 -1.3076
43.775 -1.2696
43.8 -1.2292
43.825 -1.1919
43.85 -1.1573
43.875 -1.1238
43.9 -1.0863
43.925 -1.0463
43.95 -1.0062
43.975 -0.9619
44 -0.917
44.025 -0.8772
44.05 -0.8405
44.075 -0.8039
44.1 -0.7692
44.125 -0.7378
44.15 -0.7091
44.175 -0.6826
44.2 -0.6584
44.225 -0.6376
44.25 -0.6181
44.275 -0.5922
44.3 -0.5492
44.325 -0.4955
44.35 -0.4399
44.375 -0.389
44.4 -0.3453
44.425 -0.3075
44.45 -0.2756
44.475 -0.2499
44.5 -0.2307
44.525 -0.2174
44.55 -0.2109
44.575 -0.2114
44.6 -0.2212
44.625 -0.2403
44.65 -0.2666
44.675 -0.2999
44.7 -0.337
44.725 -0.3726
44.75 -0.4009
44.775 -0.4204
44.8 -0.4351
44.825 -0.448
44.85 -0.4637
44.875 -0.4831
44.9 -0.5063
44.925 -0.5352
44.95 -0.5713
44.975 -0.616
45 -0.6658
45.025 -0.7186
45.05 -0.7769
45.075 -0.8362
45.1 -0.8969
45.125 -0.9635
45.15 -1.0359
45.175 -1.115
45.2 -1.2014
45.225 -1.2955
45.25 -1.3989
45.275 -1.5089
45.3 -1.6217
45.325 -1.7275
45.35 -1.8209
45.375 -1.9005
45.4 -1.9641
45.425 -2.0079
45.45 -2.0337
45.475 -2.0447
45.5 -2.0436
45.525 -2.025
45.55 -1.987
45.575 -1.9337
45.6 -1.8728
45.625 -1.8113
45.65 -1.7495
45.675 -1.6825
45.7 -1.5997
45.725 -1.4954
45.75 -1.3766
45.775 -1.2545
45.8 -1.1346
45.825 -1.0181
45.85 -0.9012
45.875 -0.7803
45.9 -0.6551
45.925 -0.5273
45.95 -0.4026
45.975 -0.2835
46 -0.1707
46.025 -0.0632
46.05 0.0373
46.075 0.1287
46.1 0.2114
46.125 0.2865
46.15 0.3562
46.175 0.42
46.2 0.4816
46.225 0.5411
46.25 0.5967
46.275 0.6476
46.3 0.6947
46.325 0.7378
46.35 0.7755
46.375 0.8091
46.4 0.839
46.425 0.8651
46.45 0.8883
46.475 0.9097
46.5 0.9305
46.525 0.9519
46.55 0.9752
46.575 1
46.6 1.0302
46.625 1.0612
46.65 1.0867
46.675 1.1063
46.7 1.1192
46.725 1.1258
46.75 1.1283
46.775 1.1276
46.8 1.126
46.825 1.127
46.85 1.1288
46.875 1.1322
46.9 1.1375
46.925 1.1417
46.95 1.145
46.975 1.1476
47 1.1523
47.025 1.1601
47.05 1.1692
47.075 1.1743
47.1 1.176
47.125 1.1813
47.15 1.1849
47.175 1.1895
47.2 1.1985
47.225 1.2044
47.25 1.2085
47.275 1.2149
47.3 1.2327
47.325 1.268
47.35 1.3204
47.375 1.3816
47.4 1.4427
47.425 1.4987
47.45 1.5492
47.475 1.5941
47.5 1.6327
47.525 1.6652
47.55 1.6902
47.575 1.7096
47.6 1.7258
47.625 1.7402
47.65 1.7529
47.675 1.7635
47.7 1.7681
47.725 1.7661
47.75 1.7586
47.775 1.7481
47.8 1.738
47.825 1.7331
47.85 1.7393
47.875 1.7527
47.9 1.7723
47.925 1.7971
47.95 1.8279
47.975 1.8625
48 1.8973
48.025 1.9338
48.05 1.9841
48.075 2.0688
48.1 2.1858
48.125 2.3103
48.15 2.4303
48.175 2.5429
48.2 2.649
48.225 2.7496
48.25 2.8453
48.275 2.9356
48.3 3.021
48.325 3.1025
48.35 3.1804
48.375 3.2553
48.4 3.3277
48.425 3.3976
48.45 3.4656
48.475 3.5314
48.5 3.5948
48.525 3.6567
48.55 3.7173
48.575 3.7768
48.6 3.8351
48.625 3.8923
48.65 3.9482
48.675 4.003
48.7 4.0566
48.725 4.109
48.75 4.1603
48.775 4.2108
48.8 4.2598
48.825 4.3073
48.85 4.3534
48.875 4.3978
48.9 4.4403
48.925 4.4809
48.95 4.5198
48.975 4.5577
49 4.5944
49.025 4.6298
49.05 4.6633
49.075 4.6951
49.1 4.7253
49.125 4.7537
49.15 4.7805
49.175 4.8053
49.2 4.8277
49.225 4.8481
49.25 4.8654
49.275 4.8796
49.3 4.8911
49.325 4.9001
49.35 4.9071
49.375 4.9133
49.4 4.9183
49.425 4.923
49.45 4.9257
49.475 4.9276
49.5 4.9284
49.525 4.9274
49.55 4.9244
49.575 4.9194
49.6 4.912
49.625 4.9021
49.65 4.8905
49.675 4.877
49.7 4.863
49.725 4.8576
49.75 4.866
49.775 4.8833
49.8 4.9032
49.825 4.9228
49.85 4.9386
49.875 4.9529
49.9 4.969
49.925 4.9901
49.95 5.0197
49.975 5.0531
50 5.0858
50.025 5.1165
50.05 5.1453
50.075 5.1715
50.1 5.1948
50.125 5.2154
50.15 5.2332
50.175 5.248
50.2 5.26
50.225 5.2696
50.25 5.2769
50.275 5.2814
50.3 5.2825
50.325 5.2804
50.35 5.2752
50.375 5.2671
50.4 5.2566
50.425 5.2438
50.45 5.2282
50.475 5.2099
50.5 5.188
50.525 5.1624
50.55 5.134
50.575 5.1026
50.6 5.0682
50.625 5.0302
50.65 4.9886
50.675 4.943
50.7 4.8941
50.725 4.8419
50.75 4.7864
50.775 4.7283
50.8 4.667
50.825 4.6018
50.85 4.5341
50.875 4.4633
50.9 4.3897
50.925 4.313
50.95 4.2324
50.975 4.1471
51 4.0581
51.025 3.9668
51.05 3.8737
51.075 3.7798
51.1 3.6863
51.125 3.5933
51.15 3.5002
51.175 3.4068
51.2 3.3149
51.225 3.2321
51.25 3.1636
51.275 3.1029
51.3 3.0516
51.325 3.0094
51.35 2.9775
51.375 2.9592
51.4 2.9579
51.425 2.9671
51.45 2.9803
51.475 2.9998
51.5 3.0249
51.525 3.0532
51.55 3.082
51.575 3.1126
51.6 3.146
51.625 3.1791
51.65 3.2126
51.675 3.2465
51.7 3.2803
51.725 3.3127
51.75 3.3435
51.775 3.3704
51.8 3.3916
51.825 3.4063
51.85 3.4147
51.875 3.4173
51.9 3.4141
51.925 3.4063
51.95 3.3954
51.975 3.3827
52 3.369
52.025 3.3546
52.05 3.338
52.075 3.3205
52.1 3.3021
52.125 3.2818
52.15 3.2586
52.175 3.2348
52.2 3.2104
52.225 3.1835
52.25 3.1568
52.275 3.1366
52.3 3.1215
52.325 3.1094
52.35 3.0961
52.375 3.0811
52.4 3.0658
52.425 3.0521
52.45 3.0358
52.475 3.0137
52.5 2.986
52.525 2.9534
52.55 2.917
52.575 2.8783
52.6 2.8397
52.625 2.8047
52.65 2.7727
52.675 2.7427
52.7 2.7155
52.725 2.6915
52.75 2.671
52.775 2.6569
52.8 2.6493
52.825 2.6433
52.85 2.6365
52.875 2.6335
52.9 2.6363
52.925 2.6403
52.95 2.6409
52.975 2.6395
53 2.6372
53.025 2.6334
53.05 2.6279
53.075 2.6222
53.1 2.6173
53.125 2.612
53.15 2.6028
53.175 2.5869
53.2 2.5639
53.225 2.542
53.25 2.5352
53.275 2.5452
53.3 2.5596
53.325 2.5711
53.35 2.5777
53.375 2.5806
53.4 2.5816
53.425 2.5853
53.45 2.5929
53.475 2.5996
53.5 2.6035
53.525 2.6045
53.55 2.6026
53.575 2.6013
53.6 2.5983
53.625 2.5915
53.65 2.5777
53.675 2.555
53.7 2.5294
53.725 2.5054
53.75 2.4884
53.775 2.4827
53.8 2.4799
53.825 2.4806
53.85 2.485
53.875 2.4917
53.9 2.4962
53.925 2.4961
53.95 2.4894
53.975 2.4747
54 2.4569
54.025 2.4382
54.05 2.415
54.075 2.3896
54.1 2.375
54.125 2.3839
54.15 2.4137
54.175 2.4475
54.2 2.4718
54.225 2.481
54.25 2.476
54.275 2.4606
54.3 2.436
54.325 2.4045
54.35 2.3709
54.375 2.3361
54.4 2.2963
54.425 2.2505
54.45 2.1994
54.475 2.1459
54.5 2.0967
54.525 2.0563
54.55 2.0237
54.575 1.9944
54.6 1.9698
54.625 1.9543
54.65 1.9411
54.675 1.9218
54.7 1.8943
54.725 1.8606
54.75 1.8203
54.775 1.7699
54.8 1.707
54.825 1.6337
54.85 1.5533
54.875 1.4618
54.9 1.3622
54.925 1.2661
54.95 1.1873
54.975 1.1187
55 1.0448
55.025 0.9687
55.05 0.8994
55.075 0.8437
55.1 0.7971
55.125 0.7542
55.15 0.7107
55.175 0.6693
55.2 0.6359
55.225 0.6068
55.25 0.5845
55.275 0.5724
55.3 0.5657
55.325 0.5561
55.35 0.5458
55.375 0.5432
55.4 0.5456
55.425 0.5424
55.45 0.5267
55.475 0.4983
55.5 0.4601
55.525 0.4148
55.55 0.3649
55.575 0.3168
55.6 0.2801
55.625 0.2617
55.65 0.2569
55.675 0.2556
55.7 0.2506
55.725 0.2387
55.75 0.2189
55.775 0.1937
55.8 0.1657
55.825 0.1358
55.85 0.1084
55.875 0.0926
55.9 0.094
55.925 0.1063
55.95 0.128
55.975 0.1565
56 0.1877
56.025 0.2167
56.05 0.2415
56.075 0.2639
56.1 0.2866
56.125 0.3154
56.15 0.3503
56.175 0.3868
56.2 0.4221
56.225 0.4534
56.25 0.4784
56.275 0.4931
56.3 0.5017
56.325 0.5088
56.35 0.5197
56.375 0.5309
56.4 0.5352
56.425 0.5333
56.45 0.5291
56.475 0.5265
56.5 0.5256
56.525 0.5237
56.55 0.5181
56.575 0.5062
56.6 0.4872
56.625 0.4585
56.65 0.4232
56.675 0.3868
56.7 0.3542
56.725 0.3263
56.75 0.3077
56.775 0.2977
56.8 0.2866
56.825 0.2738
56.85 0.2571
56.875 0.2384
56.9 0.2196
56.925 0.2054
56.95 0.1996
56.975 0.207
57 0.2284
57.025 0.2629
57.05 0.3118
57.075 0.3704
57.1 0.4321
57.125 0.4927
57.15 0.5506
57.175 0.6049
57.2 0.655
57.225 0.7058
57.25 0.7608
57.275 0.816
57.3 0.8663
57.325 0.9118
57.35 0.9555
57.375 0.9961
57.4 1.0296
57.425 1.0565
57.45 1.0779
57.475 1.096
57.5 1.1048
57.525 1.1065
57.55 1.1128
57.575 1.1277
57.6 1.151
57.625 1.1842
57.65 1.2371
57.675 1.3096
57.7 1.3832
57.725 1.4487
57.75 1.5076
57.775 1.5591
57.8 1.6064
57.825 1.648
57.85 1.6835
57.875 1.7148
57.9 1.74
57.925 1.7576
57.95 1.7679
57.975 1.771
58 1.7653
58.025 1.7503
58.05 1.7297
58.075 1.7056
58.1 1.6802
58.125 1.6566
58.15 1.6418
58.175 1.6347
58.2 1.6315
58.225 1.6288
58.25 1.6238
58.275 1.6161
58.3 1.6049
58.325 1.5885
58.35 1.5689
58.375 1.5522
58.4 1.5357
58.425 1.5201
58.45 1.5069
58.475 1.4934
58.5 1.48
58.525 1.465
58.55 1.445
58.575 1.4192
58.6 1.3882
58.625 1.3547
58.65 1.3157
58.675 1.2722
58.7 1.2331
58.725 1.206
58.75 1.2009
58.775 1.2201
58.8 1.2564
58.825 1.2957
58.85 1.3336
58.875 1.3528
58.9 1.3501
58.925 1.335
58.95 1.3177
58.975 1.3072
59 1.3136
59.025 1.3322
59.05 1.3494
59.075 1.3621
59.1 1.3748
59.125 1.3894
59.15 1.4041
59.175 1.4258
59.2 1.4601
59.225 1.501
59.25 1.5482
59.275 1.5963
59.3 1.6424
59.325 1.6859
59.35 1.726
59.375 1.7617
59.4 1.7933
59.425 1.8228
59.45 1.8502
59.475 1.8725
59.5 1.8888
59.525 1.8972
59.55 1.9028
59.575 1.9102
59.6 1.9255
59.625 1.9437
59.65 1.956
59.675 1.9616
59.7 1.9634
59.725 1.9621
59.75 1.9584
59.775 1.9535
59.8 1.9547
59.825 1.9702
59.85 1.9986
59.875 2.0262
59.9 2.0461
59.925 2.0561
59.95 2.055
59.975 2.0434
60 2.0259
60.025 2.0026
60.05 1.9718
60.075 1.931
60.1 1.8805
60.125 1.8221
60.15 1.7557
60.175 1.6839
60.2 1.6143
60.225 1.5509
60.25 1.4888
60.275 1.4279
60.3 1.3767
60.325 1.3399
60.35 1.3085
60.375 1.276
60.4 1.2388
60.425 1.1941
60.45 1.1409
60.475 1.079
60.5 1.0082
60.525 0.9297
60.55 0.852
60.575 0.7888
60.6 0.74
60.625 0.6937
60.65 0.6391
60.675 0.5753
60.7 0.5091
60.725 0.458
60.75 0.4354
60.775 0.4336
60.8 0.4406
60.825 0.449
60.85 0.4565
60.875 0.46
60.9 0.4581
60.925 0.4526
60.95 0.4456
60.975 0.4399
61 0.4343
61.025 0.4279
61.05 0.4186
61.075 0.4063
61.1 0.3937
61.125 0.3848
61.15 0.3867
61.175 0.4002
61.2 0.4165
61.225 0.4294
61.25 0.4361
61.275 0.4342
61.3 0.4229
61.325 0.4024
61.35 0.3772
61.375 0.352
61.4 0.3322
61.425 0.3162
61.45 0.3013
61.475 0.2889
61.5 0.2778
61.525 0.2692
61.55 0.264
61.575 0.259
61.6 0.2609
61.625 0.2693
61.65 0.2814
61.675 0.292
61.7 0.304
61.725 0.3154
61.75 0.3254
61.775 0.3302
61.8 0.3303
61.825 0.3324
61.85 0.341
61.875 0.3567
61.9 0.3718
61.925 0.3867
61.95 0.4017
61.975 0.4136
62 0.4189
62.025 0.419
62.05 0.4166
62.075 0.4133
62.1 0.4107
62.125 0.4094
62.15 0.4052
62.175 0.3945
62.2 0.3787
62.225 0.3588
62.25 0.3358
62.275 0.3035
62.3 0.2591
62.325 0.2049
62.35 0.1483
62.375 0.0913
62.4 0.0325
62.425 -0.0298
62.45 -0.0951
62.475 -0.1618
62.5 -0.2324
62.525 -0.3045
62.55 -0.3743
62.575 -0.441
62.6 -0.4958
62.625 -0.5313
62.65 -0.5425
62.675 -0.5319
62.7 -0.5029
62.725 -0.4693
62.75 -0.4343
62.775 -0.3936
62.8 -0.3528
62.825 -0.3112
62.85 -0.2668
62.875 -0.2156
62.9 -0.1524
62.925 -0.0721
62.95 0.0237
62.975 0.1271
63 0.2297
63.025 0.3282
63.05 0.4186
63.075 0.5033
63.1 0.5904
63.125 0.6802
63.15 0.7632
63.175 0.8337
63.2 0.8988
63.225 0.9623
63.25 1.0175
63.275 1.065
63.3 1.1102
63.325 1.1508
63.35 1.1838
63.375 1.2079
63.4 1.2265
63.425 1.2427
63.45 1.2561
63.475 1.2647
63.5 1.2654
63.525 1.2589
63.55 1.2467
63.575 1.2318
63.6 1.2128
63.625 1.1873
63.65 1.1568
63.675 1.1262
63.7 1.1022
63.725 1.0889
63.75 1.0804
63.775 1.0699
63.8 1.0509
63.825 1.0239
63.85 0.9921
63.875 0.9576
63.9 0.917
63.925 0.8712
63.95 0.8273
63.975 0.7848
64 0.7436
64.025 0.7005
64.05 0.6513
64.075 0.5924
64.1 0.5287
64.125 0.4607
64.15 0.3896
64.175 0.3166
64.2 0.241
64.225 0.1609
64.25 0.075
64.275 -0.0183
64.3 -0.1162
64.325 -0.2143
64.35 -0.3082
64.375 -0.3993
64.4 -0.4909
64.425 -0.5815
64.45 -0.6744
64.475 -0.7696
64.5 -0.8411
64.525 -0.8839
64.55 -0.9194
64.575 -0.953
64.6 -0.9819
64.625 -1.0064
64.65 -1.0281
64.675 -1.0461
64.7 -1.0514
64.725 -1.0349
64.75 -0.9989
64.775 -0.948
64.8 -0.8891
64.825 -0.8303
64.85 -0.7755
64.875 -0.7249
64.9 -0.6771
64.925 -0.6296
64.95 -0.5803
64.975 -0.5315
65 -0.4871
65.025 -0.4483
65.05 -0.4118
65.075 -0.3756
65.1 -0.3394
65.125 -0.3
65.15 -0.2556
65.175 -0.2062
65.2 -0.1533
65.225 -0.0969
65.25 -0.0355
65.275 0.0325
65.3 0.104
65.325 0.1751
65.35 0.2447
65.375 0.3112
65.4 0.3775
65.425 0.4414
65.45 0.5
65.475 0.5528
65.5 0.5979
65.525 0.6339
65.55 0.6606
65.575 0.6799
65.6 0.6931
65.625 0.7026
65.65 0.7079
65.675 0.7091
65.7 0.709
65.725 0.7122
65.75 0.7263
65.775 0.752
65.8 0.7777
65.825 0.8002
65.85 0.8269
65.875 0.8596
65.9 0.8917
65.925 0.9169
65.95 0.934
65.975 0.944
66 0.9459
66.025 0.9424
66.05 0.9337
66.075 0.9197
66.1 0.9033
66.125 0.887
66.15 0.8709
66.175 0.8527
66.2 0.8312
66.225 0.8063
66.25 0.7795
66.275 0.7514
66.3 0.7273
66.325 0.7172
66.35 0.72
66.375 0.7311
66.4 0.7467
66.425 0.7607
66.45 0.7717
66.475 0.7807
66.5 0.7868
66.525 0.786
66.55 0.7778
66.575 0.7642
66.6 0.7445
66.625 0.7165
66.65 0.6797
66.675 0.6345
66.7 0.5815
66.725 0.5247
66.75 0.468
66.775 0.4135
66.8 0.3631
66.825 0.3151
66.85 0.2694
66.875 0.2264
66.9 0.1848
66.925 0.1425
66.95 0.1009
66.975 0.0632
67 0.0297
67.025 -0.0054
67.05 -0.0469
67.075 -0.0975
67.1 -0.156
67.125 -0.2163
67.15 -0.2648
67.175 -0.301
67.2 -0.331
67.225 -0.3517
67.25 -0.3676
67.275 -0.3824
67.3 -0.3983
67.325 -0.4169
67.35 -0.4386
67.375 -0.4622
67.4 -0.4899
67.425 -0.5236
67.45 -0.5638
67.475 -0.6126
67.5 -0.6696
67.525 -0.7287
67.55 -0.7749
67.575 -0.7985
67.6 -0.8025
67.625 -0.7963
67.65 -0.7881
67.675 -0.7792
67.7 -0.7686
67.725 -0.7594
67.75 -0.7565
67.775 -0.7615
67.8 -0.7741
67.825 -0.7932
67.85 -0.8184
67.875 -0.8482
67.9 -0.8836
67.925 -0.9242
67.95 -0.9686
67.975 -1.014
68 -1.0539
68.025 -1.0882
68.05 -1.1231
68.075 -1.1624
68.1 -1.2081
68.125 -1.2603
68.15 -1.3186
68.175 -1.3783
68.2 -1.4412
68.225 -1.5043
68.25 -1.5574
68.275 -1.5871
68.3 -1.5929
68.325 -1.5976
68.35 -1.6076
68.375 -1.6178
68.4 -1.6192
68.425 -1.5998
68.45 -1.5632
68.475 -1.5194
68.5 -1.4761
68.525 -1.4374
68.55 -1.4041
68.575 -1.3729
68.6 -1.3436
68.625 -1.3155
68.65 -1.2887
68.675 -1.2612
68.7 -1.2285
68.725 -1.1806
68.75 -1.1272
68.775 -1.0728
68.8 -1.02
68.825 -0.9698
68.85 -0.921
68.875 -0.8705
68.9 -0.8237
68.925 -0.7838
68.95 -0.7488
68.975 -0.7184
69 -0.6894
69.025 -0.6596
69.05 -0.6261
69.075 -0.5912
69.1 -0.5603
69.125 -0.5356
69.15 -0.5182
69.175 -0.508
69.2 -0.5053
69.225 -0.5097
69.25 -0.5188
69.275 -0.5311
69.3 -0.5463
69.325 -0.5634
69.35 -0.584
69.375 -0.6117
69.4 -0.6457
69.425 -0.6856
69.45 -0.732
69.475 -0.7856
69.5 -0.8464
69.525 -0.9129
69.55 -0.9831
69.575 -1.0569
69.6 -1.136
69.625 -1.2206
69.65 -1.3105
69.675 -1.4024
69.7 -1.4854
69.725 -1.5559
69.75 -1.615
69.775 -1.6613
69.8 -1.6989
69.825 -1.7359
69.85 -1.7774
69.875 -1.8259
69.9 -1.8749
69.925 -1.9212
69.95 -1.9663
69.975 -2.0109
70 -2.0521
70.025 -2.0848
70.05 -2.1102
70.075 -2.1334
70.1 -2.1565
70.125 -2.1838
70.15 -2.2137
70.175 -2.2404
70.2 -2.2597
70.225 -2.2694
70.25 -2.2673
70.275 -2.2566
70.3 -2.2437
70.325 -2.2302
70.35 -2.2161
70.375 -2.1973
70.4 -2.17
70.425 -2.1385
70.45 -2.1066
70.475 -2.0771
70.5 -2.0441
70.525 -2.0064
70.55 -1.9636
70.575 -1.9213
70.6 -1.8762
70.625 -1.8236
70.65 -1.7654
70.675 -1.7018
70.7 -1.6317
70.725 -1.5607
70.75 -1.4958
70.775 -1.4367
70.8 -1.3841
70.825 -1.338
70.85 -1.2985
70.875 -1.2671
70.9 -1.2449
70.925 -1.2298
70.95 -1.2208
70.975 -1.2161
71 -1.2138
71.025 -1.2184
71.05 -1.2311
71.075 -1.2495
71.1 -1.2699
71.125 -1.2872
71.15 -1.3005
71.175 -1.31
71.2 -1.3136
71.225 -1.3035
71.25 -1.2796
71.275 -1.2481
71.3 -1.2189
71.325 -1.1931
71.35 -1.169
71.375 -1.1458
71.4 -1.1254
71.425 -1.1175
71.45 -1.1202
71.475 -1.1269
71.5 -1.1348
71.525 -1.142
71.55 -1.1474
71.575 -1.1509
71.6 -1.156
71.625 -1.1654
71.65 -1.1791
71.675 -1.1972
71.7 -1.2139
71.725 -1.2173
71.75 -1.2027
71.775 -1.1659
71.8 -1.1164
71.825 -1.0658
71.85 -1.0213
71.875 -0.9773
71.9 -0.9358
71.925 -0.8943
71.95 -0.8572
71.975 -0.8248
72 -0.7969
72.025 -0.7736
72.05 -0.7559
72.075 -0.7396
72.1 -0.7183
72.125 -0.6874
72.15 -0.6382
72.175 -0.5664
72.2 -0.4806
72.225 -0.3923
72.25 -0.307
72.275 -0.2265
72.3 -0.1469
72.325 -0.0658
72.35 0.0149
72.375 0.0955
72.4 0.1734
72.425 0.2428
72.45 0.3012
72.475 0.3493
72.5 0.386
72.525 0.4108
72.55 0.4263
72.575 0.435
72.6 0.4373
72.625 0.4341
72.65 0.4284
72.675 0.4248
72.7 0.4258
72.725 0.4327
72.75 0.4474
72.775 0.469
72.8 0.4971
72.825 0.5285
72.85 0.5625
72.875 0.5982
72.9 0.6321
72.925 0.6659
72.95 0.6984
72.975 0.7245
73 0.7406
73.025 0.7493
73.05 0.752
73.075 0.7493
73.1 0.7414
73.125 0.7335
73.15 0.7319
73.175 0.7402
73.2 0.7535
73.225 0.7686
73.25 0.7809
73.275 0.7907
73.3 0.7982
73.325 0.8088
73.35 0.8248
73.375 0.8387
73.4 0.8468
73.425 0.8488
73.45 0.846
73.475 0.837
73.5 0.8207
73.525 0.7967
73.55 0.7627
73.575 0.7198
73.6 0.6652
73.625 0.6004
73.65 0.5297
73.675 0.4594
73.7 0.3976
73.725 0.3512
73.75 0.3171
73.775 0.2876
73.8 0.2581
73.825 0.2239
73.85 0.1807
73.875 0.1337
73.9 0.0812
73.925 0.0261
73.95 -0.0292
73.975 -0.0776
74 -0.1166
74.025 -0.1484
74.05 -0.175
74.075 -0.2057
74.1 -0.2419
74.125 -0.2747
74.15 -0.284
74.175 -0.266
74.2 -0.233
74.225 -0.1916
74.25 -0.1445
74.275 -0.096
74.3 -0.0474
74.325 0.003
74.35 0.0641
74.375 0.1386
74.4 0.2277
74.425 0.3322
74.45 0.4441
74.475 0.5617
74.5 0.6773
74.525 0.7918
74.55 0.9026
74.575 1.0057
74.6 1.1043
74.625 1.1984
74.65 1.2872
74.675 1.3728
74.7 1.4637
74.725 1.5633
74.75 1.6658
74.775 1.7667
74.8 1.8634
74.825 1.9529
74.85 2.0358
74.875 2.1138
74.9 2.1899
74.925 2.2621
74.95 2.3304
74.975 2.3952
75 2.4561
75.025 2.5148
75.05 2.5749
75.075 2.6382
75.1 2.7034
75.125 2.7694
75.15 2.8332
75.175 2.8951
75.2 2.9538
75.225 3.0082
75.25 3.0579
75.275 3.1039
75.3 3.147
75.325 3.1863
75.35 3.2213
75.375 3.2525
75.4 3.2795
75.425 3.3027
75.45 3.3224
75.475 3.3396
75.5 3.3536
75.525 3.364
75.55 3.3718
75.575 3.3771
75.6 3.3812
75.625 3.3876
75.65 3.3963
75.675 3.4072
75.7 3.4198
75.725 3.4345
75.75 3.4537
75.775 3.4761
75.8 3.5028
75.825 3.535
75.85 3.5694
75.875 3.6025
75.9 3.6345
75.925 3.6631
75.95 3.6874
75.975 3.7102
76 3.7359
76.025 3.7636
76.05 3.7898
76.075 3.8139
76.1 3.8389
76.125 3.8634
76.15 3.8841
76.175 3.8981
76.2 3.9046
76.225 3.9039
76.25 3.8959
76.275 3.8815
76.3 3.8595
76.325 3.8309
76.35 3.7963
76.375 3.7578
76.4 3.7162
76.425 3.6686
76.45 3.6162
76.475 3.5636
76.5 3.5213
76.525 3.4904
76.55 3.4696
76.575 3.453
76.6 3.4354
76.625 3.4127
76.65 3.3849
76.675 3.3575
76.7 3.3377
76.725 3.3202
76.75 3.3044
76.775 3.2903
76.8 3.2809
76.825 3.2796
76.85 3.2875
76.875 3.2981
76.9 3.3113
76.925 3.3329
76.95 3.3595
76.975 3.3868
77 3.4143
77.025 3.445
77.05 3.4778
77.075 3.5092
77.1 3.5355
77.125 3.5556
77.15 3.5723
77.175 3.5881
77.2 3.6052
77.225 3.6241
77.25 3.6436
77.275 3.6631
77.3 3.6863
77.325 3.7203
77.35 3.7709
77.375 3.8286
77.4 3.887
77.425 3.9453
77.45 4.0008
77.475 4.0516
77.5 4.0967
77.525 4.1343
77.55 4.1629
77.575 4.1818
77.6 4.1922
77.625 4.1968
77.65 4.1954
77.675 4.1845
77.7 4.1659
77.725 4.1429
77.75 4.1164
77.775 4.0871
77.8 4.0558
77.825 4.0244
77.85 3.9962
77.875 3.9699
77.9 3.9411
77.925 3.9086
77.95 3.8705
77.975 3.8235
78 3.7659
78.025 3.7001
78.05 3.6264
78.075 3.55
78.1 3.4785
78.125 3.4246
78.15 3.3904
78.175 3.3641
78.2 3.3414
78.225 3.3226
78.25 3.3012
78.275 3.2747
78.3 3.2474
78.325 3.2187
78.35 3.1878
78.375 3.1527
78.4 3.1099
78.425 3.0612
78.45 3.0059
78.475 2.9474
78.5 2.8884
78.525 2.8305
78.55 2.7771
78.575 2.729
78.6 2.6884
78.625 2.6522
78.65 2.6163
78.675 2.5757
78.7 2.5264
78.725 2.4719
78.75 2.4147
78.775 2.3516
78.8 2.2811
78.825 2.205
78.85 2.1216
78.875 2.0319
78.9 1.9413
78.925 1.8552
78.95 1.7729
78.975 1.6935
79 1.6182
79.025 1.5509
79.05 1.4863
79.075 1.4205
79.1 1.3554
79.125 1.291
79.15 1.2294
79.175 1.1702
79.2 1.1244
79.225 1.0969
79.25 1.0909
79.275 1.1015
79.3 1.1144
79.325 1.1227
79.35 1.1296
79.375 1.1329
79.4 1.1365
79.425 1.1429
79.45 1.1497
79.475 1.1545
79.5 1.1551
79.525 1.1574
79.55 1.1565
79.575 1.1461
79.6 1.1307
79.625 1.1111
79.65 1.0977
79.675 1.0972
79.7 1.1062
79.725 1.1208
79.75 1.1336
79.775 1.1434
79.8 1.1487
79.825 1.1504
79.85 1.1493
79.875 1.1462
79.9 1.1416
79.925 1.1382
79.95 1.1396
79.975 1.142
80 1.1451
80.025 1.1505
80.05 1.1611
80.075 1.1787
80.1 1.2014
80.125 1.2225
80.15 1.2369
80.175 1.2438
80.2 1.2443
80.225 1.24
80.25 1.233
80.275 1.2288
80.3 1.2301
80.325 1.2366
80.35 1.2435
80.375 1.2528
80.4 1.2658
80.425 1.2821
80.45 1.2964
80.475 1.303
80.5 1.3042
80.525 1.3018
80.55 1.2956
80.575 1.2839
80.6 1.2699
80.625 1.2609
80.65 1.2623
80.675 1.2752
80.7 1.2905
80.725 1.3038
80.75 1.3148
80.775 1.3253
80.8 1.3371
80.825 1.3482
80.85 1.359
80.875 1.3673
80.9 1.3744
80.925 1.3803
80.95 1.3875
80.975 1.3995
81 1.4148
81.025 1.4363
81.05 1.4626
81.075 1.4915
81.1 1.5239
81.125 1.5561
81.15 1.5819
81.175 1.6005
81.2 1.6121
81.225 1.6145
81.25 1.6145
81.275 1.6196
81.3 1.6266
81.325 1.6326
81.35 1.6368
81.375 1.6373
81.4 1.6316
81.425 1.6197
81.45 1.6042
81.475 1.5937
81.5 1.5964
81.525 1.6152
81.55 1.6425
81.575 1.6771
81.6 1.718
81.625 1.7599
81.65 1.7981
81.675 1.8333
81.7 1.8657
81.725 1.897
81.75 1.9261
81.775 1.9498
81.8 1.9685
81.825 1.9805
81.85 1.9863
81.875 1.9863
81.9 1.9822
81.925 1.9749
81.95 1.967
81.975 1.9561
82 1.9419
82.025 1.9267
82.05 1.9096
82.075 1.8873
82.1 1.8582
82.125 1.8231
82.15 1.7811
82.175 1.7338
82.2 1.6835
82.225 1.6304
82.25 1.5738
82.275 1.5188
82.3 1.4731
82.325 1.443
82.35 1.4293
82.375 1.4275
82.4 1.4289
82.425 1.4297
82.45 1.431
82.475 1.4294
82.5 1.4231
82.525 1.4124
82.55 1.3975
82.575 1.381
82.6 1.363
82.625 1.3446
82.65 1.3266
82.675 1.3178
82.7 1.3226
82.725 1.3354
82.75 1.3528
82.775 1.3745
82.8 1.4029
82.825 1.4464
82.85 1.5032
82.875 1.5608
82.9 1.6102
82.925 1.6522
82.95 1.6867
82.975 1.7176
83 1.7492
83.025 1.7817
83.05 1.8148
83.075 1.846
83.1 1.8759
83.125 1.904
83.15 1.9314
83.175 1.9558
83.2 1.976
83.225 1.9925
83.25 2.0046
83.275 2.0105
83.3 2.0094
83.325 2.002
83.35 1.9928
83.375 1.9882
83.4 1.9895
83.425 1.9951
83.45 2.0051
83.475 2.0146
83.5 2.0214
83.525 2.0259
83.55 2.0286
83.575 2.0297
83.6 2.0276
83.625 2.0205
83.65 2.0075
83.675 1.9889
83.7 1.9676
83.725 1.9459
83.75 1.9239
83.775 1.9011
83.8 1.8738
83.825 1.8399
83.85 1.8086
83.875 1.7924
83.9 1.803
83.925 1.8291
83.95 1.8575
83.975 1.8825
84 1.8986
84.025 1.9045
84.05 1.9035
84.075 1.8965
84.1 1.885
84.125 1.8702
84.15 1.854
84.175 1.8354
84.2 1.8177
84.225 1.8104
84.25 1.8251
84.275 1.8659
84.3 1.9139
84.325 1.9574
84.35 1.9927
84.375 2.0193
84.4 2.0379
84.425 2.0499
84.45 2.0565
84.475 2.0587
84.5 2.0556
84.525 2.0475
84.55 2.0343
84.575 2.0156
84.6 1.9909
84.625 1.96
84.65 1.9215
84.675 1.8751
84.7 1.8211
84.725 1.7613
84.75 1.699
84.775 1.6379
84.8 1.5814
84.825 1.5254
84.85 1.4739
84.875 1.4283
84.9 1.3848
84.925 1.3437
84.95 1.3077
84.975 1.2756
85 1.2476
85.025 1.2202
85.05 1.1953
85.075 1.1747
85.1 1.1552
85.125 1.138
85.15 1.1239
85.175 1.1094
85.2 1.0908
85.225 1.0626
85.25 1.024
85.275 0.9743
85.3 0.9109
85.325 0.8338
85.35 0.7467
85.375 0.6673
85.4 0.6167
85.425 0.5844
85.45 0.5504
85.475 0.5091
85.5 0.4616
85.525 0.4152
85.55 0.3709
85.575 0.3238
85.6 0.277
85.625 0.2296
85.65 0.1803
85.675 0.136
85.7 0.1039
85.725 0.0811
85.75 0.0695
85.775 0.0767
85.8 0.1002
85.825 0.1418
85.85 0.2005
85.875 0.2701
85.9 0.3489
85.925 0.4309
85.95 0.5076
85.975 0.5732
86 0.6276
86.025 0.6719
86.05 0.7097
86.075 0.7393
86.1 0.7602
86.125 0.7745
86.15 0.7857
86.175 0.7986
86.2 0.8193
86.225 0.8473
86.25 0.8792
86.275 0.9127
86.3 0.9441
86.325 0.9689
86.35 0.9859
86.375 0.9955
86.4 0.9969
86.425 0.9897
86.45 0.9765
86.475 0.9597
86.5 0.9407
86.525 0.9209
86.55 0.9034
86.575 0.886
86.6 0.8665
86.625 0.8476
86.65 0.8288
86.675 0.8102
86.7 0.7919
86.725 0.771
86.75 0.7447
86.775 0.7135
86.8 0.6789
86.825 0.6438
86.85 0.6115
86.875 0.5789
86.9 0.5501
86.925 0.5321
86.95 0.5249
86.975 0.5179
87 0.505
87.025 0.4866
87.05 0.4632
87.075 0.4359
87.1 0.4071
87.125 0.3792
87.15 0.3545
87.175 0.3347
87.2 0.3209
87.225 0.3127
87.25 0.3119
87.275 0.3184
87.3 0.3343
87.325 0.3584
87.35 0.3919
87.375 0.4311
87.4 0.4718
87.425 0.5103
87.45 0.5413
87.475 0.5642
87.5 0.5793
87.525 0.5882
87.55 0.5926
87.575 0.596
87.6 0.6034
87.625 0.6138
87.65 0.6234
87.675 0.6334
87.7 0.6471
87.725 0.6659
87.75 0.6913
87.775 0.7211
87.8 0.7475
87.825 0.7656
87.85 0.774
87.875 0.7774
87.9 0.7845
87.925 0.7974
87.95 0.8162
87.975 0.8408
88 0.8711
88.025 0.9052
88.05 0.9385
88.075 0.9657
88.1 0.9859
88.125 1.0008
88.15 1.0121
88.175 1.0229
88.2 1.0377
88.225 1.055
88.25 1.0713
88.275 1.0828
88.3 1.0912
88.325 1.0977
88.35 1.1044
88.375 1.108
88.4 1.1061
88.425 1.0986
88.45 1.0899
88.475 1.0807
88.5 1.0724
88.525 1.065
88.55 1.0573
88.575 1.0504
88.6 1.0439
88.625 1.0348
88.65 1.0234
88.675 1.0128
88.7 1.004
88.725 0.9985
88.75 0.9973
88.775 0.9979
88.8 1.0029
88.825 1.0173
88.85 1.0465
88.875 1.0858
88.9 1.1262
88.925 1.1665
88.95 1.2101
88.975 1.2599
89 1.3097
89.025 1.3542
89.05 1.3922
89.075 1.4227
89.1 1.4484
89.125 1.4711
89.15 1.493
89.175 1.5219
89.2 1.5683
89.225 1.6274
89.25 1.6916
89.275 1.753
89.3 1.8072
89.325 1.8529
89.35 1.892
89.375 1.9252
89.4 1.9539
89.425 1.9791
89.45 1.9974
89.475 2.0038
89.5 1.9988
89.525 1.9865
89.55 1.9736
89.575 1.9597
89.6 1.9412
89.625 1.9171
89.65 1.8953
89.675 1.8866
89.7 1.8946
89.725 1.9139
89.75 1.9383
89.775 1.9589
89.8 1.9708
89.825 1.9743
89.85 1.9705
89.875 1.9615
89.9 1.948
89.925 1.9296
89.95 1.9054
89.975 1.8776
90 1.8478
90.025 1.8178
90.05 1.7896
90.075 1.7643
90.1 1.7398
90.125 1.7164
90.15 1.6897
90.175 1.6595
90.2 1.6318
90.225 1.6049
90.25 1.5769
90.275 1.5463
90.3 1.5105
90.325 1.4699
90.35 1.4233
90.375 1.3731
90.4 1.3266
90.425 1.2879
90.45 1.2595
90.475 1.2379
90.5 1.2225
90.525 1.2107
90.55 1.1984
90.575 1.1854
90.6 1.1736
90.625 1.1631
90.65 1.1537
90.675 1.1419
90.7 1.1246
90.725 1.0991
90.75 1.0628
90.775 1.0173
90.8 0.9672
90.825 0.9153
90.85 0.8673
90.875 0.8226
90.9 0.7757
90.925 0.7212
90.95 0.6618
90.975 0.6015
91 0.5447
91.025 0.4976
91.05 0.464
91.075 0.437
91.1 0.4117
91.125 0.3853
91.15 0.3561
91.175 0.3268
91.2 0.3145
91.225 0.3487
91.25 0.4526
91.275 0.6009
91.3 0.759
91.325 0.9116
91.35 1.0553
91.375 1.1891
91.4 1.3131
91.425 1.4278
91.45 1.5338
91.475 1.6318
91.5 1.7236
91.525 1.8109
91.55 1.8932
91.575 1.9709
91.6 2.0436
91.625 2.112
91.65 2.1763
91.675 2.2372
91.7 2.2949
91.725 2.3479
91.75 2.3952
91.775 2.4368
91.8 2.4734
91.825 2.507
91.85 2.5373
91.875 2.5621
91.9 2.582
91.925 2.5996
91.95 2.6141
91.975 2.6255
92 2.6338
92.025 2.6398
92.05 2.6448
92.075 2.649
92.1 2.6556
92.125 2.6682
92.15 2.683
92.175 2.6996
92.2 2.7193
92.225 2.742
92.25 2.7673
92.275 2.7924
92.3 2.8142
92.325 2.8334
92.35 2.8505
92.375 2.8652
92.4 2.8793
92.425 2.893
92.45 2.9043
92.475 2.9136
92.5 2.9201
92.525 2.9224
92.55 2.9205
92.575 2.9162
92.6 2.9094
92.625 2.8951
92.65 2.8736
92.675 2.8449
92.7 2.8086
92.725 2.7636
92.75 2.709
92.775 2.6468
92.8 2.5792
92.825 2.5062
92.85 2.4331
92.875 2.3668
92.9 2.313
92.925 2.2771
92.95 2.252
92.975 2.2369
93 2.2306
93.025 2.2287
93.05 2.2283
93.075 2.2267
93.1 2.2213
93.125 2.2109
93.15 2.1939
93.175 2.1717
93.2 2.1442
93.225 2.1119
93.25 2.0779
93.275 2.051
93.3 2.0458
93.325 2.0708
93.35 2.116
93.375 2.1798
93.4 2.2613
93.425 2.3545
93.45 2.4554
93.475 2.5562
93.5 2.653
93.525 2.7444
93.55 2.8295
93.575 2.9082
93.6 2.9801
93.625 3.0455
93.65 3.1048
93.675 3.1598
93.7 3.2153
93.725 3.2696
93.75 3.3238
93.775 3.3829
93.8 3.4421
93.825 3.4994
93.85 3.5507
93.875 3.5961
93.9 3.6377
93.925 3.6762
93.95 3.7171
93.975 3.7658
94 3.819
94.025 3.8717
94.05 3.926
94.075 3.9788
94.1 4.0272
94.125 4.069
94.15 4.1048
94.175 4.135
94.2 4.1624
94.225 4.1884
94.25 4.2145
94.275 4.2395
94.3 4.2593
94.325 4.2745
94.35 4.2836
94.375 4.2871
94.4 4.2855
94.425 4.2776
94.45 4.2643
94.475 4.2457
94.5 4.2213
94.525 4.1905
94.55 4.1518
94.575 4.1053
94.6 4.0535
94.625 3.9964
94.65 3.9322
94.675 3.8618
94.7 3.7881
94.725 3.7146
94.75 3.6504
94.775 3.5939
94.8 3.5382
94.825 3.4807
94.85 3.4224
94.875 3.3628
94.9 3.3072
94.925 3.2619
94.95 3.2258
94.975 3.2001
95 3.1871
95.025 3.1839
95.05 3.184
95.075 3.1836
95.1 3.1804
95.125 3.1737
95.15 3.1663
95.175 3.1565
95.2 3.1418
95.225 3.1215
95.25 3.0964
95.275 3.063
95.3 3.0245
95.325 2.9909
95.35 2.9662
95.375 2.9464
95.4 2.9242
95.425 2.9011
95.45 2.8767
95.475 2.8503
95.5 2.8255
95.525 2.8034
95.55 2.7846
95.575 2.7652
95.6 2.7421
95.625 2.7141
95.65 2.6803
95.675 2.6403
95.7 2.5948
95.725 2.5422
95.75 2.4808
95.775 2.4134
95.8 2.3537
95.825 2.3241
95.85 2.3109
95.875 2.3014
95.9 2.2905
95.925 2.2767
95.95 2.2594
95.975 2.2415
96 2.2285
96.025 2.2214
96.05 2.217
96.075 2.2178
96.1 2.227
96.125 2.2517
96.15 2.295
96.175 2.3458
96.2 2.3958
96.225 2.4415
96.25 2.4799
96.275 2.509
96.3 2.5248
96.325 2.5275
96.35 2.5194
96.375 2.5023
96.4 2.479
96.425 2.4508
96.45 2.4166
96.475 2.3729
96.5 2.3235
96.525 2.2685
96.55 2.2073
96.575 2.1445
96.6 2.0898
96.625 2.0459
96.65 2.013
96.675 1.9897
96.7 1.9782
96.725 1.9753
96.75 1.9739
96.775 1.9688
96.8 1.9599
96.825 1.9484
96.85 1.9387
96.875 1.9375
96.9 1.9417
96.925 1.9432
96.95 1.9385
96.975 1.9279
97 1.9079
97.025 1.8781
97.05 1.8447
97.075 1.8099
97.1 1.7748
97.125 1.7414
97.15 1.7102
97.175 1.6834
97.2 1.6631
97.225 1.6563
97.25 1.664
97.275 1.6783
97.3 1.6952
97.325 1.7128
97.35 1.7306
97.375 1.7471
97.4 1.7555
97.425 1.7536
97.45 1.7462
97.475 1.7316
97.5 1.7114
97.525 1.6916
97.55 1.6799
97.575 1.6785
97.6 1.6893
97.625 1.7166
97.65 1.7565
97.675 1.8003
97.7 1.8493
97.725 1.8993
97.75 1.9463
97.775 1.9858
97.8 2.017
97.825 2.0415
97.85 2.0597
97.875 2.0744
97.9 2.0855
97.925 2.0971
97.95 2.1099
97.975 2.1267
98 2.1491
98.025 2.177
98.05 2.2062
98.075 2.2351
98.1 2.2575
98.125 2.2753
98.15 2.2886
98.175 2.2965
98.2 2.3041
98.225 2.3148
98.25 2.3251
98.275 2.3335
98.3 2.3479
98.325 2.3625
98.35 2.3723
98.375 2.3756
98.4 2.3729
98.425 2.3664
98.45 2.3569
98.475 2.3465
98.5 2.334
98.525 2.3202
98.55 2.3098
98.575 2.3027
98.6 2.296
98.625 2.2947
98.65 2.3011
98.675 2.318
98.7 2.3403
98.725 2.3678
98.75 2.4012
98.775 2.4354
98.8 2.4648
98.825 2.4874
98.85 2.5083
98.875 2.5311
98.9 2.5565
98.925 2.5817
98.95 2.6033
98.975 2.6193
99 2.6287
99.025 2.6345
99.05 2.6397
99.075 2.6467
99.1 2.6545
99.125 2.6601
99.15 2.6604
99.175 2.653
99.2 2.6381
99.225 2.617
99.25 2.5943
99.275 2.5758
99.3 2.5614
99.325 2.5488
99.35 2.5349
99.375 2.5121
99.4 2.4785
99.425 2.4409
99.45 2.4015
99.475 2.3599
99.5 2.3191
99.525 2.2786
99.55 2.239
99.575 2.2083
99.6 2.1985
99.625 2.2115
99.65 2.2449
99.675 2.2968
99.7 2.3662
99.725 2.4573
99.75 2.5615
99.775 2.6625
99.8 2.7557
99.825 2.8408
99.85 2.9175
99.875 2.9866
99.9 3.0489
99.925 3.1055
99.95 3.1567
99.975 3.2012
100 3.2373
