# Supplementary material for: Uptake of N2O5 by aqueous aerosol unveiled using chemically accurate many-body potentials
Source: Nat Commun. 2022 Mar 10;13:1266. doi: 10.1038/s41467-022-28697-8 (PMC8913772; doi:10.1038/s41467-022-28697-8)
Supplement: Supplementary file 3 — Source Data [file 41467_2022_28697_MOESM3_ESM.zip › n2o5-uptake-data/Fig2/scattering/rep04run12/relcom_gds.dat]

0.025 12.0658
0.05 12.0089
0.075 11.9519
0.1 11.8949
0.125 11.8379
0.15 11.7809
0.175 11.7239
0.2 11.6669
0.225 11.6099
0.25 11.5528
0.275 11.4957
0.3 11.4386
0.325 11.3815
0.35 11.3243
0.375 11.2671
0.4 11.2099
0.425 11.1526
0.45 11.0953
0.475 11.038
0.5 10.9806
0.525 10.9232
0.55 10.8657
0.575 10.8082
0.6 10.7507
0.625 10.6932
0.65 10.6357
0.675 10.5782
0.7 10.5208
0.725 10.4633
0.75 10.4059
0.775 10.3484
0.8 10.2909
0.825 10.2335
0.85 10.176
0.875 10.1185
0.9 10.061
0.925 10.0035
0.95 9.9459
0.975 9.8883
1 9.8308
1.025 9.7731
1.05 9.7155
1.075 9.6578
1.1 9.6002
1.125 9.5424
1.15 9.4847
1.175 9.427
1.2 9.3692
1.225 9.3114
1.25 9.2535
1.275 9.1957
1.3 9.1378
1.325 9.0799
1.35 9.022
1.375 8.964
1.4 8.906
1.425 8.8479
1.45 8.7898
1.475 8.7316
1.5 8.6734
1.525 8.6151
1.55 8.5568
1.575 8.4984
1.6 8.44
1.625 8.3816
1.65 8.3231
1.675 8.2645
1.7 8.2057
1.725 8.1468
1.75 8.0877
1.775 8.0284
1.8 7.969
1.825 7.9093
1.85 7.8494
1.875 7.7893
1.9 7.729
1.925 7.6685
1.95 7.6077
1.975 7.5468
2 7.4856
2.025 7.4242
2.05 7.3625
2.075 7.3005
2.1 7.2381
2.125 7.1754
2.15 7.1122
2.175 7.0486
2.2 6.9847
2.225 6.9204
2.25 6.8558
2.275 6.7907
2.3 6.7251
2.325 6.6592
2.35 6.5928
2.375 6.526
2.4 6.4585
2.425 6.3905
2.45 6.3218
2.475 6.2523
2.5 6.182
2.525 6.1107
2.55 6.0387
2.575 5.9659
2.6 5.8923
2.625 5.8177
2.65 5.7425
2.675 5.6664
2.7 5.589
2.725 5.5107
2.75 5.4317
2.775 5.3524
2.8 5.2725
2.825 5.1918
2.85 5.1106
2.875 5.0288
2.9 4.946
2.925 4.8622
2.95 4.7772
2.975 4.6901
3 4.6005
3.025 4.5087
3.05 4.4148
3.075 4.3191
3.1 4.2214
3.125 4.1209
3.15 4.0165
3.175 3.91
3.2 3.8094
3.225 3.7291
3.25 3.6592
3.275 3.59
3.3 3.5203
3.325 3.4515
3.35 3.3852
3.375 3.3188
3.4 3.2535
3.425 3.1922
3.45 3.1365
3.475 3.0891
3.5 3.0469
3.525 3.0025
3.55 2.9531
3.575 2.899
3.6 2.8418
3.625 2.7831
3.65 2.7241
3.675 2.6641
3.7 2.6001
3.725 2.5313
3.75 2.46
3.775 2.3849
3.8 2.3045
3.825 2.2228
3.85 2.1458
3.875 2.0768
3.9 2.0104
3.925 1.9425
3.95 1.8769
3.975 1.8165
4 1.7528
4.025 1.6894
4.05 1.6318
4.075 1.5793
4.1 1.5344
4.125 1.4984
4.15 1.4695
4.175 1.4476
4.2 1.4265
4.225 1.4029
4.25 1.3746
4.275 1.3378
4.3 1.2925
4.325 1.2426
4.35 1.1906
4.375 1.1328
4.4 1.0644
4.425 0.9872
4.45 0.9064
4.475 0.8261
4.5 0.7508
4.525 0.6847
4.55 0.6294
4.575 0.5944
4.6 0.5825
4.625 0.5866
4.65 0.6077
4.675 0.6351
4.7 0.6613
4.725 0.6791
4.75 0.6916
4.775 0.7015
4.8 0.71
4.825 0.7155
4.85 0.7195
4.875 0.7293
4.9 0.7461
4.925 0.7709
4.95 0.8118
4.975 0.8631
5 0.9181
5.025 0.9715
5.05 1.0225
5.075 1.0748
5.1 1.1251
5.125 1.1731
5.15 1.2223
5.175 1.2796
5.2 1.341
5.225 1.4036
5.25 1.4639
5.275 1.5147
5.3 1.5554
5.325 1.5887
5.35 1.615
5.375 1.6363
5.4 1.6584
5.425 1.6938
5.45 1.7434
5.475 1.7952
5.5 1.8443
5.525 1.8874
5.55 1.922
5.575 1.9485
5.6 1.9657
5.625 1.9756
5.65 1.9784
5.675 1.9769
5.7 1.9743
5.725 1.9709
5.75 1.9661
5.775 1.959
5.8 1.9501
5.825 1.9367
5.85 1.9194
5.875 1.8971
5.9 1.8808
5.925 1.8811
5.95 1.904
5.975 1.9394
6 1.9743
6.025 2.0044
6.05 2.026
6.075 2.0379
6.1 2.0418
6.125 2.0376
6.15 2.0245
6.175 2.0062
6.2 1.9905
6.225 1.9985
6.25 2.0324
6.275 2.0736
6.3 2.1122
6.325 2.1526
6.35 2.2026
6.375 2.2613
6.4 2.3247
6.425 2.3879
6.45 2.4445
6.475 2.4906
6.5 2.5261
6.525 2.5533
6.55 2.573
6.575 2.586
6.6 2.5949
6.625 2.5979
6.65 2.597
6.675 2.5975
6.7 2.6038
6.725 2.6135
6.75 2.6199
6.775 2.6166
6.8 2.6047
6.825 2.5916
6.85 2.5897
6.875 2.5977
6.9 2.6058
6.925 2.6123
6.95 2.6197
6.975 2.6272
7 2.64
7.025 2.6645
7.05 2.7017
7.075 2.7493
7.1 2.802
7.125 2.8527
7.15 2.8983
7.175 2.938
7.2 2.9745
7.225 3.0062
7.25 3.0368
7.275 3.0716
7.3 3.1114
7.325 3.1574
7.35 3.2065
7.375 3.2535
7.4 3.2934
7.425 3.3289
7.45 3.3589
7.475 3.3817
7.5 3.3956
7.525 3.4006
7.55 3.3961
7.575 3.3835
7.6 3.3672
7.625 3.3502
7.65 3.3292
7.675 3.3071
7.7 3.293
7.725 3.2894
7.75 3.2902
7.775 3.2949
7.8 3.3039
7.825 3.3144
7.85 3.3247
7.875 3.3358
7.9 3.3455
7.925 3.3557
7.95 3.3659
7.975 3.3794
8 3.3953
8.025 3.4083
8.05 3.4165
8.075 3.4185
8.1 3.4124
8.125 3.402
8.15 3.3882
8.175 3.3714
8.2 3.3469
8.225 3.3134
8.25 3.2701
8.275 3.2181
8.3 3.1577
8.325 3.0921
8.35 3.0279
8.375 2.9724
8.4 2.9306
8.425 2.8976
8.45 2.875
8.475 2.8636
8.5 2.8628
8.525 2.869
8.55 2.882
8.575 2.9017
8.6 2.9249
8.625 2.9483
8.65 2.9756
8.675 3.0113
8.7 3.057
8.725 3.1075
8.75 3.1573
8.775 3.2041
8.8 3.2469
8.825 3.2861
8.85 3.3223
8.875 3.3529
8.9 3.3761
8.925 3.3914
8.95 3.3992
8.975 3.4022
9 3.4033
9.025 3.4019
9.05 3.3944
9.075 3.3803
9.1 3.3603
9.125 3.3357
9.15 3.3051
9.175 3.2675
9.2 3.2258
9.225 3.1839
9.25 3.1484
9.275 3.128
9.3 3.1227
9.325 3.1267
9.35 3.137
9.375 3.1574
9.4 3.1953
9.425 3.243
9.45 3.2898
9.475 3.3299
9.5 3.3612
9.525 3.3836
9.55 3.3956
9.575 3.3974
9.6 3.3921
9.625 3.3802
9.65 3.3656
9.675 3.3535
9.7 3.3469
9.725 3.3427
9.75 3.342
9.775 3.3498
9.8 3.3637
9.825 3.3809
9.85 3.3999
9.875 3.4198
9.9 3.4411
9.925 3.46
9.95 3.4724
9.975 3.4813
10 3.4883
10.025 3.4899
10.05 3.4821
10.075 3.4672
10.1 3.4567
10.125 3.4657
10.15 3.4899
10.175 3.5152
10.2 3.5368
10.225 3.5555
10.25 3.571
10.275 3.5855
10.3 3.5979
10.325 3.6081
10.35 3.6173
10.375 3.6275
10.4 3.6377
10.425 3.6457
10.45 3.6491
10.475 3.6462
10.5 3.6371
10.525 3.6228
10.55 3.6025
10.575 3.574
10.6 3.5369
10.625 3.4916
10.65 3.4409
10.675 3.3878
10.7 3.3354
10.725 3.2876
10.75 3.2514
10.775 3.2298
10.8 3.2089
10.825 3.1788
10.85 3.1405
10.875 3.1022
10.9 3.0785
10.925 3.0806
10.95 3.1079
10.975 3.1563
11 3.2107
11.025 3.2608
11.05 3.3031
11.075 3.3438
11.1 3.3882
11.125 3.4321
11.15 3.47
11.175 3.5019
11.2 3.525
11.225 3.5401
11.25 3.5516
11.275 3.5537
11.3 3.5451
11.325 3.5251
11.35 3.4967
11.375 3.4638
11.4 3.4324
11.425 3.3988
11.45 3.3607
11.475 3.3154
11.5 3.2639
11.525 3.2058
11.55 3.1451
11.575 3.0836
11.6 3.0213
11.625 2.9588
11.65 2.8981
11.675 2.8391
11.7 2.781
11.725 2.724
11.75 2.6712
11.775 2.6223
11.8 2.5743
11.825 2.5276
11.85 2.4811
11.875 2.4378
11.9 2.3915
11.925 2.339
11.95 2.2812
11.975 2.2143
12 2.1401
12.025 2.0566
12.05 1.9654
12.075 1.8718
12.1 1.7815
12.125 1.701
12.15 1.6316
12.175 1.5737
12.2 1.5191
12.225 1.4659
12.25 1.4109
12.275 1.354
12.3 1.2957
12.325 1.2405
12.35 1.1933
12.375 1.1482
12.4 1.105
12.425 1.0619
12.45 1.0243
12.475 0.9939
12.5 0.9705
12.525 0.9549
12.55 0.9533
12.575 0.9636
12.6 0.9799
12.625 0.9946
12.65 1.0061
12.675 1.0127
12.7 1.0138
12.725 1.0138
12.75 1.0135
12.775 1.0156
12.8 1.0165
12.825 1.0172
12.85 1.0198
12.875 1.0266
12.9 1.0398
12.925 1.0598
12.95 1.0819
12.975 1.11
13 1.1493
13.025 1.2079
13.05 1.2794
13.075 1.3541
13.1 1.422
13.125 1.4807
13.15 1.5327
13.175 1.5789
13.2 1.6199
13.225 1.6561
13.25 1.6881
13.275 1.7172
13.3 1.7442
13.325 1.7764
13.35 1.8153
13.375 1.8551
13.4 1.8921
13.425 1.9251
13.45 1.9541
13.475 1.9796
13.5 2.0015
13.525 2.0205
13.55 2.0357
13.575 2.0464
13.6 2.0513
13.625 2.0527
13.65 2.0526
13.675 2.0505
13.7 2.0477
13.725 2.0432
13.75 2.0346
13.775 2.0227
13.8 2.0125
13.825 2.0057
13.85 2.0023
13.875 1.9998
13.9 1.9962
13.925 1.9883
13.95 1.9737
13.975 1.9515
14 1.9221
14.025 1.8873
14.05 1.8476
14.075 1.8041
14.1 1.7569
14.125 1.7087
14.15 1.6597
14.175 1.61
14.2 1.557
14.225 1.5069
14.25 1.4566
14.275 1.4048
14.3 1.3484
14.325 1.2883
14.35 1.2249
14.375 1.1552
14.4 1.0807
14.425 1.0067
14.45 0.937
14.475 0.8774
14.5 0.8274
14.525 0.7819
14.55 0.7439
14.575 0.7133
14.6 0.6935
14.625 0.6887
14.65 0.6985
14.675 0.7245
14.7 0.77
14.725 0.8297
14.75 0.8913
14.775 0.9483
14.8 0.9986
14.825 1.0405
14.85 1.0753
14.875 1.1044
14.9 1.1275
14.925 1.1451
14.95 1.1564
14.975 1.1601
15 1.1571
15.025 1.1485
15.05 1.1346
15.075 1.1142
15.1 1.0856
15.125 1.0486
15.15 1.0046
15.175 0.9555
15.2 0.9013
15.225 0.8398
15.25 0.7708
15.275 0.6965
15.3 0.6205
15.325 0.5497
15.35 0.4863
15.375 0.4304
15.4 0.3833
15.425 0.343
15.45 0.304
15.475 0.2661
15.5 0.2268
15.525 0.1874
15.55 0.1482
15.575 0.1095
15.6 0.0706
15.625 0.0316
15.65 -0.0092
15.675 -0.0518
15.7 -0.0926
15.725 -0.1337
15.75 -0.1767
15.775 -0.2189
15.8 -0.2596
15.825 -0.3008
15.85 -0.3421
15.875 -0.3865
15.9 -0.4347
15.925 -0.486
15.95 -0.5419
15.975 -0.6014
16 -0.6674
16.025 -0.7362
16.05 -0.799
16.075 -0.8453
16.1 -0.8797
16.125 -0.9084
16.15 -0.9357
16.175 -0.9631
16.2 -0.9876
16.225 -1.0101
16.25 -1.0364
16.275 -1.0696
16.3 -1.1083
16.325 -1.1474
16.35 -1.1848
16.375 -1.2189
16.4 -1.2519
16.425 -1.2866
16.45 -1.3185
16.475 -1.3479
16.5 -1.3742
16.525 -1.3972
16.55 -1.4178
16.575 -1.4424
16.6 -1.475
16.625 -1.5259
16.65 -1.5847
16.675 -1.6327
16.7 -1.6687
16.725 -1.7008
16.75 -1.7283
16.775 -1.7484
16.8 -1.7643
16.825 -1.7766
16.85 -1.7871
16.875 -1.7977
16.9 -1.805
16.925 -1.8062
16.95 -1.8008
16.975 -1.7885
17 -1.7692
17.025 -1.741
17.05 -1.7078
17.075 -1.673
17.1 -1.6456
17.125 -1.6253
17.15 -1.6084
17.175 -1.5856
17.2 -1.5529
17.225 -1.512
17.25 -1.4681
17.275 -1.4213
17.3 -1.378
17.325 -1.3399
17.35 -1.3096
17.375 -1.2848
17.4 -1.2665
17.425 -1.2555
17.45 -1.2507
17.475 -1.253
17.5 -1.2594
17.525 -1.2696
17.55 -1.2847
17.575 -1.3038
17.6 -1.3269
17.625 -1.3554
17.65 -1.3893
17.675 -1.4266
17.7 -1.4654
17.725 -1.5036
17.75 -1.538
17.775 -1.5727
17.8 -1.6099
17.825 -1.6462
17.85 -1.68
17.875 -1.7116
17.9 -1.7397
17.925 -1.7648
17.95 -1.7882
17.975 -1.8069
18 -1.8186
18.025 -1.8226
18.05 -1.8204
18.075 -1.8058
18.1 -1.7778
18.125 -1.749
18.15 -1.7258
18.175 -1.6977
18.2 -1.6582
18.225 -1.6025
18.25 -1.5404
18.275 -1.4784
18.3 -1.4194
18.325 -1.3633
18.35 -1.3088
18.375 -1.2597
18.4 -1.2153
18.425 -1.1796
18.45 -1.1533
18.475 -1.1347
18.5 -1.1255
18.525 -1.1275
18.55 -1.1366
18.575 -1.1524
18.6 -1.1733
18.625 -1.193
18.65 -1.2113
18.675 -1.2227
18.7 -1.2237
18.725 -1.2037
18.75 -1.1619
18.775 -1.0978
18.8 -1.0102
18.825 -0.8975
18.85 -0.7764
18.875 -0.6557
18.9 -0.5355
18.925 -0.4146
18.95 -0.2958
18.975 -0.1814
19 -0.078
19.025 0.0105
19.05 0.0852
19.075 0.1511
19.1 0.2116
19.125 0.2673
19.15 0.3189
19.175 0.3666
19.2 0.4108
19.225 0.4547
19.25 0.4986
19.275 0.5412
19.3 0.5803
19.325 0.6126
19.35 0.635
19.375 0.6494
19.4 0.6587
19.425 0.6634
19.45 0.6636
19.475 0.6569
19.5 0.6394
19.525 0.6112
19.55 0.5734
19.575 0.5278
19.6 0.4796
19.625 0.4272
19.65 0.3703
19.675 0.3125
19.7 0.2541
19.725 0.1948
19.75 0.1345
19.775 0.0779
19.8 0.0283
19.825 -0.0067
19.85 -0.0319
19.875 -0.0539
19.9 -0.0791
19.925 -0.109
19.95 -0.1409
19.975 -0.1719
20 -0.198
20.025 -0.2176
20.05 -0.2325
20.075 -0.245
20.1 -0.2601
20.125 -0.2791
20.15 -0.3039
20.175 -0.3363
20.2 -0.3737
20.225 -0.4137
20.25 -0.4535
20.275 -0.4913
20.3 -0.5248
20.325 -0.5478
20.35 -0.5573
20.375 -0.5529
20.4 -0.5347
20.425 -0.5044
20.45 -0.4649
20.475 -0.4144
20.5 -0.3528
20.525 -0.2835
20.55 -0.2102
20.575 -0.1343
20.6 -0.0577
20.625 0.0176
20.65 0.0908
20.675 0.1607
20.7 0.2258
20.725 0.2881
20.75 0.3487
20.775 0.4075
20.8 0.4637
20.825 0.5143
20.85 0.5591
20.875 0.5991
20.9 0.6348
20.925 0.6674
20.95 0.6961
20.975 0.7198
21 0.7383
21.025 0.7511
21.05 0.7564
21.075 0.7548
21.1 0.7485
21.125 0.7388
21.15 0.7241
21.175 0.7088
21.2 0.6977
21.225 0.6927
21.25 0.6956
21.275 0.7012
21.3 0.7114
21.325 0.726
21.35 0.7421
21.375 0.7579
21.4 0.7721
21.425 0.7821
21.45 0.7876
21.475 0.7897
21.5 0.7901
21.525 0.7898
21.55 0.7898
21.575 0.7879
21.6 0.783
21.625 0.7816
21.65 0.7881
21.675 0.8022
21.7 0.8167
21.725 0.8252
21.75 0.8249
21.775 0.817
21.8 0.8017
21.825 0.7779
21.85 0.7452
21.875 0.704
21.9 0.6533
21.925 0.5944
21.95 0.5281
21.975 0.456
22 0.3812
22.025 0.3059
22.05 0.2361
22.075 0.1732
22.1 0.1163
22.125 0.0653
22.15 0.0218
22.175 -0.0085
22.2 -0.0297
22.225 -0.0452
22.25 -0.0578
22.275 -0.0698
22.3 -0.0819
22.325 -0.0971
22.35 -0.1167
22.375 -0.1407
22.4 -0.1671
22.425 -0.1929
22.45 -0.2126
22.475 -0.216
22.5 -0.2044
22.525 -0.1816
22.55 -0.1539
22.575 -0.1252
22.6 -0.0967
22.625 -0.0659
22.65 -0.0324
22.675 -0.002
22.7 0.0264
22.725 0.05
22.75 0.0661
22.775 0.0729
22.8 0.0708
22.825 0.0621
22.85 0.0479
22.875 0.0289
22.9 0.0073
22.925 -0.0135
22.95 -0.0362
22.975 -0.0632
23 -0.0953
23.025 -0.1311
23.05 -0.1692
23.075 -0.2055
23.1 -0.2381
23.125 -0.2643
23.15 -0.2779
23.175 -0.2794
23.2 -0.2713
23.225 -0.2583
23.25 -0.2438
23.275 -0.2302
23.3 -0.2169
23.325 -0.2033
23.35 -0.188
23.375 -0.1723
23.4 -0.1529
23.425 -0.1249
23.45 -0.0773
23.475 -0.0162
23.5 0.0522
23.525 0.1201
23.55 0.1837
23.575 0.2428
23.6 0.2964
23.625 0.3469
23.65 0.3944
23.675 0.4367
23.7 0.4736
23.725 0.5058
23.75 0.5327
23.775 0.5533
23.8 0.567
23.825 0.5736
23.85 0.575
23.875 0.5698
23.9 0.5572
23.925 0.5377
23.95 0.5101
23.975 0.4732
24 0.4285
24.025 0.377
24.05 0.3184
24.075 0.2515
24.1 0.1801
24.125 0.1098
24.15 0.0449
24.175 -0.0132
24.2 -0.0629
24.225 -0.1052
24.25 -0.1429
24.275 -0.1787
24.3 -0.2106
24.325 -0.2367
24.35 -0.2549
24.375 -0.2591
24.4 -0.2495
24.425 -0.2278
24.45 -0.1923
24.475 -0.1483
24.5 -0.102
24.525 -0.0508
24.55 0.0037
24.575 0.059
24.6 0.1123
24.625 0.1594
24.65 0.1989
24.675 0.2303
24.7 0.2511
24.725 0.2628
24.75 0.2682
24.775 0.2711
24.8 0.2716
24.825 0.2665
24.85 0.2576
24.875 0.2444
24.9 0.2312
24.925 0.2212
24.95 0.2102
24.975 0.1957
25 0.1757
25.025 0.1477
25.05 0.1119
25.075 0.0698
25.1 0.0222
25.125 -0.0266
25.15 -0.0762
25.175 -0.1235
25.2 -0.1647
25.225 -0.1996
25.25 -0.2192
25.275 -0.2247
25.3 -0.2232
25.325 -0.2172
25.35 -0.2052
25.375 -0.1856
25.4 -0.1612
25.425 -0.1374
25.45 -0.1187
25.475 -0.108
25.5 -0.1051
25.525 -0.1102
25.55 -0.1227
25.575 -0.1422
25.6 -0.168
25.625 -0.1967
25.65 -0.222
25.675 -0.2386
25.7 -0.2394
25.725 -0.2181
25.75 -0.1823
25.775 -0.1459
25.8 -0.1107
25.825 -0.0617
25.85 0.0096
25.875 0.0885
25.9 0.1635
25.925 0.2341
25.95 0.3023
25.975 0.3715
26 0.4471
26.025 0.5341
26.05 0.624
26.075 0.7129
26.1 0.8008
26.125 0.8894
26.15 0.9754
26.175 1.0612
26.2 1.1461
26.225 1.2285
26.25 1.3075
26.275 1.3838
26.3 1.4594
26.325 1.5319
26.35 1.6005
26.375 1.6639
26.4 1.7215
26.425 1.773
26.45 1.8186
26.475 1.8593
26.5 1.8951
26.525 1.9265
26.55 1.9535
26.575 1.9767
26.6 1.9976
26.625 2.0207
26.65 2.047
26.675 2.0763
26.7 2.1077
26.725 2.1407
26.75 2.1748
26.775 2.209
26.8 2.2415
26.825 2.2734
26.85 2.307
26.875 2.3418
26.9 2.3746
26.925 2.4042
26.95 2.4296
26.975 2.4492
27 2.4637
27.025 2.4711
27.05 2.47
27.075 2.4617
27.1 2.4473
27.125 2.4278
27.15 2.4036
27.175 2.3732
27.2 2.3365
27.225 2.2933
27.25 2.2465
27.275 2.1951
27.3 2.1366
27.325 2.0704
27.35 1.9971
27.375 1.9175
27.4 1.83
27.425 1.7355
27.45 1.6372
27.475 1.5388
27.5 1.4438
27.525 1.3535
27.55 1.2669
27.575 1.1812
27.6 1.0938
27.625 1.0105
27.65 0.9404
27.675 0.8909
27.7 0.8596
27.725 0.8359
27.75 0.818
27.775 0.8047
27.8 0.7985
27.825 0.8015
27.85 0.8071
27.875 0.8123
27.9 0.8196
27.925 0.8271
27.95 0.8345
27.975 0.8396
28 0.8419
28.025 0.8416
28.05 0.8357
28.075 0.8241
28.1 0.8066
28.125 0.7857
28.15 0.7645
28.175 0.7444
28.2 0.7229
28.225 0.7
28.25 0.6754
28.275 0.6461
28.3 0.6115
28.325 0.5734
28.35 0.5337
28.375 0.4954
28.4 0.4577
28.425 0.4259
28.45 0.4037
28.475 0.3908
28.5 0.3916
28.525 0.3985
28.55 0.4132
28.575 0.4421
28.6 0.487
28.625 0.5489
28.65 0.6179
28.675 0.6847
28.7 0.7449
28.725 0.7946
28.75 0.8338
28.775 0.8631
28.8 0.8842
28.825 0.8986
28.85 0.9062
28.875 0.9063
28.9 0.9007
28.925 0.8927
28.95 0.8823
28.975 0.8719
29 0.8701
29.025 0.8767
29.05 0.8815
29.075 0.882
29.1 0.8795
29.125 0.8783
29.15 0.8826
29.175 0.8925
29.2 0.9093
29.225 0.931
29.25 0.9539
29.275 0.9785
29.3 1.0035
29.325 1.0274
29.35 1.0484
29.375 1.065
29.4 1.0759
29.425 1.0824
29.45 1.0842
29.475 1.0803
29.5 1.0703
29.525 1.0528
29.55 1.0274
29.575 0.9948
29.6 0.9553
29.625 0.9099
29.65 0.8599
29.675 0.8076
29.7 0.7571
29.725 0.7075
29.75 0.6559
29.775 0.6025
29.8 0.5475
29.825 0.4877
29.85 0.4223
29.875 0.3552
29.9 0.2887
29.925 0.2244
29.95 0.1657
29.975 0.1155
30 0.0782
30.025 0.0497
30.05 0.0243
30.075 -0.0047
30.1 -0.0409
30.125 -0.0854
30.15 -0.1262
30.175 -0.1624
30.2 -0.196
30.225 -0.2277
30.25 -0.2596
30.275 -0.2936
30.3 -0.3323
30.325 -0.3723
30.35 -0.4099
30.375 -0.4434
30.4 -0.4726
30.425 -0.4966
30.45 -0.5207
30.475 -0.5474
30.5 -0.5754
30.525 -0.6032
30.55 -0.6302
30.575 -0.651
30.6 -0.6623
30.625 -0.6634
30.65 -0.6521
30.675 -0.6259
30.7 -0.5866
30.725 -0.549
30.75 -0.5185
30.775 -0.4963
30.8 -0.4831
30.825 -0.4769
30.85 -0.4727
30.875 -0.4601
30.9 -0.4332
30.925 -0.3932
30.95 -0.3503
30.975 -0.3091
31 -0.2707
31.025 -0.2328
31.05 -0.1955
31.075 -0.1605
31.1 -0.1278
31.125 -0.0929
31.15 -0.054
31.175 -0.0123
31.2 0.0343
31.225 0.0829
31.25 0.1239
31.275 0.154
31.3 0.1772
31.325 0.1955
31.35 0.21
31.375 0.2211
31.4 0.2315
31.425 0.2528
31.45 0.2943
31.475 0.3595
31.5 0.4433
31.525 0.5339
31.55 0.6231
31.575 0.7081
31.6 0.7849
31.625 0.8554
31.65 0.9255
31.675 0.9972
31.7 1.0683
31.725 1.1352
31.75 1.1913
31.775 1.2409
31.8 1.2863
31.825 1.3266
31.85 1.3598
31.875 1.3847
31.9 1.399
31.925 1.404
31.95 1.4055
31.975 1.4154
32 1.4311
32.025 1.4422
32.05 1.4471
32.075 1.4491
32.1 1.4471
32.125 1.4383
32.15 1.4268
32.175 1.4174
32.2 1.4123
32.225 1.4072
32.25 1.4005
32.275 1.3883
32.3 1.372
32.325 1.3524
32.35 1.3324
32.375 1.3201
32.4 1.3198
32.425 1.3282
32.45 1.3455
32.475 1.3704
32.5 1.3973
32.525 1.4221
32.55 1.4469
32.575 1.4715
32.6 1.4986
32.625 1.5305
32.65 1.5679
32.675 1.6086
32.7 1.6534
32.725 1.703
32.75 1.7516
32.775 1.7962
32.8 1.8411
32.825 1.8853
32.85 1.9244
32.875 1.9566
32.9 1.9827
32.925 2.004
32.95 2.0209
32.975 2.0351
33 2.0491
33.025 2.0621
33.05 2.0709
33.075 2.0749
33.1 2.0736
33.125 2.0675
33.15 2.0552
33.175 2.0363
33.2 2.0091
33.225 1.9743
33.25 1.9362
33.275 1.9013
33.3 1.8703
33.325 1.8425
33.35 1.8198
33.375 1.798
33.4 1.7724
33.425 1.7453
33.45 1.7191
33.475 1.6944
33.5 1.6687
33.525 1.6377
33.55 1.5993
33.575 1.5545
33.6 1.5084
33.625 1.4592
33.65 1.404
33.675 1.3421
33.7 1.2758
33.725 1.209
33.75 1.1491
33.775 1.1021
33.8 1.0583
33.825 1.011
33.85 0.9638
33.875 0.9166
33.9 0.8747
33.925 0.8448
33.95 0.8218
33.975 0.8
34 0.7801
34.025 0.7622
34.05 0.7447
34.075 0.7337
34.1 0.7392
34.125 0.7615
34.15 0.7949
34.175 0.8387
34.2 0.8946
34.225 0.9534
34.25 1.0057
34.275 1.0506
34.3 1.0833
34.325 1.1067
34.35 1.1272
34.375 1.1412
34.4 1.1547
34.425 1.1677
34.45 1.1784
34.475 1.1928
34.5 1.2146
34.525 1.2388
34.55 1.261
34.575 1.2781
34.6 1.2936
34.625 1.3087
34.65 1.3233
34.675 1.3408
34.7 1.3618
34.725 1.3817
34.75 1.4013
34.775 1.4198
34.8 1.4335
34.825 1.4428
34.85 1.4494
34.875 1.4523
34.9 1.4576
34.925 1.4665
34.95 1.4763
34.975 1.4875
35 1.5014
35.025 1.5159
35.05 1.5246
35.075 1.5308
35.1 1.5344
35.125 1.5324
35.15 1.5225
35.175 1.5065
35.2 1.4896
35.225 1.4807
35.25 1.4798
35.275 1.4816
35.3 1.48
35.325 1.474
35.35 1.4622
35.375 1.4434
35.4 1.4212
35.425 1.3977
35.45 1.3735
35.475 1.349
35.5 1.3222
35.525 1.2876
35.55 1.2503
35.575 1.2181
35.6 1.1896
35.625 1.1639
35.65 1.1404
35.675 1.1165
35.7 1.0889
35.725 1.0583
35.75 1.0266
35.775 0.9949
35.8 0.962
35.825 0.9281
35.85 0.8919
35.875 0.8538
35.9 0.8134
35.925 0.7731
35.95 0.7307
35.975 0.6859
36 0.6415
36.025 0.5984
36.05 0.558
36.075 0.5199
36.1 0.484
36.125 0.4518
36.15 0.421
36.175 0.3876
36.2 0.3513
36.225 0.3197
36.25 0.2945
36.275 0.2717
36.3 0.2506
36.325 0.2289
36.35 0.204
36.375 0.1747
36.4 0.1456
36.425 0.119
36.45 0.0938
36.475 0.0709
36.5 0.0511
36.525 0.032
36.55 0.0163
36.575 0.0056
36.6 0.0003
36.625 -0.0014
36.65 -0.0005
36.675 -0.0018
36.7 -0.002
36.725 -0.0041
36.75 -0.0049
36.775 -0.0035
36.8 0.0039
36.825 0.022
36.85 0.0486
36.875 0.0796
36.9 0.1114
36.925 0.142
36.95 0.1686
36.975 0.1884
37 0.2001
37.025 0.2033
37.05 0.1974
37.075 0.1877
37.1 0.1829
37.125 0.1873
37.15 0.1988
37.175 0.2103
37.2 0.216
37.225 0.2112
37.25 0.1949
37.275 0.1668
37.3 0.1289
37.325 0.082
37.35 0.0295
37.375 -0.027
37.4 -0.092
37.425 -0.1575
37.45 -0.2153
37.475 -0.2703
37.5 -0.3192
37.525 -0.3593
37.55 -0.3911
37.575 -0.4125
37.6 -0.4281
37.625 -0.4348
37.65 -0.4255
37.675 -0.4064
37.7 -0.3833
37.725 -0.357
37.75 -0.3298
37.775 -0.3019
37.8 -0.2716
37.825 -0.2403
37.85 -0.2165
37.875 -0.2043
37.9 -0.198
37.925 -0.1896
37.95 -0.173
37.975 -0.1459
38 -0.1137
38.025 -0.0835
38.05 -0.0579
38.075 -0.0426
38.1 -0.0368
38.125 -0.0384
38.15 -0.0474
38.175 -0.0639
38.2 -0.0836
38.225 -0.105
38.25 -0.125
38.275 -0.1421
38.3 -0.162
38.325 -0.1894
38.35 -0.227
38.375 -0.2738
38.4 -0.3287
38.425 -0.3882
38.45 -0.4494
38.475 -0.5092
38.5 -0.5591
38.525 -0.5933
38.55 -0.6176
38.575 -0.6358
38.6 -0.6461
38.625 -0.6486
38.65 -0.6455
38.675 -0.6404
38.7 -0.6397
38.725 -0.6406
38.75 -0.6382
38.775 -0.6313
38.8 -0.6158
38.825 -0.5942
38.85 -0.5702
38.875 -0.5403
38.9 -0.5087
38.925 -0.4836
38.95 -0.4621
38.975 -0.4424
39 -0.4284
39.025 -0.4204
39.05 -0.4125
39.075 -0.4018
39.1 -0.3864
39.125 -0.3695
39.15 -0.3524
39.175 -0.3321
39.2 -0.3071
39.225 -0.2801
39.25 -0.2514
39.275 -0.2161
39.3 -0.1789
39.325 -0.1427
39.35 -0.1044
39.375 -0.0661
39.4 -0.0305
39.425 -0.0014
39.45 0.0223
39.475 0.0417
39.5 0.0565
39.525 0.0682
39.55 0.0771
39.575 0.0817
39.6 0.0794
39.625 0.0701
39.65 0.0539
39.675 0.0335
39.7 0.0088
39.725 -0.0228
39.75 -0.0611
39.775 -0.1009
39.8 -0.1389
39.825 -0.17
39.85 -0.1966
39.875 -0.2121
39.9 -0.2097
39.925 -0.1916
39.95 -0.1659
39.975 -0.1364
40 -0.1079
40.025 -0.0762
40.05 -0.0394
40.075 -0.0031
40.1 0.031
40.125 0.0596
40.15 0.0815
40.175 0.0964
40.2 0.1043
40.225 0.1055
40.25 0.1013
40.275 0.0911
40.3 0.0729
40.325 0.0478
40.35 0.0189
40.375 -0.0104
40.4 -0.039
40.425 -0.0717
40.45 -0.1092
40.475 -0.1486
40.5 -0.1789
40.525 -0.1909
40.55 -0.1964
40.575 -0.2075
40.6 -0.2268
40.625 -0.2519
40.65 -0.2806
40.675 -0.3083
40.7 -0.3306
40.725 -0.3486
40.75 -0.3626
40.775 -0.3741
40.8 -0.3813
40.825 -0.3846
40.85 -0.389
40.875 -0.3963
40.9 -0.4084
40.925 -0.4257
40.95 -0.4455
40.975 -0.4661
41 -0.4876
41.025 -0.5087
41.05 -0.5282
41.075 -0.5475
41.1 -0.5667
41.125 -0.5834
41.15 -0.598
41.175 -0.613
41.2 -0.6325
41.225 -0.6558
41.25 -0.6806
41.275 -0.7004
41.3 -0.7106
41.325 -0.7169
41.35 -0.7233
41.375 -0.7339
41.4 -0.7405
41.425 -0.7401
41.45 -0.7332
41.475 -0.7248
41.5 -0.7214
41.525 -0.7212
41.55 -0.7207
41.575 -0.7139
41.6 -0.7014
41.625 -0.6884
41.65 -0.6795
41.675 -0.6763
41.7 -0.6737
41.725 -0.6684
41.75 -0.6621
41.775 -0.6598
41.8 -0.6611
41.825 -0.6666
41.85 -0.6747
41.875 -0.687
41.9 -0.7036
41.925 -0.7211
41.95 -0.7364
41.975 -0.7485
42 -0.7574
42.025 -0.7606
42.05 -0.7571
42.075 -0.7477
42.1 -0.7354
42.125 -0.7216
42.15 -0.7098
42.175 -0.703
42.2 -0.7054
42.225 -0.7223
42.25 -0.7446
42.275 -0.7565
42.3 -0.7529
42.325 -0.7404
42.35 -0.7285
42.375 -0.7234
42.4 -0.7255
42.425 -0.7342
42.45 -0.7468
42.475 -0.7604
42.5 -0.7756
42.525 -0.7914
42.55 -0.8016
42.575 -0.8092
42.6 -0.8162
42.625 -0.818
42.65 -0.8082
42.675 -0.788
42.7 -0.7541
42.725 -0.7131
42.75 -0.6726
42.775 -0.6352
42.8 -0.603
42.825 -0.5771
42.85 -0.5573
42.875 -0.5445
42.9 -0.5374
42.925 -0.539
42.95 -0.5486
42.975 -0.5671
43 -0.5942
43.025 -0.6266
43.05 -0.661
43.075 -0.6956
43.1 -0.7307
43.125 -0.7697
43.15 -0.8133
43.175 -0.8595
43.2 -0.9046
43.225 -0.9456
43.25 -0.9807
43.275 -1.0133
43.3 -1.0421
43.325 -1.0655
43.35 -1.0798
43.375 -1.0863
43.4 -1.0883
43.425 -1.0861
43.45 -1.076
43.475 -1.0532
43.5 -1.0227
43.525 -0.9897
43.55 -0.9604
43.575 -0.9344
43.6 -0.9116
43.625 -0.8913
43.65 -0.869
43.675 -0.8389
43.7 -0.8056
43.725 -0.7724
43.75 -0.7379
43.775 -0.7002
43.8 -0.6647
43.825 -0.6352
43.85 -0.6101
43.875 -0.5846
43.9 -0.5567
43.925 -0.5259
43.95 -0.486
43.975 -0.4364
44 -0.3837
44.025 -0.3322
44.05 -0.2789
44.075 -0.2257
44.1 -0.1731
44.125 -0.123
44.15 -0.074
44.175 -0.0275
44.2 0.0155
44.225 0.0608
44.25 0.1164
44.275 0.1778
44.3 0.2358
44.325 0.2872
44.35 0.3303
44.375 0.3648
44.4 0.3913
44.425 0.409
44.45 0.4188
44.475 0.421
44.5 0.4149
44.525 0.3997
44.55 0.3755
44.575 0.3427
44.6 0.3026
44.625 0.2596
44.65 0.2151
44.675 0.1695
44.7 0.123
44.725 0.0764
44.75 0.0303
44.775 -0.0108
44.8 -0.043
44.825 -0.0666
44.85 -0.0784
44.875 -0.0728
44.9 -0.053
44.925 -0.0246
44.95 0.0076
44.975 0.045
45 0.0898
45.025 0.1369
45.05 0.185
45.075 0.2318
45.1 0.2775
45.125 0.3214
45.15 0.3654
45.175 0.4102
45.2 0.4544
45.225 0.496
45.25 0.5317
45.275 0.5604
45.3 0.5829
45.325 0.603
45.35 0.6233
45.375 0.6433
45.4 0.6598
45.425 0.6751
45.45 0.6888
45.475 0.7025
45.5 0.7166
45.525 0.7342
45.55 0.7609
45.575 0.7998
45.6 0.8416
45.625 0.8787
45.65 0.9105
45.675 0.9371
45.7 0.9561
45.725 0.9658
45.75 0.9696
45.775 0.9674
45.8 0.962
45.825 0.957
45.85 0.9564
45.875 0.9586
45.9 0.9595
45.925 0.9576
45.95 0.9505
45.975 0.937
46 0.9158
46.025 0.8879
46.05 0.8535
46.075 0.8189
46.1 0.7923
46.125 0.7795
46.15 0.7749
46.175 0.7728
46.2 0.7732
46.225 0.776
46.25 0.7794
46.275 0.78
46.3 0.7753
46.325 0.7659
46.35 0.7506
46.375 0.7323
46.4 0.7146
46.425 0.6977
46.45 0.6804
46.475 0.6647
46.5 0.6559
46.525 0.6573
46.55 0.6707
46.575 0.6887
46.6 0.7046
46.625 0.7144
46.65 0.7158
46.675 0.7085
46.7 0.6934
46.725 0.6713
46.75 0.6465
46.775 0.6243
46.8 0.6048
46.825 0.5913
46.85 0.581
46.875 0.5731
46.9 0.5643
46.925 0.5569
46.95 0.5503
46.975 0.5421
47 0.5292
47.025 0.5094
47.05 0.4817
47.075 0.4473
47.1 0.4067
47.125 0.3612
47.15 0.3146
47.175 0.2748
47.2 0.242
47.225 0.212
47.25 0.1868
47.275 0.1716
47.3 0.1671
47.325 0.1709
47.35 0.1761
47.375 0.1811
47.4 0.186
47.425 0.1964
47.45 0.218
47.475 0.2574
47.5 0.3099
47.525 0.3676
47.55 0.4266
47.575 0.4842
47.6 0.539
47.625 0.5895
47.65 0.6346
47.675 0.6767
47.7 0.716
47.725 0.7458
47.75 0.7639
47.775 0.77
47.8 0.7673
47.825 0.7558
47.85 0.7333
47.875 0.7011
47.9 0.6632
47.925 0.6298
47.95 0.6021
47.975 0.575
48 0.5515
48.025 0.5388
48.05 0.5394
48.075 0.549
48.1 0.563
48.125 0.5776
48.15 0.5877
48.175 0.5942
48.2 0.5979
48.225 0.6001
48.25 0.6001
48.275 0.5994
48.3 0.5982
48.325 0.5998
48.35 0.606
48.375 0.6169
48.4 0.629
48.425 0.6394
48.45 0.6527
48.475 0.6808
48.5 0.723
48.525 0.7705
48.55 0.8216
48.575 0.8781
48.6 0.9432
48.625 1.0257
48.65 1.1261
48.675 1.2346
48.7 1.3403
48.725 1.4381
48.75 1.5308
48.775 1.618
48.8 1.6987
48.825 1.7721
48.85 1.8374
48.875 1.8941
48.9 1.9433
48.925 1.985
48.95 2.0196
48.975 2.0459
49 2.0629
49.025 2.0724
49.05 2.0749
49.075 2.0748
49.1 2.0758
49.125 2.075
49.15 2.0693
49.175 2.055
49.2 2.0309
49.225 1.9976
49.25 1.9583
49.275 1.9135
49.3 1.8637
49.325 1.8071
49.35 1.7412
49.375 1.6696
49.4 1.5917
49.425 1.5107
49.45 1.4313
49.475 1.359
49.5 1.3031
49.525 1.2599
49.55 1.2223
49.575 1.1836
49.6 1.143
49.625 1.0974
49.65 1.0445
49.675 0.9863
49.7 0.9241
49.725 0.8606
49.75 0.802
49.775 0.749
49.8 0.7063
49.825 0.6728
49.85 0.6417
49.875 0.6086
49.9 0.5826
49.925 0.5694
49.95 0.5665
49.975 0.5678
50 0.5716
50.025 0.5755
50.05 0.5797
50.075 0.5905
50.1 0.6124
50.125 0.6461
50.15 0.6847
50.175 0.723
50.2 0.7606
50.225 0.798
50.25 0.8348
50.275 0.871
50.3 0.9063
50.325 0.9451
50.35 0.9921
50.375 1.0469
50.4 1.106
50.425 1.1684
50.45 1.2331
50.475 1.3042
50.5 1.379
50.525 1.4498
50.55 1.5135
50.575 1.5659
50.6 1.6058
50.625 1.6342
50.65 1.6514
50.675 1.6595
50.7 1.6587
50.725 1.65
50.75 1.6326
50.775 1.6077
50.8 1.5814
50.825 1.5651
50.85 1.5588
50.875 1.5584
50.9 1.5664
50.925 1.5838
50.95 1.6078
50.975 1.6358
51 1.6658
51.025 1.6977
51.05 1.729
51.075 1.7561
51.1 1.7783
51.125 1.7968
51.15 1.8119
51.175 1.8252
51.2 1.8364
51.225 1.8516
51.25 1.8807
51.275 1.9279
51.3 1.9877
51.325 2.0542
51.35 2.1205
51.375 2.182
51.4 2.2379
51.425 2.2938
51.45 2.3559
51.475 2.4212
51.5 2.4821
51.525 2.533
51.55 2.5729
51.575 2.6045
51.6 2.6324
51.625 2.6621
51.65 2.6918
51.675 2.7181
51.7 2.7396
51.725 2.758
51.75 2.7742
51.775 2.7892
51.8 2.8048
51.825 2.8217
51.85 2.8405
51.875 2.8684
51.9 2.9153
51.925 2.9781
51.95 3.0413
51.975 3.0957
52 3.1402
52.025 3.1761
52.05 3.2061
52.075 3.2282
52.1 3.2425
52.125 3.2469
52.15 3.2455
52.175 3.2456
52.2 3.2511
52.225 3.2599
52.25 3.2703
52.275 3.2831
52.3 3.2981
52.325 3.3156
52.35 3.3357
52.375 3.3576
52.4 3.3777
52.425 3.3934
52.45 3.4019
52.475 3.4017
52.5 3.3905
52.525 3.3719
52.55 3.3483
52.575 3.3255
52.6 3.3036
52.625 3.282
52.65 3.2647
52.675 3.2543
52.7 3.2486
52.725 3.2438
52.75 3.2351
52.775 3.224
52.8 3.2089
52.825 3.1849
52.85 3.1521
52.875 3.1116
52.9 3.0626
52.925 3.0049
52.95 2.9376
52.975 2.8631
53 2.7872
53.025 2.712
53.05 2.6405
53.075 2.5787
53.1 2.5307
53.125 2.4893
53.15 2.4451
53.175 2.401
53.2 2.3633
53.225 2.3272
53.25 2.2881
53.275 2.244
53.3 2.1987
53.325 2.1595
53.35 2.1343
53.375 2.1185
53.4 2.1079
53.425 2.1007
53.45 2.0965
53.475 2.0983
53.5 2.1125
53.525 2.1348
53.55 2.158
53.575 2.1788
53.6 2.1925
53.625 2.1996
53.65 2.2037
53.675 2.2107
53.7 2.2217
53.725 2.2333
53.75 2.2469
53.775 2.2621
53.8 2.2769
53.825 2.2937
53.85 2.3077
53.875 2.3148
53.9 2.3117
53.925 2.2987
53.95 2.2772
53.975 2.2521
54 2.2293
54.025 2.2085
54.05 2.1853
54.075 2.1571
54.1 2.1212
54.125 2.0823
54.15 2.0469
54.175 2.0164
54.2 1.9942
54.225 1.9778
54.25 1.9644
54.275 1.9481
54.3 1.9264
54.325 1.8992
54.35 1.8656
54.375 1.8248
54.4 1.7842
54.425 1.7484
54.45 1.7187
54.475 1.6987
54.5 1.6859
54.525 1.6846
54.55 1.6987
54.575 1.7232
54.6 1.756
54.625 1.7926
54.65 1.8272
54.675 1.857
54.7 1.8786
54.725 1.8925
54.75 1.8995
54.775 1.8994
54.8 1.8924
54.825 1.8793
54.85 1.8619
54.875 1.8409
54.9 1.8161
54.925 1.7862
54.95 1.7529
54.975 1.7215
55 1.6923
55.025 1.6609
55.05 1.6292
55.075 1.6009
55.1 1.576
55.125 1.5498
55.15 1.5171
55.175 1.4768
55.2 1.4287
55.225 1.3751
55.25 1.3183
55.275 1.2585
55.3 1.2012
55.325 1.1627
55.35 1.1512
55.375 1.1533
55.4 1.1568
55.425 1.1571
55.45 1.1551
55.475 1.1513
55.5 1.1446
55.525 1.1357
55.55 1.1219
55.575 1.1028
55.6 1.0788
55.625 1.0477
55.65 1.0094
55.675 0.9621
55.7 0.909
55.725 0.8564
55.75 0.8063
55.775 0.7588
55.8 0.7135
55.825 0.6691
55.85 0.6228
55.875 0.5736
55.9 0.524
55.925 0.4768
55.95 0.4314
55.975 0.3851
56 0.3395
56.025 0.2954
56.05 0.2493
56.075 0.2011
56.1 0.1594
56.125 0.1334
56.15 0.1285
56.175 0.1372
56.2 0.1564
56.225 0.1834
56.25 0.2142
56.275 0.244
56.3 0.2703
56.325 0.2916
56.35 0.3079
56.375 0.3199
56.4 0.3292
56.425 0.3364
56.45 0.336
56.475 0.3237
56.5 0.3001
56.525 0.2672
56.55 0.2274
56.575 0.1832
56.6 0.1364
56.625 0.0935
56.65 0.0549
56.675 0.0222
56.7 -0.0107
56.725 -0.0479
56.75 -0.086
56.775 -0.1145
56.8 -0.1339
56.825 -0.1469
56.85 -0.1476
56.875 -0.1308
56.9 -0.0998
56.925 -0.0625
56.95 -0.0245
56.975 0.0095
57 0.0351
57.025 0.0517
57.05 0.0597
57.075 0.0608
57.1 0.0597
57.125 0.0587
57.15 0.0547
57.175 0.0497
57.2 0.0439
57.225 0.0377
57.25 0.0314
57.275 0.0247
57.3 0.013
57.325 -0.0044
57.35 -0.0309
57.375 -0.0668
57.4 -0.1103
57.425 -0.1561
57.45 -0.1896
57.475 -0.2019
57.5 -0.1934
57.525 -0.1689
57.55 -0.1388
57.575 -0.1112
57.6 -0.0908
57.625 -0.0785
57.65 -0.0701
57.675 -0.0656
57.7 -0.0641
57.725 -0.0647
57.75 -0.0632
57.775 -0.0567
57.8 -0.0453
57.825 -0.0384
57.85 -0.0383
57.875 -0.0464
57.9 -0.0656
57.925 -0.0973
57.95 -0.1404
57.975 -0.1952
58 -0.2591
58.025 -0.3279
58.05 -0.3959
58.075 -0.4641
58.1 -0.5343
58.125 -0.6047
58.15 -0.6707
58.175 -0.7275
58.2 -0.776
58.225 -0.812
58.25 -0.8316
58.275 -0.8248
58.3 -0.7886
58.325 -0.7421
58.35 -0.6963
58.375 -0.6547
58.4 -0.6164
58.425 -0.5797
58.45 -0.5445
58.475 -0.5091
58.5 -0.4735
58.525 -0.4366
58.55 -0.3978
58.575 -0.3543
58.6 -0.3051
58.625 -0.2553
58.65 -0.2112
58.675 -0.1775
58.7 -0.1553
58.725 -0.1461
58.75 -0.139
58.775 -0.128
58.8 -0.1145
58.825 -0.1006
58.85 -0.0875
58.875 -0.074
58.9 -0.0576
58.925 -0.0343
58.95 -0.003
58.975 0.0324
59 0.0642
59.025 0.086
59.05 0.0968
59.075 0.0981
59.1 0.0918
59.125 0.0821
59.15 0.073
59.175 0.0661
59.2 0.0612
59.225 0.0597
59.25 0.0653
59.275 0.0766
59.3 0.0911
59.325 0.1056
59.35 0.1158
59.375 0.1218
59.4 0.1215
59.425 0.1136
59.45 0.1002
59.475 0.0844
59.5 0.0683
59.525 0.0538
59.55 0.0375
59.575 0.0169
59.6 -0.0078
59.625 -0.0333
59.65 -0.0575
59.675 -0.077
59.7 -0.0915
59.725 -0.1044
59.75 -0.1155
59.775 -0.1208
59.8 -0.1174
59.825 -0.1112
59.85 -0.1091
59.875 -0.1183
59.9 -0.1402
59.925 -0.1697
59.95 -0.1999
59.975 -0.2302
60 -0.2603
60.025 -0.2863
60.05 -0.303
60.075 -0.3083
60.1 -0.3104
60.125 -0.3102
60.15 -0.3075
60.175 -0.3054
60.2 -0.3033
60.225 -0.2979
60.25 -0.2889
60.275 -0.2796
60.3 -0.2755
60.325 -0.2794
60.35 -0.2915
60.375 -0.3079
60.4 -0.3215
60.425 -0.3264
60.45 -0.3196
60.475 -0.3014
60.5 -0.2731
60.525 -0.2374
60.55 -0.2028
60.575 -0.1695
60.6 -0.14
60.625 -0.1143
60.65 -0.0965
60.675 -0.0878
60.7 -0.0854
60.725 -0.0874
60.75 -0.0941
60.775 -0.1016
60.8 -0.1056
60.825 -0.1072
60.85 -0.1097
60.875 -0.1151
60.9 -0.1247
60.925 -0.1298
60.95 -0.1117
60.975 -0.0721
61 -0.0309
61.025 0.0002
61.05 0.0214
61.075 0.0318
61.1 0.032
61.125 0.0271
61.15 0.0195
61.175 0.0173
61.2 0.0301
61.225 0.0628
61.25 0.118
61.275 0.1851
61.3 0.2564
61.325 0.3296
61.35 0.3984
61.375 0.4617
61.4 0.5232
61.425 0.582
61.45 0.638
61.475 0.691
61.5 0.7389
61.525 0.7803
61.55 0.8145
61.575 0.841
61.6 0.8585
61.625 0.8686
61.65 0.8692
61.675 0.8612
61.7 0.8511
61.725 0.8456
61.75 0.8498
61.775 0.8651
61.8 0.8898
61.825 0.9221
61.85 0.9572
61.875 0.9911
61.9 1.0193
61.925 1.0393
61.95 1.0513
61.975 1.0523
62 1.0435
62.025 1.0255
62.05 0.9984
62.075 0.9626
62.1 0.9198
62.125 0.8722
62.15 0.8228
62.175 0.7721
62.2 0.7183
62.225 0.6586
62.25 0.5974
62.275 0.5442
62.3 0.4992
62.325 0.4593
62.35 0.42
62.375 0.3785
62.4 0.3381
62.425 0.3044
62.45 0.2813
62.475 0.2659
62.5 0.2501
62.525 0.2317
62.55 0.211
62.575 0.1859
62.6 0.1546
62.625 0.1175
62.65 0.0743
62.675 0.0235
62.7 -0.0326
62.725 -0.0879
62.75 -0.1357
62.775 -0.171
62.8 -0.1948
62.825 -0.2155
62.85 -0.2355
62.875 -0.2445
62.9 -0.2381
62.925 -0.2182
62.95 -0.1853
62.975 -0.1466
63 -0.1119
63.025 -0.0846
63.05 -0.0662
63.075 -0.0547
63.1 -0.0476
63.125 -0.0387
63.15 -0.0242
63.175 -0.0084
63.2 0.0078
63.225 0.0194
63.25 0.0214
63.275 0.0117
63.3 -0.0064
63.325 -0.0302
63.35 -0.0586
63.375 -0.0845
63.4 -0.1077
63.425 -0.1272
63.45 -0.1423
63.475 -0.1553
63.5 -0.1695
63.525 -0.1824
63.55 -0.1886
63.575 -0.1905
63.6 -0.1913
63.625 -0.1923
63.65 -0.1953
63.675 -0.2036
63.7 -0.2158
63.725 -0.2279
63.75 -0.2372
63.775 -0.2459
63.8 -0.2538
63.825 -0.2594
63.85 -0.262
63.875 -0.2621
63.9 -0.2642
63.925 -0.268
63.95 -0.2691
63.975 -0.2682
64 -0.2678
64.025 -0.2638
64.05 -0.2563
64.075 -0.2475
64.1 -0.2379
64.125 -0.2261
64.15 -0.2155
64.175 -0.2076
64.2 -0.2034
64.225 -0.2065
64.25 -0.2203
64.275 -0.2415
64.3 -0.2653
64.325 -0.2812
64.35 -0.2837
64.375 -0.272
64.4 -0.2428
64.425 -0.2014
64.45 -0.1438
64.475 -0.0704
64.5 0.0107
64.525 0.0933
64.55 0.1756
64.575 0.2558
64.6 0.33
64.625 0.4003
64.65 0.467
64.675 0.5303
64.7 0.5921
64.725 0.6535
64.75 0.7147
64.775 0.778
64.8 0.8427
64.825 0.9099
64.85 0.9762
64.875 1.0383
64.9 1.0922
64.925 1.1381
64.95 1.1787
64.975 1.2144
65 1.245
65.025 1.2705
65.05 1.2944
65.075 1.3185
65.1 1.3445
65.125 1.3749
65.15 1.4094
65.175 1.4473
65.2 1.4877
65.225 1.5266
65.25 1.5638
65.275 1.6012
65.3 1.6412
65.325 1.6836
65.35 1.7284
65.375 1.7723
65.4 1.8133
65.425 1.8506
65.45 1.8835
65.475 1.9105
65.5 1.931
65.525 1.9449
65.55 1.9527
65.575 1.9545
65.6 1.9509
65.625 1.9431
65.65 1.9314
65.675 1.9171
65.7 1.901
65.725 1.8853
65.75 1.8724
65.775 1.8698
65.8 1.8782
65.825 1.8914
65.85 1.904
65.875 1.9137
65.9 1.9189
65.925 1.9179
65.95 1.9103
65.975 1.8967
66 1.8767
66.025 1.8504
66.05 1.817
66.075 1.7755
66.1 1.7262
66.125 1.6703
66.15 1.6094
66.175 1.5462
66.2 1.4845
66.225 1.4343
66.25 1.4065
66.275 1.3921
66.3 1.3848
66.325 1.3839
66.35 1.399
66.375 1.4311
66.4 1.4742
66.425 1.5178
66.45 1.5569
66.475 1.5887
66.5 1.6135
66.525 1.6311
66.55 1.6426
66.575 1.6526
66.6 1.6634
66.625 1.6766
66.65 1.6947
66.675 1.7135
66.7 1.7289
66.725 1.7408
66.75 1.7542
66.775 1.7755
66.8 1.803
66.825 1.8265
66.85 1.8441
66.875 1.8561
66.9 1.8618
66.925 1.8615
66.95 1.8561
66.975 1.8446
67 1.8292
67.025 1.8107
67.05 1.7919
67.075 1.7737
67.1 1.7571
67.125 1.7403
67.15 1.7232
67.175 1.7041
67.2 1.6829
67.225 1.6606
67.25 1.6366
67.275 1.6089
67.3 1.5738
67.325 1.5315
67.35 1.4862
67.375 1.4427
67.4 1.4074
67.425 1.377
67.45 1.3449
67.475 1.3068
67.5 1.2617
67.525 1.2087
67.55 1.1483
67.575 1.0792
67.6 1.0026
67.625 0.919
67.65 0.8276
67.675 0.7314
67.7 0.6363
67.725 0.5474
67.75 0.4612
67.775 0.3712
67.8 0.2761
67.825 0.1785
67.85 0.0828
67.875 -0.0051
67.9 -0.0828
67.925 -0.1454
67.95 -0.1971
67.975 -0.2334
68 -0.2554
68.025 -0.2657
68.05 -0.2683
68.075 -0.2689
68.1 -0.2688
68.125 -0.2638
68.15 -0.2497
68.175 -0.2293
68.2 -0.2083
68.225 -0.1904
68.25 -0.1763
68.275 -0.1671
68.3 -0.1587
68.325 -0.1377
68.35 -0.0884
68.375 -0.0127
68.4 0.0717
68.425 0.1541
68.45 0.2332
68.475 0.3118
68.5 0.3934
68.525 0.4788
68.55 0.5632
68.575 0.646
68.6 0.73
68.625 0.8177
68.65 0.9088
68.675 0.9994
68.7 1.0857
68.725 1.1669
68.75 1.2422
68.775 1.3126
68.8 1.3768
68.825 1.4318
68.85 1.4769
68.875 1.5118
68.9 1.5362
68.925 1.5501
68.95 1.5589
68.975 1.5693
69 1.5904
69.025 1.6247
69.05 1.6634
69.075 1.7013
69.1 1.7371
69.125 1.7695
69.15 1.7974
69.175 1.8194
69.2 1.8346
69.225 1.8437
69.25 1.8477
69.275 1.8477
69.3 1.8471
69.325 1.8491
69.35 1.8527
69.375 1.8569
69.4 1.8587
69.425 1.8572
69.45 1.851
69.475 1.8409
69.5 1.827
69.525 1.8108
69.55 1.7933
69.575 1.7789
69.6 1.7714
69.625 1.7681
69.65 1.7654
69.675 1.7593
69.7 1.7462
69.725 1.7262
69.75 1.7021
69.775 1.6744
69.8 1.6409
69.825 1.5987
69.85 1.5488
69.875 1.4989
69.9 1.46
69.925 1.4281
69.95 1.3935
69.975 1.3565
70 1.3208
70.025 1.2813
70.05 1.2355
70.075 1.1871
70.1 1.139
70.125 1.0919
70.15 1.0478
70.175 1.0151
70.2 0.9998
70.225 0.9971
70.25 0.9943
70.275 0.9858
70.3 0.9697
70.325 0.9466
70.35 0.9159
70.375 0.8788
70.4 0.8438
70.425 0.8175
70.45 0.7986
70.475 0.7832
70.5 0.7727
70.525 0.7705
70.55 0.7737
70.575 0.7786
70.6 0.7848
70.625 0.7875
70.65 0.7811
70.675 0.7647
70.7 0.7441
70.725 0.7301
70.75 0.7237
70.775 0.7194
70.8 0.7136
70.825 0.7063
70.85 0.7
70.875 0.6916
70.9 0.6815
70.925 0.6776
70.95 0.6822
70.975 0.6982
71 0.7225
71.025 0.7484
71.05 0.7717
71.075 0.7934
71.1 0.8203
71.125 0.855
71.15 0.8909
71.175 0.9218
71.2 0.9463
71.225 0.9649
71.25 0.9756
71.275 0.976
71.3 0.9703
71.325 0.977
71.35 1.0059
71.375 1.0374
71.4 1.0634
71.425 1.0857
71.45 1.1105
71.475 1.1425
71.5 1.1783
71.525 1.215
71.55 1.2514
71.575 1.2895
71.6 1.3341
71.625 1.392
71.65 1.4555
71.675 1.5168
71.7 1.5739
71.725 1.6265
71.75 1.6773
71.775 1.7299
71.8 1.7805
71.825 1.8248
71.85 1.8656
71.875 1.9022
71.9 1.9349
71.925 1.9688
71.95 2.0035
71.975 2.0357
72 2.0667
72.025 2.097
72.05 2.1243
72.075 2.1539
72.1 2.187
72.125 2.218
72.15 2.2509
72.175 2.2929
72.2 2.3478
72.225 2.4077
72.25 2.4663
72.275 2.5213
72.3 2.5723
72.325 2.6192
72.35 2.6615
72.375 2.7002
72.4 2.7348
72.425 2.7657
72.45 2.7923
72.475 2.8144
72.5 2.8323
72.525 2.8457
72.55 2.8543
72.575 2.8587
72.6 2.8581
72.625 2.8519
72.65 2.8402
72.675 2.8234
72.7 2.8019
72.725 2.7756
72.75 2.7454
72.775 2.7117
72.8 2.6749
72.825 2.639
72.85 2.6091
72.875 2.5875
72.9 2.5701
72.925 2.55
72.95 2.5256
72.975 2.4955
73 2.46
73.025 2.4209
73.05 2.3797
73.075 2.3398
73.1 2.3052
73.125 2.2773
73.15 2.2567
73.175 2.2447
73.2 2.2392
73.225 2.237
73.25 2.2339
73.275 2.2266
73.3 2.2127
73.325 2.1926
73.35 2.1678
73.375 2.1407
73.4 2.1139
73.425 2.0864
73.45 2.0551
73.475 2.0195
73.5 1.9888
73.525 1.9654
73.55 1.9442
73.575 1.9214
73.6 1.9005
73.625 1.8796
73.65 1.8548
73.675 1.8224
73.7 1.7826
73.725 1.737
73.75 1.6869
73.775 1.6348
73.8 1.583
73.825 1.5305
73.85 1.4762
73.875 1.4189
73.9 1.3612
73.925 1.306
73.95 1.2588
73.975 1.2245
74 1.2048
74.025 1.2006
74.05 1.2106
74.075 1.2302
74.1 1.2525
74.125 1.2725
74.15 1.2914
74.175 1.3092
74.2 1.3282
74.225 1.3463
74.25 1.3679
74.275 1.3964
74.3 1.4263
74.325 1.4527
74.35 1.478
74.375 1.5025
74.4 1.527
74.425 1.5553
74.45 1.5856
74.475 1.6126
74.5 1.6358
74.525 1.6554
74.55 1.6747
74.575 1.6924
74.6 1.7056
74.625 1.7149
74.65 1.7218
74.675 1.7267
74.7 1.7263
74.725 1.7192
74.75 1.7061
74.775 1.6882
74.8 1.6652
74.825 1.6391
74.85 1.6068
74.875 1.5681
74.9 1.5247
74.925 1.477
74.95 1.4253
74.975 1.3736
75 1.3228
75.025 1.2686
75.05 1.2124
75.075 1.1629
75.1 1.1281
75.125 1.1053
75.15 1.0809
75.175 1.0498
75.2 1.0105
75.225 0.9637
75.25 0.9127
75.275 0.8597
75.3 0.802
75.325 0.7377
75.35 0.6661
75.375 0.5919
75.4 0.5254
75.425 0.4679
75.45 0.4146
75.475 0.3677
75.5 0.3355
75.525 0.3245
75.55 0.3329
75.575 0.3549
75.6 0.3826
75.625 0.4111
75.65 0.436
75.675 0.4569
75.7 0.4777
75.725 0.5046
75.75 0.5341
75.775 0.5584
75.8 0.5751
75.825 0.5845
75.85 0.5886
75.875 0.5878
75.9 0.5827
75.925 0.5704
75.95 0.5499
75.975 0.5209
76 0.4864
76.025 0.4555
76.05 0.4377
76.075 0.4326
76.1 0.4396
76.125 0.455
76.15 0.4742
76.175 0.4927
76.2 0.5075
76.225 0.5181
76.25 0.5251
76.275 0.5284
76.3 0.528
76.325 0.5237
76.35 0.5171
76.375 0.5134
76.4 0.5186
76.425 0.533
76.45 0.5505
76.475 0.5686
76.5 0.5853
76.525 0.5992
76.55 0.6102
76.575 0.6186
76.6 0.6259
76.625 0.6317
76.65 0.6333
76.675 0.6299
76.7 0.6226
76.725 0.6111
76.75 0.5939
76.775 0.5736
76.8 0.549
76.825 0.5173
76.85 0.48
76.875 0.4372
76.9 0.3909
76.925 0.3447
76.95 0.2969
76.975 0.2503
77 0.2038
77.025 0.1517
77.05 0.0981
77.075 0.0437
77.1 -0.0103
77.125 -0.0566
77.15 -0.0959
77.175 -0.1325
77.2 -0.1717
77.225 -0.2153
77.25 -0.2618
77.275 -0.3122
77.3 -0.3695
77.325 -0.433
77.35 -0.4999
77.375 -0.5695
77.4 -0.641
77.425 -0.7122
77.45 -0.7792
77.475 -0.8389
77.5 -0.8887
77.525 -0.9266
77.55 -0.9525
77.575 -0.9698
77.6 -0.9774
77.625 -0.9704
77.65 -0.9465
77.675 -0.9033
77.7 -0.849
77.725 -0.7877
77.75 -0.7248
77.775 -0.6645
77.8 -0.6052
77.825 -0.5459
77.85 -0.4867
77.875 -0.43
77.9 -0.3796
77.925 -0.3367
77.95 -0.3031
77.975 -0.2784
78 -0.2638
78.025 -0.2554
78.05 -0.2505
78.075 -0.2502
78.1 -0.2537
78.125 -0.2545
78.15 -0.2479
78.175 -0.2356
78.2 -0.2224
78.225 -0.2092
78.25 -0.1926
78.275 -0.1735
78.3 -0.155
78.325 -0.1386
78.35 -0.1266
78.375 -0.1231
78.4 -0.1263
78.425 -0.135
78.45 -0.1488
78.475 -0.1645
78.5 -0.18
78.525 -0.1972
78.55 -0.2167
78.575 -0.239
78.6 -0.266
78.625 -0.2982
78.65 -0.3347
78.675 -0.375
78.7 -0.416
78.725 -0.4523
78.75 -0.4768
78.775 -0.4903
78.8 -0.4988
78.825 -0.5018
78.85 -0.5039
78.875 -0.5065
78.9 -0.509
78.925 -0.5147
78.95 -0.5245
78.975 -0.5373
79 -0.5544
79.025 -0.5743
79.05 -0.5968
79.075 -0.622
79.1 -0.6507
79.125 -0.6838
79.15 -0.718
79.175 -0.7432
79.2 -0.7507
79.225 -0.7438
79.25 -0.7253
79.275 -0.7027
79.3 -0.6786
79.325 -0.6607
79.35 -0.6517
79.375 -0.6497
79.4 -0.6536
79.425 -0.6614
79.45 -0.6741
79.475 -0.6945
79.5 -0.7231
79.525 -0.7576
79.55 -0.7998
79.575 -0.8463
79.6 -0.8916
79.625 -0.9361
79.65 -0.9815
79.675 -1.0258
79.7 -1.062
79.725 -1.0908
79.75 -1.1173
79.775 -1.1439
79.8 -1.1675
79.825 -1.1856
79.85 -1.1989
79.875 -1.2159
79.9 -1.2358
79.925 -1.2557
79.95 -1.2767
79.975 -1.2984
80 -1.323
80.025 -1.3507
80.05 -1.3811
80.075 -1.4133
80.1 -1.4474
80.125 -1.4824
80.15 -1.519
80.175 -1.5569
80.2 -1.5927
80.225 -1.6264
80.25 -1.6577
80.275 -1.6809
80.3 -1.6956
80.325 -1.7066
80.35 -1.7157
80.375 -1.7262
80.4 -1.7389
80.425 -1.7527
80.45 -1.7703
80.475 -1.7905
80.5 -1.8106
80.525 -1.8321
80.55 -1.8561
80.575 -1.8781
80.6 -1.8972
80.625 -1.9082
80.65 -1.9114
80.675 -1.9069
80.7 -1.8949
80.725 -1.8766
80.75 -1.8511
80.775 -1.8196
80.8 -1.7859
80.825 -1.7537
80.85 -1.7294
80.875 -1.7082
80.9 -1.6902
80.925 -1.6799
80.95 -1.6777
80.975 -1.6834
81 -1.6955
81.025 -1.7121
81.05 -1.7287
81.075 -1.7462
81.1 -1.7671
81.125 -1.7883
81.15 -1.8055
81.175 -1.8197
81.2 -1.8377
81.225 -1.8537
81.25 -1.8593
81.275 -1.8584
81.3 -1.8598
81.325 -1.8683
81.35 -1.8851
81.375 -1.9067
81.4 -1.9318
81.425 -1.9554
81.45 -1.9721
81.475 -1.9772
81.5 -1.9751
81.525 -1.9682
81.55 -1.9611
81.575 -1.9528
81.6 -1.9405
81.625 -1.9269
81.65 -1.9092
81.675 -1.8942
81.7 -1.8858
81.725 -1.8852
81.75 -1.8929
81.775 -1.9086
81.8 -1.931
81.825 -1.9589
81.85 -1.9884
81.875 -2.0148
81.9 -2.0277
81.925 -2.0258
81.95 -2.012
81.975 -1.9948
82 -1.9791
82.025 -1.9702
82.05 -1.9704
82.075 -1.981
82.1 -1.9998
82.125 -2.0273
82.15 -2.0642
82.175 -2.1086
82.2 -2.1547
82.225 -2.1949
82.25 -2.22
82.275 -2.2327
82.3 -2.2384
82.325 -2.2391
82.35 -2.2392
82.375 -2.2326
82.4 -2.2177
82.425 -2.1973
82.45 -2.1747
82.475 -2.1479
82.5 -2.1142
82.525 -2.0705
82.55 -2.0157
82.575 -1.9502
82.6 -1.8771
82.625 -1.8026
82.65 -1.7296
82.675 -1.6619
82.7 -1.5998
82.725 -1.5447
82.75 -1.4982
82.775 -1.4586
82.8 -1.4257
82.825 -1.3932
82.85 -1.3602
82.875 -1.3278
82.9 -1.2965
82.925 -1.2599
82.95 -1.2124
82.975 -1.1532
83 -1.0887
83.025 -1.0245
83.05 -0.9671
83.075 -0.9177
83.1 -0.8792
83.125 -0.8504
83.15 -0.8302
83.175 -0.8154
83.2 -0.7997
83.225 -0.7851
83.25 -0.7776
83.275 -0.7801
83.3 -0.7911
83.325 -0.8088
83.35 -0.8305
83.375 -0.8575
83.4 -0.887
83.425 -0.9208
83.45 -0.9584
83.475 -0.9987
83.5 -1.0458
83.525 -1.0983
83.55 -1.157
83.575 -1.2188
83.6 -1.284
83.625 -1.3538
83.65 -1.4259
83.675 -1.4999
83.7 -1.571
83.725 -1.6351
83.75 -1.6928
83.775 -1.7423
83.8 -1.7815
83.825 -1.8089
83.85 -1.8192
83.875 -1.8157
83.9 -1.8022
83.925 -1.7826
83.95 -1.7624
83.975 -1.7442
84 -1.7264
84.025 -1.7094
84.05 -1.6925
84.075 -1.6752
84.1 -1.657
84.125 -1.6335
84.15 -1.6069
84.175 -1.5839
84.2 -1.5648
84.225 -1.5487
84.25 -1.5346
84.275 -1.5258
84.3 -1.5214
84.325 -1.5205
84.35 -1.5202
84.375 -1.5155
84.4 -1.508
84.425 -1.5035
84.45 -1.5023
84.475 -1.5046
84.5 -1.5143
84.525 -1.531
84.55 -1.5549
84.575 -1.5856
84.6 -1.6201
84.625 -1.6556
84.65 -1.6894
84.675 -1.7178
84.7 -1.7407
84.725 -1.7595
84.75 -1.7754
84.775 -1.7872
84.8 -1.7926
84.825 -1.7895
84.85 -1.7781
84.875 -1.7638
84.9 -1.7516
84.925 -1.7441
84.95 -1.7418
84.975 -1.744
85 -1.7492
85.025 -1.7596
85.05 -1.7738
85.075 -1.787
85.1 -1.7966
85.125 -1.7981
85.15 -1.7917
85.175 -1.7798
85.2 -1.7586
85.225 -1.7321
85.25 -1.7048
85.275 -1.6812
85.3 -1.6667
85.325 -1.6616
85.35 -1.6691
85.375 -1.6918
85.4 -1.7253
85.425 -1.7696
85.45 -1.8224
85.475 -1.8802
85.5 -1.9417
85.525 -2.005
85.55 -2.0692
85.575 -2.1346
85.6 -2.2015
85.625 -2.2714
85.65 -2.3449
85.675 -2.4185
85.7 -2.4843
85.725 -2.532
85.75 -2.5644
85.775 -2.5898
85.8 -2.6165
85.825 -2.6479
85.85 -2.6866
85.875 -2.7327
85.9 -2.7864
85.925 -2.8477
85.95 -2.9136
85.975 -2.9781
86 -3.033
86.025 -3.0703
86.05 -3.0948
86.075 -3.1116
86.1 -3.1196
86.125 -3.1236
86.15 -3.126
86.175 -3.1306
86.2 -3.1365
86.225 -3.1398
86.25 -3.1325
86.275 -3.1024
86.3 -3.0504
86.325 -2.9856
86.35 -2.9168
86.375 -2.8528
86.4 -2.7957
86.425 -2.7461
86.45 -2.7055
86.475 -2.6754
86.5 -2.6568
86.525 -2.6486
86.55 -2.6485
86.575 -2.6551
86.6 -2.6683
86.625 -2.6869
86.65 -2.7112
86.675 -2.7414
86.7 -2.7659
86.725 -2.7723
86.75 -2.7599
86.775 -2.7388
86.8 -2.7165
86.825 -2.6919
86.85 -2.666
86.875 -2.6434
86.9 -2.6252
86.925 -2.6077
86.95 -2.5975
86.975 -2.607
87 -2.6246
87.025 -2.6437
87.05 -2.6651
87.075 -2.6905
87.1 -2.7152
87.125 -2.7356
87.15 -2.7465
87.175 -2.7466
87.2 -2.7408
87.225 -2.7338
87.25 -2.7272
87.275 -2.7211
87.3 -2.7194
87.325 -2.7266
87.35 -2.7442
87.375 -2.7689
87.4 -2.7993
87.425 -2.8349
87.45 -2.8741
87.475 -2.9138
87.5 -2.9514
87.525 -2.9862
87.55 -3.0179
87.575 -3.0483
87.6 -3.081
87.625 -3.1161
87.65 -3.1541
87.675 -3.195
87.7 -3.2336
87.725 -3.2644
87.75 -3.2859
87.775 -3.3001
87.8 -3.3121
87.825 -3.3224
87.85 -3.3278
87.875 -3.3231
87.9 -3.3134
87.925 -3.303
87.95 -3.2922
87.975 -3.2787
88 -3.2553
88.025 -3.2217
88.05 -3.1843
88.075 -3.1457
88.1 -3.1047
88.125 -3.0623
88.15 -3.0224
88.175 -2.99
88.2 -2.961
88.225 -2.9381
88.25 -2.9179
88.275 -2.8945
88.3 -2.8626
88.325 -2.8209
88.35 -2.7749
88.375 -2.7335
88.4 -2.7019
88.425 -2.6842
88.45 -2.6766
88.475 -2.6748
88.5 -2.6742
88.525 -2.6731
88.55 -2.6706
88.575 -2.668
88.6 -2.6668
88.625 -2.6671
88.65 -2.665
88.675 -2.6628
88.7 -2.6613
88.725 -2.6567
88.75 -2.649
88.775 -2.6406
88.8 -2.6329
88.825 -2.6269
88.85 -2.6235
88.875 -2.6246
88.9 -2.6357
88.925 -2.6609
88.95 -2.6979
88.975 -2.742
89 -2.7816
89.025 -2.8148
89.05 -2.8415
89.075 -2.8594
89.1 -2.8654
89.125 -2.8611
89.15 -2.8546
89.175 -2.8484
89.2 -2.8432
89.225 -2.8406
89.25 -2.8429
89.275 -2.8483
89.3 -2.852
89.325 -2.8524
89.35 -2.8415
89.375 -2.8181
89.4 -2.7925
89.425 -2.7703
89.45 -2.7525
89.475 -2.7393
89.5 -2.7318
89.525 -2.7292
89.55 -2.7299
89.575 -2.7369
89.6 -2.751
89.625 -2.772
89.65 -2.7959
89.675 -2.8147
89.7 -2.8183
89.725 -2.7991
89.75 -2.7674
89.775 -2.7291
89.8 -2.685
89.825 -2.6318
89.85 -2.5665
89.875 -2.4934
89.9 -2.4127
89.925 -2.3253
89.95 -2.2361
89.975 -2.1542
90 -2.0836
90.025 -2.0246
90.05 -1.9758
90.075 -1.9343
90.1 -1.9016
90.125 -1.8758
90.15 -1.8553
90.175 -1.8397
90.2 -1.8271
90.225 -1.8135
90.25 -1.7954
90.275 -1.7747
90.3 -1.7518
90.325 -1.7299
90.35 -1.7095
90.375 -1.6907
90.4 -1.6762
90.425 -1.6657
90.45 -1.6561
90.475 -1.6432
90.5 -1.6251
90.525 -1.6073
90.55 -1.5951
90.575 -1.5893
90.6 -1.5863
90.625 -1.585
90.65 -1.5847
90.675 -1.5849
90.7 -1.5864
90.725 -1.5891
90.75 -1.5907
90.775 -1.5906
90.8 -1.5933
90.825 -1.6029
90.85 -1.6209
90.875 -1.6451
90.9 -1.6731
90.925 -1.6993
90.95 -1.7193
90.975 -1.7316
91 -1.7336
91.025 -1.7296
91.05 -1.7273
91.075 -1.7197
91.1 -1.7033
91.125 -1.6817
91.15 -1.6615
91.175 -1.6442
91.2 -1.6258
91.225 -1.6073
91.25 -1.5903
91.275 -1.5703
91.3 -1.5502
91.325 -1.5342
91.35 -1.5317
91.375 -1.549
91.4 -1.5801
91.425 -1.6099
91.45 -1.6301
91.475 -1.6439
91.5 -1.6554
91.525 -1.6671
91.55 -1.683
91.575 -1.6997
91.6 -1.7117
91.625 -1.7194
91.65 -1.7281
91.675 -1.7403
91.7 -1.7586
91.725 -1.7838
91.75 -1.8157
91.775 -1.8522
91.8 -1.8942
91.825 -1.939
91.85 -1.9812
91.875 -2.0206
91.9 -2.0563
91.925 -2.0827
91.95 -2.0993
91.975 -2.1114
92 -2.1294
92.025 -2.1593
92.05 -2.2049
92.075 -2.2677
92.1 -2.3441
92.125 -2.4336
92.15 -2.5325
92.175 -2.6319
92.2 -2.7261
92.225 -2.8125
92.25 -2.8949
92.275 -2.9745
92.3 -3.0554
92.325 -3.1313
92.35 -3.1838
92.375 -3.2136
92.4 -3.229
92.425 -3.2346
92.45 -3.2328
92.475 -3.2202
92.5 -3.2005
92.525 -3.1769
92.55 -3.1563
92.575 -3.1436
92.6 -3.1422
92.625 -3.1502
92.65 -3.1604
92.675 -3.1678
92.7 -3.1706
92.725 -3.1717
92.75 -3.1784
92.775 -3.1956
92.8 -3.2207
92.825 -3.2461
92.85 -3.2717
92.875 -3.2961
92.9 -3.3172
92.925 -3.3375
92.95 -3.3564
92.975 -3.3724
93 -3.3835
93.025 -3.3904
93.05 -3.3927
93.075 -3.3871
93.1 -3.3706
93.125 -3.3365
93.15 -3.2866
93.175 -3.2251
93.2 -3.157
93.225 -3.0885
93.25 -3.0237
93.275 -2.9627
93.3 -2.905
93.325 -2.8497
93.35 -2.7949
93.375 -2.7394
93.4 -2.6823
93.425 -2.6242
93.45 -2.5648
93.475 -2.5058
93.5 -2.4471
93.525 -2.3898
93.55 -2.3376
93.575 -2.2911
93.6 -2.2479
93.625 -2.2119
93.65 -2.1882
93.675 -2.1763
93.7 -2.1714
93.725 -2.1739
93.75 -2.1798
93.775 -2.1865
93.8 -2.1967
93.825 -2.211
93.85 -2.2294
93.875 -2.2512
93.9 -2.2768
93.925 -2.303
93.95 -2.3269
93.975 -2.3482
94 -2.3659
94.025 -2.3834
94.05 -2.404
94.075 -2.4265
94.1 -2.4492
94.125 -2.4748
94.15 -2.5054
94.175 -2.5412
94.2 -2.5811
94.225 -2.6263
94.25 -2.6771
94.275 -2.7305
94.3 -2.7868
94.325 -2.8455
94.35 -2.908
94.375 -2.9695
94.4 -3.021
94.425 -3.0665
94.45 -3.1134
94.475 -3.1635
94.5 -3.2166
94.525 -3.2683
94.55 -3.3041
94.575 -3.3222
94.6 -3.3351
94.625 -3.3513
94.65 -3.3715
94.675 -3.3968
94.7 -3.4262
94.725 -3.4586
94.75 -3.4939
94.775 -3.5322
94.8 -3.5756
94.825 -3.624
94.85 -3.6767
94.875 -3.7298
94.9 -3.7748
94.925 -3.8034
94.95 -3.8221
94.975 -3.842
95 -3.8679
95.025 -3.8918
95.05 -3.9123
95.075 -3.9286
95.1 -3.9425
95.125 -3.9601
95.15 -3.9863
95.175 -4.022
95.2 -4.0663
95.225 -4.1155
95.25 -4.1661
95.275 -4.2138
95.3 -4.2451
95.325 -4.2596
95.35 -4.2655
95.375 -4.263
95.4 -4.2539
95.425 -4.2387
95.45 -4.218
95.475 -4.1873
95.5 -4.1463
95.525 -4.0935
95.55 -4.0301
95.575 -3.9641
95.6 -3.9008
95.625 -3.843
95.65 -3.801
95.675 -3.7722
95.7 -3.7482
95.725 -3.7296
95.75 -3.7179
95.775 -3.7132
95.8 -3.7118
95.825 -3.7117
95.85 -3.7114
95.875 -3.7102
95.9 -3.7049
95.925 -3.6968
95.95 -3.6912
95.975 -3.6871
96 -3.6859
96.025 -3.6849
96.05 -3.6841
96.075 -3.6859
96.1 -3.6911
96.125 -3.7023
96.15 -3.7148
96.175 -3.7236
96.2 -3.7163
96.225 -3.6977
96.25 -3.6729
96.275 -3.6419
96.3 -3.6013
96.325 -3.5533
96.35 -3.5066
96.375 -3.4661
96.4 -3.4298
96.425 -3.3993
96.45 -3.3762
96.475 -3.358
96.5 -3.3426
96.525 -3.3286
96.55 -3.3112
96.575 -3.2896
96.6 -3.262
96.625 -3.2297
96.65 -3.1922
96.675 -3.1543
96.7 -3.1196
96.725 -3.0882
96.75 -3.0569
96.775 -3.021
96.8 -2.9811
96.825 -2.9413
96.85 -2.9
96.875 -2.8514
96.9 -2.7974
96.925 -2.7404
96.95 -2.6843
96.975 -2.6314
97 -2.581
97.025 -2.5272
97.05 -2.468
97.075 -2.408
97.1 -2.3529
97.125 -2.3005
97.15 -2.2503
97.175 -2.2108
97.2 -2.1899
97.225 -2.1848
97.25 -2.1867
97.275 -2.1905
97.3 -2.1934
97.325 -2.1885
97.35 -2.1714
97.375 -2.1471
97.4 -2.1207
97.425 -2.0967
97.45 -2.0756
97.475 -2.0569
97.5 -2.0394
97.525 -2.0251
97.55 -2.0148
97.575 -2.0087
97.6 -2.005
97.625 -2.0046
97.65 -2.006
97.675 -2.0099
97.7 -2.0147
97.725 -2.0198
97.75 -2.027
97.775 -2.0292
97.8 -2.0292
97.825 -2.0281
97.85 -2.0266
97.875 -2.0256
97.9 -2.0244
97.925 -2.0181
97.95 -1.9956
97.975 -1.9416
98 -1.8567
98.025 -1.7596
98.05 -1.6606
98.075 -1.5697
98.1 -1.4907
98.125 -1.419
98.15 -1.3532
98.175 -1.2954
98.2 -1.2467
98.225 -1.2061
98.25 -1.1702
98.275 -1.1357
98.3 -1.1064
98.325 -1.0867
98.35 -1.0773
98.375 -1.0761
98.4 -1.0829
98.425 -1.0964
98.45 -1.1168
98.475 -1.1415
98.5 -1.1708
98.525 -1.1985
98.55 -1.213
98.575 -1.2135
98.6 -1.2116
98.625 -1.215
98.65 -1.2247
98.675 -1.2392
98.7 -1.2572
98.725 -1.2766
98.75 -1.2977
98.775 -1.3223
98.8 -1.3537
98.825 -1.3968
98.85 -1.4519
98.875 -1.5154
98.9 -1.5846
98.925 -1.6528
98.95 -1.7125
98.975 -1.7656
99 -1.8191
99.025 -1.8767
99.05 -1.9375
99.075 -2.0015
99.1 -2.0711
99.125 -2.1456
99.15 -2.2259
99.175 -2.3071
99.2 -2.3824
99.225 -2.4504
99.25 -2.5121
99.275 -2.5687
99.3 -2.6188
99.325 -2.6636
99.35 -2.7057
99.375 -2.7509
99.4 -2.8022
99.425 -2.8538
99.45 -2.8918
99.475 -2.9126
99.5 -2.9214
99.525 -2.9186
99.55 -2.9043
99.575 -2.8847
99.6 -2.8642
99.625 -2.8431
99.65 -2.827
99.675 -2.8181
99.7 -2.8202
99.725 -2.8353
99.75 -2.8606
99.775 -2.8926
99.8 -2.9268
99.825 -2.9597
99.85 -2.9923
99.875 -3.0235
99.9 -3.0507
99.925 -3.0725
99.95 -3.078
99.975 -3.0557
100 -3.0108
