# Supplementary material for: Uptake of N2O5 by aqueous aerosol unveiled using chemically accurate many-body potentials
Source: Nat Commun. 2022 Mar 10;13:1266. doi: 10.1038/s41467-022-28697-8 (PMC8913772; doi:10.1038/s41467-022-28697-8)
Supplement: Supplementary file 3 — Source Data [file 41467_2022_28697_MOESM3_ESM.zip › n2o5-uptake-data/Fig2/scattering/rep03run07/relcom_gds.dat]

0.025 11.8158
0.05 11.8078
0.075 11.7997
0.1 11.7916
0.125 11.7834
0.15 11.7753
0.175 11.7672
0.2 11.759
0.225 11.7509
0.25 11.7428
0.275 11.7346
0.3 11.7265
0.325 11.7183
0.35 11.7101
0.375 11.7019
0.4 11.6937
0.425 11.6855
0.45 11.6773
0.475 11.6691
0.5 11.6608
0.525 11.6526
0.55 11.6442
0.575 11.6359
0.6 11.6276
0.625 11.6192
0.65 11.6108
0.675 11.6024
0.7 11.594
0.725 11.5856
0.75 11.5772
0.775 11.5688
0.8 11.5604
0.825 11.552
0.85 11.5436
0.875 11.5351
0.9 11.5266
0.925 11.5181
0.95 11.5096
0.975 11.5011
1 11.4925
1.025 11.4839
1.05 11.4753
1.075 11.4667
1.1 11.458
1.125 11.4493
1.15 11.4406
1.175 11.4318
1.2 11.423
1.225 11.4142
1.25 11.4054
1.275 11.3965
1.3 11.3876
1.325 11.3787
1.35 11.3697
1.375 11.3608
1.4 11.3518
1.425 11.3428
1.45 11.3338
1.475 11.3248
1.5 11.3157
1.525 11.3067
1.55 11.2976
1.575 11.2885
1.6 11.2793
1.625 11.2702
1.65 11.261
1.675 11.2518
1.7 11.2426
1.725 11.2333
1.75 11.2241
1.775 11.2148
1.8 11.2055
1.825 11.1962
1.85 11.1869
1.875 11.1775
1.9 11.1682
1.925 11.1588
1.95 11.1494
1.975 11.14
2 11.1305
2.025 11.1211
2.05 11.1116
2.075 11.1021
2.1 11.0926
2.125 11.083
2.15 11.0734
2.175 11.0639
2.2 11.0543
2.225 11.0447
2.25 11.035
2.275 11.0254
2.3 11.0157
2.325 11.006
2.35 10.9963
2.375 10.9865
2.4 10.9768
2.425 10.967
2.45 10.9572
2.475 10.9475
2.5 10.9377
2.525 10.9279
2.55 10.9181
2.575 10.9083
2.6 10.8984
2.625 10.8886
2.65 10.8788
2.675 10.8689
2.7 10.8591
2.725 10.8492
2.75 10.8394
2.775 10.8295
2.8 10.8196
2.825 10.8097
2.85 10.7998
2.875 10.7898
2.9 10.7799
2.925 10.77
2.95 10.7601
2.975 10.7502
3 10.7403
3.025 10.7304
3.05 10.7205
3.075 10.7106
3.1 10.7007
3.125 10.6908
3.15 10.6809
3.175 10.671
3.2 10.6611
3.225 10.6511
3.25 10.6412
3.275 10.6312
3.3 10.6212
3.325 10.6112
3.35 10.6012
3.375 10.5912
3.4 10.5811
3.425 10.5711
3.45 10.561
3.475 10.5509
3.5 10.5407
3.525 10.5306
3.55 10.5204
3.575 10.5102
3.6 10.5
3.625 10.4898
3.65 10.4796
3.675 10.4693
3.7 10.4591
3.725 10.4488
3.75 10.4385
3.775 10.4281
3.8 10.4178
3.825 10.4074
3.85 10.397
3.875 10.3867
3.9 10.3763
3.925 10.3658
3.95 10.3554
3.975 10.345
4 10.3346
4.025 10.3241
4.05 10.3137
4.075 10.3033
4.1 10.2929
4.125 10.2825
4.15 10.272
4.175 10.2615
4.2 10.251
4.225 10.2405
4.25 10.2299
4.275 10.2194
4.3 10.2088
4.325 10.1982
4.35 10.1876
4.375 10.1769
4.4 10.1663
4.425 10.1556
4.45 10.1449
4.475 10.1342
4.5 10.1234
4.525 10.1126
4.55 10.1018
4.575 10.0909
4.6 10.08
4.625 10.0691
4.65 10.0581
4.675 10.047
4.7 10.0359
4.725 10.0248
4.75 10.0136
4.775 10.0024
4.8 9.9911
4.825 9.9798
4.85 9.9684
4.875 9.957
4.9 9.9456
4.925 9.9341
4.95 9.9227
4.975 9.9112
5 9.8997
5.025 9.8881
5.05 9.8765
5.075 9.8649
5.1 9.8533
5.125 9.8416
5.15 9.8299
5.175 9.8182
5.2 9.8064
5.225 9.7946
5.25 9.7827
5.275 9.7708
5.3 9.7588
5.325 9.7468
5.35 9.7347
5.375 9.7226
5.4 9.7104
5.425 9.6982
5.45 9.686
5.475 9.6737
5.5 9.6614
5.525 9.649
5.55 9.6367
5.575 9.6243
5.6 9.6119
5.625 9.5995
5.65 9.587
5.675 9.5745
5.7 9.5619
5.725 9.5493
5.75 9.5367
5.775 9.5241
5.8 9.5114
5.825 9.4986
5.85 9.4859
5.875 9.473
5.9 9.4602
5.925 9.4473
5.95 9.4345
5.975 9.4217
6 9.4089
6.025 9.3961
6.05 9.3834
6.075 9.3706
6.1 9.3577
6.125 9.3449
6.15 9.3319
6.175 9.3189
6.2 9.3058
6.225 9.2926
6.25 9.2793
6.275 9.2659
6.3 9.2524
6.325 9.2389
6.35 9.2253
6.375 9.2116
6.4 9.1978
6.425 9.1841
6.45 9.1703
6.475 9.1564
6.5 9.1425
6.525 9.1286
6.55 9.1146
6.575 9.1006
6.6 9.0866
6.625 9.0726
6.65 9.0586
6.675 9.0445
6.7 9.0304
6.725 9.0163
6.75 9.0021
6.775 8.9879
6.8 8.9737
6.825 8.9595
6.85 8.9453
6.875 8.931
6.9 8.9168
6.925 8.9025
6.95 8.8882
6.975 8.8738
7 8.8595
7.025 8.8451
7.05 8.8307
7.075 8.8163
7.1 8.8019
7.125 8.7874
7.15 8.7728
7.175 8.7582
7.2 8.7435
7.225 8.7288
7.25 8.714
7.275 8.6991
7.3 8.6842
7.325 8.6691
7.35 8.6541
7.375 8.639
7.4 8.6238
7.425 8.6086
7.45 8.5932
7.475 8.5778
7.5 8.5623
7.525 8.5467
7.55 8.5311
7.575 8.5154
7.6 8.4997
7.625 8.4839
7.65 8.468
7.675 8.4521
7.7 8.4361
7.725 8.42
7.75 8.4039
7.775 8.3877
7.8 8.3714
7.825 8.3551
7.85 8.3386
7.875 8.3219
7.9 8.3052
7.925 8.2882
7.95 8.2711
7.975 8.254
8 8.2369
8.025 8.2197
8.05 8.2024
8.075 8.1851
8.1 8.1679
8.125 8.1505
8.15 8.133
8.175 8.1153
8.2 8.0976
8.225 8.0797
8.25 8.0617
8.275 8.0436
8.3 8.0253
8.325 8.0069
8.35 7.9883
8.375 7.9697
8.4 7.9511
8.425 7.9324
8.45 7.9137
8.475 7.8949
8.5 7.8759
8.525 7.8569
8.55 7.8377
8.575 7.8184
8.6 7.799
8.625 7.7795
8.65 7.7599
8.675 7.7402
8.7 7.7202
8.725 7.7001
8.75 7.6798
8.775 7.6594
8.8 7.6388
8.825 7.6181
8.85 7.5971
8.875 7.576
8.9 7.5547
8.925 7.5332
8.95 7.5114
8.975 7.4895
9 7.4674
9.025 7.4451
9.05 7.4225
9.075 7.3998
9.1 7.3769
9.125 7.3537
9.15 7.3303
9.175 7.3068
9.2 7.2831
9.225 7.2593
9.25 7.2353
9.275 7.2112
9.3 7.1868
9.325 7.1622
9.35 7.1374
9.375 7.1124
9.4 7.0873
9.425 7.0619
9.45 7.0364
9.475 7.0107
9.5 6.9848
9.525 6.9588
9.55 6.9325
9.575 6.9057
9.6 6.8786
9.625 6.8511
9.65 6.8234
9.675 6.7953
9.7 6.7668
9.725 6.738
9.75 6.709
9.775 6.6799
9.8 6.6505
9.825 6.621
9.85 6.5911
9.875 6.5608
9.9 6.5301
9.925 6.499
9.95 6.4675
9.975 6.4355
10 6.403
10.025 6.3699
10.05 6.3362
10.075 6.3021
10.1 6.2677
10.125 6.233
10.15 6.1977
10.175 6.1622
10.2 6.1262
10.225 6.09
10.25 6.0533
10.275 6.0162
10.3 5.9787
10.325 5.9406
10.35 5.902
10.375 5.8626
10.4 5.8224
10.425 5.7817
10.45 5.7403
10.475 5.698
10.5 5.6549
10.525 5.6106
10.55 5.5651
10.575 5.5183
10.6 5.4704
10.625 5.4213
10.65 5.3711
10.675 5.3199
10.7 5.2673
10.725 5.2134
10.75 5.1581
10.775 5.1017
10.8 5.0441
10.825 4.9851
10.85 4.9246
10.875 4.8625
10.9 4.7988
10.925 4.7336
10.95 4.6669
10.975 4.5986
11 4.5286
11.025 4.4573
11.05 4.3847
11.075 4.3109
11.1 4.2356
11.125 4.1589
11.15 4.0808
11.175 4.0015
11.2 3.9208
11.225 3.8388
11.25 3.7553
11.275 3.67
11.3 3.5829
11.325 3.4943
11.35 3.4039
11.375 3.3113
11.4 3.2161
11.425 3.1183
11.45 3.0175
11.475 2.9133
11.5 2.804
11.525 2.6888
11.55 2.5686
11.575 2.4478
11.6 2.3367
11.625 2.2466
11.65 2.1811
11.675 2.1353
11.7 2.1001
11.725 2.0729
11.75 2.0534
11.775 2.041
11.8 2.0346
11.825 2.0312
11.85 2.0279
11.875 2.0177
11.9 2.0018
11.925 1.9804
11.95 1.9554
11.975 1.9285
12 1.8992
12.025 1.8662
12.05 1.8291
12.075 1.7884
12.1 1.7437
12.125 1.6952
12.15 1.643
12.175 1.5863
12.2 1.5242
12.225 1.4555
12.25 1.3803
12.275 1.2998
12.3 1.214
12.325 1.125
12.35 1.0369
12.375 0.956
12.4 0.8838
12.425 0.8179
12.45 0.7514
12.475 0.6799
12.5 0.6009
12.525 0.5142
12.55 0.4189
12.575 0.3162
12.6 0.2068
12.625 0.0944
12.65 -0.0173
12.675 -0.1248
12.7 -0.2294
12.725 -0.3289
12.75 -0.4168
12.775 -0.4832
12.8 -0.5274
12.825 -0.555
12.85 -0.575
12.875 -0.5949
12.9 -0.6197
12.925 -0.6469
12.95 -0.6735
12.975 -0.6986
13 -0.7243
13.025 -0.7511
13.05 -0.7774
13.075 -0.8001
13.1 -0.8209
13.125 -0.8404
13.15 -0.8592
13.175 -0.878
13.2 -0.8932
13.225 -0.8993
13.25 -0.8904
13.275 -0.8661
13.3 -0.8333
13.325 -0.7968
13.35 -0.7563
13.375 -0.7088
13.4 -0.6639
13.425 -0.6261
13.45 -0.5958
13.475 -0.5738
13.5 -0.5615
13.525 -0.557
13.55 -0.5589
13.575 -0.5695
13.6 -0.589
13.625 -0.6095
13.65 -0.6296
13.675 -0.6514
13.7 -0.6775
13.725 -0.7041
13.75 -0.7277
13.775 -0.7464
13.8 -0.7573
13.825 -0.7571
13.85 -0.7507
13.875 -0.748
13.9 -0.7482
13.925 -0.754
13.95 -0.7715
13.975 -0.7992
14 -0.8391
14.025 -0.8882
14.05 -0.9472
14.075 -1.0144
14.1 -1.0849
14.125 -1.1545
14.15 -1.2165
14.175 -1.2651
14.2 -1.2965
14.225 -1.3148
14.25 -1.3287
14.275 -1.3428
14.3 -1.3583
14.325 -1.3764
14.35 -1.3985
14.375 -1.4244
14.4 -1.454
14.425 -1.484
14.45 -1.5102
14.475 -1.527
14.5 -1.5376
14.525 -1.5445
14.55 -1.5462
14.575 -1.5384
14.6 -1.5148
14.625 -1.4816
14.65 -1.4429
14.675 -1.4019
14.7 -1.3632
14.725 -1.3292
14.75 -1.2946
14.775 -1.2512
14.8 -1.1974
14.825 -1.1384
14.85 -1.0755
14.875 -1.0116
14.9 -0.9514
14.925 -0.8945
14.95 -0.8431
14.975 -0.7963
15 -0.7558
15.025 -0.7234
15.05 -0.699
15.075 -0.6821
15.1 -0.6709
15.125 -0.6642
15.15 -0.6577
15.175 -0.6461
15.2 -0.629
15.225 -0.6081
15.25 -0.5872
15.275 -0.5679
15.3 -0.5514
15.325 -0.5373
15.35 -0.5261
15.375 -0.5219
15.4 -0.5243
15.425 -0.532
15.45 -0.5431
15.475 -0.55
15.5 -0.5467
15.525 -0.533
15.55 -0.5072
15.575 -0.4724
15.6 -0.4324
15.625 -0.391
15.65 -0.3493
15.675 -0.3045
15.7 -0.2529
15.725 -0.1938
15.75 -0.1299
15.775 -0.0641
15.8 0.0019
15.825 0.0693
15.85 0.1417
15.875 0.219
15.9 0.298
15.925 0.3781
15.95 0.4588
15.975 0.5366
16 0.6107
16.025 0.68
16.05 0.7434
16.075 0.7992
16.1 0.8488
16.125 0.8913
16.15 0.9288
16.175 0.9657
16.2 0.9972
16.225 1.0206
16.25 1.0365
16.275 1.0461
16.3 1.0472
16.325 1.0384
16.35 1.02
16.375 0.9939
16.4 0.96
16.425 0.9173
16.45 0.8669
16.475 0.8089
16.5 0.7471
16.525 0.6849
16.55 0.6229
16.575 0.5617
16.6 0.5006
16.625 0.4417
16.65 0.3842
16.675 0.3286
16.7 0.2835
16.725 0.259
16.75 0.255
16.775 0.2605
16.8 0.268
16.825 0.2737
16.85 0.2784
16.875 0.2814
16.9 0.2793
16.925 0.2699
16.95 0.2515
16.975 0.2252
17 0.1889
17.025 0.1432
17.05 0.0896
17.075 0.0316
17.1 -0.0236
17.125 -0.0783
17.15 -0.1339
17.175 -0.1877
17.2 -0.233
17.225 -0.2634
17.25 -0.2866
17.275 -0.2952
17.3 -0.2866
17.325 -0.2722
17.35 -0.2601
17.375 -0.2527
17.4 -0.2414
17.425 -0.2237
17.45 -0.205
17.475 -0.1906
17.5 -0.1787
17.525 -0.168
17.55 -0.1586
17.575 -0.1396
17.6 -0.1083
17.625 -0.0696
17.65 -0.0214
17.675 0.0382
17.7 0.1059
17.725 0.1736
17.75 0.2432
17.775 0.3146
17.8 0.3906
17.825 0.4717
17.85 0.5536
17.875 0.6312
17.9 0.7051
17.925 0.7747
17.95 0.8376
17.975 0.8961
18 0.9551
18.025 1.0173
18.05 1.0813
18.075 1.1441
18.1 1.2027
18.125 1.2573
18.15 1.3075
18.175 1.3508
18.2 1.387
18.225 1.4169
18.25 1.4391
18.275 1.4553
18.3 1.4691
18.325 1.4828
18.35 1.4985
18.375 1.5142
18.4 1.5278
18.425 1.5378
18.45 1.5429
18.475 1.5409
18.5 1.5316
18.525 1.5181
18.55 1.5016
18.575 1.4805
18.6 1.4545
18.625 1.4279
18.65 1.4078
18.675 1.3936
18.7 1.3797
18.725 1.3623
18.75 1.3453
18.775 1.3293
18.8 1.3102
18.825 1.2851
18.85 1.259
18.875 1.235
18.9 1.2214
18.925 1.2229
18.95 1.232
18.975 1.2434
19 1.2493
19.025 1.2509
19.05 1.2502
19.075 1.249
19.1 1.2497
19.125 1.2475
19.15 1.241
19.175 1.2339
19.2 1.224
19.225 1.2184
19.25 1.2184
19.275 1.2235
19.3 1.2418
19.325 1.2754
19.35 1.3133
19.375 1.3446
19.4 1.3686
19.425 1.39
19.45 1.41
19.475 1.4292
19.5 1.4526
19.525 1.4775
19.55 1.5036
19.575 1.5409
19.6 1.5988
19.625 1.6791
19.65 1.7705
19.675 1.8594
19.7 1.9432
19.725 2.022
19.75 2.0947
19.775 2.1607
19.8 2.2176
19.825 2.2666
19.85 2.31
19.875 2.3498
19.9 2.3843
19.925 2.413
19.95 2.4376
19.975 2.4616
20 2.4909
20.025 2.5278
20.05 2.567
20.075 2.5999
20.1 2.6237
20.125 2.641
20.15 2.6551
20.175 2.6701
20.2 2.6888
20.225 2.7105
20.25 2.7336
20.275 2.7599
20.3 2.7857
20.325 2.8062
20.35 2.8193
20.375 2.8253
20.4 2.8246
20.425 2.818
20.45 2.8063
20.475 2.7904
20.5 2.7691
20.525 2.7424
20.55 2.7107
20.575 2.6744
20.6 2.6337
20.625 2.5904
20.65 2.5461
20.675 2.4991
20.7 2.4515
20.725 2.4061
20.75 2.36
20.775 2.3157
20.8 2.2718
20.825 2.229
20.85 2.1922
20.875 2.1604
20.9 2.1284
20.925 2.0944
20.95 2.0584
20.975 2.0175
21 1.9712
21.025 1.9211
21.05 1.8665
21.075 1.8074
21.1 1.7427
21.125 1.673
21.15 1.5996
21.175 1.5214
21.2 1.4361
21.225 1.3445
21.25 1.2467
21.275 1.145
21.3 1.0436
21.325 0.9531
21.35 0.8788
21.375 0.8158
21.4 0.7597
21.425 0.7042
21.45 0.6467
21.475 0.5827
21.5 0.508
21.525 0.421
21.55 0.3286
21.575 0.2364
21.6 0.1529
21.625 0.0774
21.65 0.0066
21.675 -0.0649
21.7 -0.136
21.725 -0.207
21.75 -0.2857
21.775 -0.3769
21.8 -0.4735
21.825 -0.5728
21.85 -0.6743
21.875 -0.768
21.9 -0.8353
21.925 -0.8817
21.95 -0.9199
21.975 -0.9432
22 -0.9451
22.025 -0.9305
22.05 -0.9046
22.075 -0.8713
22.1 -0.8319
22.125 -0.7859
22.15 -0.7318
22.175 -0.675
22.2 -0.6195
22.225 -0.5676
22.25 -0.5222
22.275 -0.4843
22.3 -0.4555
22.325 -0.4306
22.35 -0.4069
22.375 -0.3832
22.4 -0.3581
22.425 -0.3337
22.45 -0.3091
22.475 -0.2871
22.5 -0.2738
22.525 -0.2755
22.55 -0.2933
22.575 -0.3212
22.6 -0.3514
22.625 -0.3776
22.65 -0.3979
22.675 -0.4173
22.7 -0.4386
22.725 -0.4623
22.75 -0.4868
22.775 -0.5093
22.8 -0.5311
22.825 -0.5511
22.85 -0.5718
22.875 -0.5914
22.9 -0.612
22.925 -0.6361
22.95 -0.6664
22.975 -0.7084
23 -0.7651
23.025 -0.8327
23.05 -0.8993
23.075 -0.9588
23.1 -1.0067
23.125 -1.0402
23.15 -1.0624
23.175 -1.0781
23.2 -1.0869
23.225 -1.0962
23.25 -1.1036
23.275 -1.1111
23.3 -1.1261
23.325 -1.1429
23.35 -1.1542
23.375 -1.1575
23.4 -1.1521
23.425 -1.1404
23.45 -1.1261
23.475 -1.1062
23.5 -1.0809
23.525 -1.0494
23.55 -1.0161
23.575 -0.9851
23.6 -0.9502
23.625 -0.9132
23.65 -0.8813
23.675 -0.857
23.7 -0.8398
23.725 -0.8266
23.75 -0.8225
23.775 -0.8324
23.8 -0.8578
23.825 -0.8908
23.85 -0.9237
23.875 -0.9569
23.9 -0.9878
23.925 -1.0128
23.95 -1.0212
23.975 -1.0053
24 -0.9741
24.025 -0.9382
24.05 -0.911
24.075 -0.8916
24.1 -0.8734
24.125 -0.858
24.15 -0.8468
24.175 -0.8374
24.2 -0.8258
24.225 -0.8101
24.25 -0.7955
24.275 -0.7932
24.3 -0.8067
24.325 -0.8302
24.35 -0.8545
24.375 -0.875
24.4 -0.8925
24.425 -0.9051
24.45 -0.9136
24.475 -0.9177
24.5 -0.9204
24.525 -0.9233
24.55 -0.9236
24.575 -0.9203
24.6 -0.915
24.625 -0.911
24.65 -0.9094
24.675 -0.9105
24.7 -0.9097
24.725 -0.9016
24.75 -0.8814
24.775 -0.8448
24.8 -0.7932
24.825 -0.7311
24.85 -0.6616
24.875 -0.5916
24.9 -0.5286
24.925 -0.4743
24.95 -0.4304
24.975 -0.3949
25 -0.3647
25.025 -0.3386
25.05 -0.3122
25.075 -0.2883
25.1 -0.2747
25.125 -0.2717
25.15 -0.2741
25.175 -0.2809
25.2 -0.2938
25.225 -0.3135
25.25 -0.3366
25.275 -0.3603
25.3 -0.381
25.325 -0.3944
25.35 -0.405
25.375 -0.4129
25.4 -0.4186
25.425 -0.4173
25.45 -0.402
25.475 -0.373
25.5 -0.3409
25.525 -0.3141
25.55 -0.2945
25.575 -0.2806
25.6 -0.2689
25.625 -0.2551
25.65 -0.238
25.675 -0.2207
25.7 -0.2019
25.725 -0.1839
25.75 -0.1707
25.775 -0.1645
25.8 -0.1661
25.825 -0.1767
25.85 -0.1954
25.875 -0.2219
25.9 -0.2575
25.925 -0.3007
25.95 -0.3456
25.975 -0.3924
26 -0.4394
26.025 -0.4793
26.05 -0.5038
26.075 -0.5158
26.1 -0.5222
26.125 -0.5215
26.15 -0.5191
26.175 -0.5166
26.2 -0.5093
26.225 -0.4976
26.25 -0.4767
26.275 -0.4462
26.3 -0.4144
26.325 -0.3857
26.35 -0.3609
26.375 -0.3414
26.4 -0.3252
26.425 -0.3144
26.45 -0.3108
26.475 -0.3123
26.5 -0.3175
26.525 -0.3223
26.55 -0.3205
26.575 -0.3159
26.6 -0.3131
26.625 -0.3097
26.65 -0.299
26.675 -0.2759
26.7 -0.2432
26.725 -0.2105
26.75 -0.183
26.775 -0.1566
26.8 -0.1304
26.825 -0.1045
26.85 -0.0758
26.875 -0.0451
26.9 -0.0187
26.925 0.0014
26.95 0.0194
26.975 0.0378
27 0.0633
27.025 0.1016
27.05 0.1468
27.075 0.1909
27.1 0.2331
27.125 0.2722
27.15 0.3052
27.175 0.3319
27.2 0.3526
27.225 0.3651
27.25 0.3679
27.275 0.3679
27.3 0.3709
27.325 0.3819
27.35 0.3981
27.375 0.4111
27.4 0.419
27.425 0.4182
27.45 0.4086
27.475 0.3905
27.5 0.3676
27.525 0.344
27.55 0.3225
27.575 0.3043
27.6 0.2926
27.625 0.2828
27.65 0.276
27.675 0.2698
27.7 0.2622
27.725 0.2553
27.75 0.2504
27.775 0.2484
27.8 0.2479
27.825 0.2474
27.85 0.2505
27.875 0.2597
27.9 0.2735
27.925 0.2844
27.95 0.2889
27.975 0.2919
28 0.2958
28.025 0.2987
28.05 0.2993
28.075 0.2966
28.1 0.2938
28.125 0.2922
28.15 0.2978
28.175 0.3079
28.2 0.3237
28.225 0.3468
28.25 0.3709
28.275 0.3911
28.3 0.4049
28.325 0.41
28.35 0.4095
28.375 0.4049
28.4 0.3962
28.425 0.3845
28.45 0.3718
28.475 0.3593
28.5 0.348
28.525 0.3392
28.55 0.3339
28.575 0.3346
28.6 0.3413
28.625 0.3479
28.65 0.3497
28.675 0.3433
28.7 0.328
28.725 0.3098
28.75 0.2935
28.775 0.2779
28.8 0.2523
28.825 0.2119
28.85 0.1585
28.875 0.0973
28.9 0.0311
28.925 -0.0403
28.95 -0.1173
28.975 -0.2018
29 -0.2932
29.025 -0.3878
29.05 -0.4816
29.075 -0.5675
29.1 -0.6375
29.125 -0.6981
29.15 -0.7595
29.175 -0.8217
29.2 -0.8865
29.225 -0.9497
29.25 -1.0074
29.275 -1.0594
29.3 -1.1068
29.325 -1.1535
29.35 -1.2029
29.375 -1.2491
29.4 -1.2882
29.425 -1.3215
29.45 -1.354
29.475 -1.3899
29.5 -1.4311
29.525 -1.4685
29.55 -1.4982
29.575 -1.5209
29.6 -1.5347
29.625 -1.54
29.65 -1.5389
29.675 -1.5327
29.7 -1.5147
29.725 -1.4841
29.75 -1.4434
29.775 -1.3962
29.8 -1.3511
29.825 -1.3143
29.85 -1.2871
29.875 -1.2629
29.9 -1.2389
29.925 -1.215
29.95 -1.1894
29.975 -1.1612
30 -1.1278
30.025 -1.0881
30.05 -1.0406
30.075 -0.9934
30.1 -0.9519
30.125 -0.9167
30.15 -0.8847
30.175 -0.8534
30.2 -0.8214
30.225 -0.7903
30.25 -0.7567
30.275 -0.7192
30.3 -0.6816
30.325 -0.6518
30.35 -0.6314
30.375 -0.6204
30.4 -0.6162
30.425 -0.6142
30.45 -0.6144
30.475 -0.6179
30.5 -0.6225
30.525 -0.6281
30.55 -0.6377
30.575 -0.6513
30.6 -0.67
30.625 -0.6895
30.65 -0.7016
30.675 -0.7043
30.7 -0.6993
30.725 -0.69
30.75 -0.6812
30.775 -0.6729
30.8 -0.664
30.825 -0.654
30.85 -0.6463
30.875 -0.638
30.9 -0.6267
30.925 -0.6132
30.95 -0.6028
30.975 -0.5957
31 -0.5914
31.025 -0.5896
31.05 -0.5897
31.075 -0.5907
31.1 -0.5877
31.125 -0.5803
31.15 -0.5682
31.175 -0.549
31.2 -0.5199
31.225 -0.4846
31.25 -0.4453
31.275 -0.4044
31.3 -0.3669
31.325 -0.3347
31.35 -0.3084
31.375 -0.2897
31.4 -0.2781
31.425 -0.2733
31.45 -0.2763
31.475 -0.287
31.5 -0.3019
31.525 -0.316
31.55 -0.3282
31.575 -0.3292
31.6 -0.3093
31.625 -0.2717
31.65 -0.2277
31.675 -0.1851
31.7 -0.1479
31.725 -0.1148
31.75 -0.0833
31.775 -0.0485
31.8 -0.0115
31.825 0.0216
31.85 0.0433
31.875 0.0522
31.9 0.0528
31.925 0.045
31.95 0.0303
31.975 0.0119
32 -0.0107
32.025 -0.0369
32.05 -0.0685
32.075 -0.1063
32.1 -0.1416
32.125 -0.1719
32.15 -0.1981
32.175 -0.2213
32.2 -0.2435
32.225 -0.2632
32.25 -0.2828
32.275 -0.2975
32.3 -0.3046
32.325 -0.3094
32.35 -0.314
32.375 -0.3153
32.4 -0.3074
32.425 -0.2927
32.45 -0.2768
32.475 -0.2663
32.5 -0.2667
32.525 -0.2711
32.55 -0.2733
32.575 -0.2728
32.6 -0.2705
32.625 -0.2653
32.65 -0.2598
32.675 -0.2541
32.7 -0.2456
32.725 -0.2335
32.75 -0.2182
32.775 -0.2016
32.8 -0.1882
32.825 -0.1814
32.85 -0.1855
32.875 -0.2086
32.9 -0.2491
32.925 -0.3022
32.95 -0.3637
32.975 -0.4278
33 -0.4912
33.025 -0.5479
33.05 -0.5984
33.075 -0.6417
33.1 -0.6757
33.125 -0.7041
33.15 -0.7251
33.175 -0.7367
33.2 -0.7399
33.225 -0.7372
33.25 -0.7312
33.275 -0.7236
33.3 -0.7188
33.325 -0.716
33.35 -0.7193
33.375 -0.7274
33.4 -0.741
33.425 -0.7563
33.45 -0.7726
33.475 -0.7779
33.5 -0.7637
33.525 -0.7411
33.55 -0.719
33.575 -0.7009
33.6 -0.6909
33.625 -0.6911
33.65 -0.7005
33.675 -0.7186
33.7 -0.7421
33.725 -0.7645
33.75 -0.7833
33.775 -0.7945
33.8 -0.7952
33.825 -0.7816
33.85 -0.7455
33.875 -0.6861
33.9 -0.6126
33.925 -0.5345
33.95 -0.4568
33.975 -0.3803
34 -0.3074
34.025 -0.2331
34.05 -0.1576
34.075 -0.0822
34.1 -0.0025
34.125 0.0856
34.15 0.1844
34.175 0.2866
34.2 0.3808
34.225 0.4689
34.25 0.5547
34.275 0.6408
34.3 0.7252
34.325 0.804
34.35 0.8729
34.375 0.9408
34.4 1.0107
34.425 1.0762
34.45 1.1374
34.475 1.1924
34.5 1.2387
34.525 1.274
34.55 1.2979
34.575 1.3165
34.6 1.335
34.625 1.3591
34.65 1.3823
34.675 1.3975
34.7 1.4061
34.725 1.409
34.75 1.4086
34.775 1.4068
34.8 1.4059
34.825 1.4102
34.85 1.4238
34.875 1.4374
34.9 1.4468
34.925 1.4481
34.95 1.4434
34.975 1.4348
35 1.4278
35.025 1.427
35.05 1.4334
35.075 1.4419
35.1 1.4512
35.125 1.4604
35.15 1.4651
35.175 1.466
35.2 1.462
35.225 1.4526
35.25 1.439
35.275 1.4224
35.3 1.4049
35.325 1.3909
35.35 1.3811
35.375 1.3775
35.4 1.3804
35.425 1.3851
35.45 1.3868
35.475 1.3804
35.5 1.3667
35.525 1.3457
35.55 1.3166
35.575 1.2819
35.6 1.2447
35.625 1.2065
35.65 1.1666
35.675 1.1249
35.7 1.0814
35.725 1.0331
35.75 0.9769
35.775 0.9106
35.8 0.8358
35.825 0.7548
35.85 0.6683
35.875 0.577
35.9 0.481
35.925 0.38
35.95 0.2756
35.975 0.1719
36 0.0767
36.025 -0.006
36.05 -0.0795
36.075 -0.1401
36.1 -0.1734
36.125 -0.1825
36.15 -0.1768
36.175 -0.1609
36.2 -0.1434
36.225 -0.1266
36.25 -0.1143
36.275 -0.1098
36.3 -0.1119
36.325 -0.1125
36.35 -0.1125
36.375 -0.1183
36.4 -0.1311
36.425 -0.1489
36.45 -0.1738
36.475 -0.2115
36.5 -0.2617
36.525 -0.3185
36.55 -0.3776
36.575 -0.4333
36.6 -0.474
36.625 -0.4946
36.65 -0.5016
36.675 -0.5021
36.7 -0.4993
36.725 -0.4924
36.75 -0.485
36.775 -0.4776
36.8 -0.4684
36.825 -0.4516
36.85 -0.4251
36.875 -0.3909
36.9 -0.3517
36.925 -0.3123
36.95 -0.2752
36.975 -0.2381
37 -0.1952
37.025 -0.1478
37.05 -0.0999
37.075 -0.0502
37.1 0.0024
37.125 0.0583
37.15 0.1148
37.175 0.1708
37.2 0.2252
37.225 0.2729
37.25 0.3129
37.275 0.346
37.3 0.3723
37.325 0.3924
37.35 0.4096
37.375 0.4285
37.4 0.4597
37.425 0.5003
37.45 0.5426
37.475 0.584
37.5 0.6251
37.525 0.666
37.55 0.7038
37.575 0.7388
37.6 0.7731
37.625 0.8102
37.65 0.8468
37.675 0.8796
37.7 0.9081
37.725 0.9313
37.75 0.9494
37.775 0.9619
37.8 0.9702
37.825 0.9753
37.85 0.9751
37.875 0.9687
37.9 0.9575
37.925 0.9442
37.95 0.9277
37.975 0.9097
38 0.891
38.025 0.8777
38.05 0.8686
38.075 0.8546
38.1 0.8349
38.125 0.8098
38.15 0.7827
38.175 0.7551
38.2 0.7294
38.225 0.7064
38.25 0.6869
38.275 0.6753
38.3 0.6761
38.325 0.6899
38.35 0.715
38.375 0.7541
38.4 0.8019
38.425 0.8518
38.45 0.8985
38.475 0.9382
38.5 0.9708
38.525 0.9959
38.55 1.0161
38.575 1.0346
38.6 1.0492
38.625 1.0594
38.65 1.0644
38.675 1.0645
38.7 1.0599
38.725 1.0506
38.75 1.0395
38.775 1.0309
38.8 1.0268
38.825 1.0228
38.85 1.0155
38.875 1.0026
38.9 0.9834
38.925 0.9581
38.95 0.9286
38.975 0.8956
39 0.8589
39.025 0.8181
39.05 0.7732
39.075 0.7278
39.1 0.6852
39.125 0.6489
39.15 0.6161
39.175 0.5834
39.2 0.5498
39.225 0.5149
39.25 0.4785
39.275 0.4408
39.3 0.4022
39.325 0.3634
39.35 0.3246
39.375 0.2892
39.4 0.2566
39.425 0.2208
39.45 0.1759
39.475 0.1286
39.5 0.0851
39.525 0.0504
39.55 0.03
39.575 0.0213
39.6 0.0184
39.625 0.0193
39.65 0.0204
39.675 0.0209
39.7 0.0235
39.725 0.034
39.75 0.0565
39.775 0.0828
39.8 0.1105
39.825 0.1393
39.85 0.1668
39.875 0.1911
39.9 0.2008
39.925 0.1986
39.95 0.19
39.975 0.1822
40 0.1751
40.025 0.1635
40.05 0.1465
40.075 0.1234
40.1 0.0959
40.125 0.0656
40.15 0.0337
40.175 0.0036
40.2 -0.0217
40.225 -0.041
40.25 -0.0564
40.275 -0.0698
40.3 -0.0842
40.325 -0.1023
40.35 -0.1251
40.375 -0.1519
40.4 -0.1829
40.425 -0.2175
40.45 -0.254
40.475 -0.2893
40.5 -0.3278
40.525 -0.3718
40.55 -0.4191
40.575 -0.469
40.6 -0.5208
40.625 -0.5702
40.65 -0.6101
40.675 -0.6446
40.7 -0.6768
40.725 -0.7089
40.75 -0.7424
40.775 -0.7787
40.8 -0.816
40.825 -0.8545
40.85 -0.8954
40.875 -0.9376
40.9 -0.9795
40.925 -1.0207
40.95 -1.061
40.975 -1.0967
41 -1.1214
41.025 -1.137
41.05 -1.1449
41.075 -1.1409
41.1 -1.1175
41.125 -1.0784
41.15 -1.0357
41.175 -0.9966
41.2 -0.9622
41.225 -0.9313
41.25 -0.9015
41.275 -0.8723
41.3 -0.8424
41.325 -0.8129
41.35 -0.7794
41.375 -0.741
41.4 -0.7042
41.425 -0.6712
41.45 -0.641
41.475 -0.6048
41.5 -0.5565
41.525 -0.5014
41.55 -0.4481
41.575 -0.3996
41.6 -0.3602
41.625 -0.3304
41.65 -0.3075
41.675 -0.2882
41.7 -0.2676
41.725 -0.2387
41.75 -0.206
41.775 -0.1693
41.8 -0.1283
41.825 -0.0883
41.85 -0.0506
41.875 -0.0181
41.9 0.006
41.925 0.0221
41.95 0.032
41.975 0.0315
42 0.0184
42.025 -0.005
42.05 -0.0398
42.075 -0.0843
42.1 -0.134
42.125 -0.1898
42.15 -0.2528
42.175 -0.3195
42.2 -0.384
42.225 -0.4455
42.25 -0.5031
42.275 -0.5598
42.3 -0.6128
42.325 -0.6546
42.35 -0.6897
42.375 -0.723
42.4 -0.7503
42.425 -0.7723
42.45 -0.795
42.475 -0.8183
42.5 -0.8422
42.525 -0.8676
42.55 -0.8985
42.575 -0.9356
42.6 -0.9792
42.625 -1.03
42.65 -1.0853
42.675 -1.1416
42.7 -1.1979
42.725 -1.2539
42.75 -1.3088
42.775 -1.3582
42.8 -1.401
42.825 -1.4383
42.85 -1.4686
42.875 -1.4879
42.9 -1.488
42.925 -1.4725
42.95 -1.4445
42.975 -1.3996
43 -1.3338
43.025 -1.2491
43.05 -1.1513
43.075 -1.0423
43.1 -0.9281
43.125 -0.8114
43.15 -0.6965
43.175 -0.5852
43.2 -0.4811
43.225 -0.3768
43.25 -0.2738
43.275 -0.1799
43.3 -0.101
43.325 -0.0346
43.35 0.0204
43.375 0.0662
43.4 0.1017
43.425 0.1258
43.45 0.1396
43.475 0.1444
43.5 0.1393
43.525 0.1265
43.55 0.1054
43.575 0.0749
43.6 0.0322
43.625 -0.0153
43.65 -0.0545
43.675 -0.0849
43.7 -0.113
43.725 -0.1454
43.75 -0.1864
43.775 -0.2336
43.8 -0.2791
43.825 -0.3143
43.85 -0.3438
43.875 -0.369
43.9 -0.3888
43.925 -0.4028
43.95 -0.4116
43.975 -0.413
44 -0.4046
44.025 -0.3964
44.05 -0.3911
44.075 -0.3901
44.1 -0.3953
44.125 -0.4094
44.15 -0.4277
44.175 -0.4448
44.2 -0.4557
44.225 -0.4645
44.25 -0.4793
44.275 -0.5036
44.3 -0.5404
44.325 -0.5902
44.35 -0.6471
44.375 -0.701
44.4 -0.7502
44.425 -0.7944
44.45 -0.834
44.475 -0.8723
44.5 -0.9065
44.525 -0.9364
44.55 -0.9577
44.575 -0.9559
44.6 -0.9345
44.625 -0.9002
44.65 -0.8593
44.675 -0.816
44.7 -0.7733
44.725 -0.73
44.75 -0.6873
44.775 -0.6464
44.8 -0.6027
44.825 -0.5524
44.85 -0.4938
44.875 -0.4319
44.9 -0.3713
44.925 -0.3161
44.95 -0.2646
44.975 -0.2163
45 -0.1695
45.025 -0.1181
45.05 -0.0519
45.075 0.0296
45.1 0.1189
45.125 0.2093
45.15 0.2965
45.175 0.3789
45.2 0.4567
45.225 0.5297
45.25 0.595
45.275 0.6519
45.3 0.7006
45.325 0.746
45.35 0.7942
45.375 0.8433
45.4 0.8872
45.425 0.9274
45.45 0.9667
45.475 1.0048
45.5 1.0422
45.525 1.0804
45.55 1.1164
45.575 1.1436
45.6 1.1615
45.625 1.172
45.65 1.1798
45.675 1.1889
45.7 1.1952
45.725 1.1951
45.75 1.1871
45.775 1.1717
45.8 1.1495
45.825 1.1202
45.85 1.085
45.875 1.0455
45.9 1.0025
45.925 0.9557
45.95 0.9077
45.975 0.8611
46 0.8209
46.025 0.789
46.05 0.7668
46.075 0.7535
46.1 0.7537
46.125 0.7661
46.15 0.7836
46.175 0.8041
46.2 0.8283
46.225 0.8577
46.25 0.8921
46.275 0.9288
46.3 0.9641
46.325 0.997
46.35 1.0298
46.375 1.0644
46.4 1.106
46.425 1.157
46.45 1.2132
46.475 1.269
46.5 1.322
46.525 1.374
46.55 1.4213
46.575 1.4626
46.6 1.498
46.625 1.5296
46.65 1.5631
46.675 1.5996
46.7 1.6388
46.725 1.682
46.75 1.7252
46.775 1.768
46.8 1.8072
46.825 1.8385
46.85 1.8636
46.875 1.8872
46.9 1.9179
46.925 1.9517
46.95 1.986
46.975 2.016
47 2.0433
47.025 2.0671
47.05 2.0913
47.075 2.118
47.1 2.1384
47.125 2.1499
47.15 2.1544
47.175 2.156
47.2 2.1565
47.225 2.1563
47.25 2.154
47.275 2.1483
47.3 2.1411
47.325 2.1318
47.35 2.1183
47.375 2.1008
47.4 2.0811
47.425 2.057
47.45 2.0274
47.475 1.9917
47.5 1.9505
47.525 1.906
47.55 1.8576
47.575 1.806
47.6 1.7484
47.625 1.6876
47.65 1.633
47.675 1.5813
47.7 1.5361
47.725 1.5015
47.75 1.4725
47.775 1.4389
47.8 1.3969
47.825 1.3488
47.85 1.2934
47.875 1.2371
47.9 1.194
47.925 1.1679
47.95 1.1592
47.975 1.161
48 1.1637
48.025 1.1568
48.05 1.139
48.075 1.1093
48.1 1.0692
48.125 1.021
48.15 0.9649
48.175 0.9034
48.2 0.8388
48.225 0.7711
48.25 0.702
48.275 0.6345
48.3 0.5745
48.325 0.5351
48.35 0.5164
48.375 0.5028
48.4 0.49
48.425 0.4792
48.45 0.4698
48.475 0.4644
48.5 0.4635
48.525 0.4602
48.55 0.452
48.575 0.4342
48.6 0.4068
48.625 0.3713
48.65 0.3279
48.675 0.2776
48.7 0.2198
48.725 0.1569
48.75 0.0934
48.775 0.0323
48.8 -0.0237
48.825 -0.0734
48.85 -0.1113
48.875 -0.1322
48.9 -0.1443
48.925 -0.1475
48.95 -0.1457
48.975 -0.1449
49 -0.1451
49.025 -0.1448
49.05 -0.1456
49.075 -0.1471
49.1 -0.1444
49.125 -0.1359
49.15 -0.1281
49.175 -0.1209
49.2 -0.1134
49.225 -0.1054
49.25 -0.0998
49.275 -0.0962
49.3 -0.0946
49.325 -0.0976
49.35 -0.1078
49.375 -0.1277
49.4 -0.1589
49.425 -0.1971
49.45 -0.2286
49.475 -0.2454
49.5 -0.2486
49.525 -0.2517
49.55 -0.2625
49.575 -0.2815
49.6 -0.31
49.625 -0.345
49.65 -0.3828
49.675 -0.421
49.7 -0.4601
49.725 -0.4972
49.75 -0.5251
49.775 -0.541
49.8 -0.5441
49.825 -0.5389
49.85 -0.5344
49.875 -0.5326
49.9 -0.5389
49.925 -0.5494
49.95 -0.5601
49.975 -0.5679
50 -0.5657
50.025 -0.5439
50.05 -0.5037
50.075 -0.4622
50.1 -0.4275
50.125 -0.4002
50.15 -0.3793
50.175 -0.3657
50.2 -0.3579
50.225 -0.3568
50.25 -0.362
50.275 -0.3735
50.3 -0.3894
50.325 -0.4038
50.35 -0.4183
50.375 -0.4344
50.4 -0.4523
50.425 -0.4736
50.45 -0.499
50.475 -0.5231
50.5 -0.5416
50.525 -0.5544
50.55 -0.5639
50.575 -0.5731
50.6 -0.5831
50.625 -0.5945
50.65 -0.6068
50.675 -0.6231
50.7 -0.649
50.725 -0.6843
50.75 -0.7293
50.775 -0.7834
50.8 -0.8482
50.825 -0.9226
50.85 -1.0054
50.875 -1.0907
50.9 -1.1755
50.925 -1.252
50.95 -1.3158
50.975 -1.366
51 -1.4054
51.025 -1.4398
51.05 -1.471
51.075 -1.5053
51.1 -1.5439
51.125 -1.584
51.15 -1.622
51.175 -1.651
51.2 -1.6736
51.225 -1.6982
51.25 -1.7299
51.275 -1.7673
51.3 -1.8088
51.325 -1.8596
51.35 -1.9259
51.375 -2.0038
51.4 -2.0887
51.425 -2.1768
51.45 -2.2584
51.475 -2.3324
51.5 -2.3997
51.525 -2.4586
51.55 -2.5054
51.575 -2.535
51.6 -2.5375
51.625 -2.5098
51.65 -2.4607
51.675 -2.4038
51.7 -2.3495
51.725 -2.3017
51.75 -2.264
51.775 -2.2367
51.8 -2.2171
51.825 -2.2048
51.85 -2.1978
51.875 -2.1896
51.9 -2.1743
51.925 -2.1535
51.95 -2.1282
51.975 -2.097
52 -2.0645
52.025 -2.0341
52.05 -2.0038
52.075 -1.9719
52.1 -1.9441
52.125 -1.9215
52.15 -1.9049
52.175 -1.8909
52.2 -1.8721
52.225 -1.8488
52.25 -1.825
52.275 -1.8028
52.3 -1.7851
52.325 -1.7708
52.35 -1.7604
52.375 -1.7548
52.4 -1.7504
52.425 -1.7443
52.45 -1.7402
52.475 -1.7449
52.5 -1.7573
52.525 -1.775
52.55 -1.7984
52.575 -1.8275
52.6 -1.8623
52.625 -1.8958
52.65 -1.9216
52.675 -1.9431
52.7 -1.9646
52.725 -1.9904
52.75 -2.0205
52.775 -2.0556
52.8 -2.0987
52.825 -2.1553
52.85 -2.2101
52.875 -2.2547
52.9 -2.2889
52.925 -2.3228
52.95 -2.3612
52.975 -2.4084
53 -2.4591
53.025 -2.5
53.05 -2.5237
53.075 -2.5281
53.1 -2.5271
53.125 -2.5233
53.15 -2.5121
53.175 -2.4981
53.2 -2.4834
53.225 -2.4676
53.25 -2.4482
53.275 -2.4184
53.3 -2.3734
53.325 -2.3232
53.35 -2.2777
53.375 -2.2481
53.4 -2.2406
53.425 -2.2493
53.45 -2.2643
53.475 -2.2808
53.5 -2.2976
53.525 -2.3167
53.55 -2.3425
53.575 -2.3761
53.6 -2.4196
53.625 -2.4715
53.65 -2.5324
53.675 -2.601
53.7 -2.672
53.725 -2.7137
53.75 -2.7103
53.775 -2.6855
53.8 -2.6565
53.825 -2.6272
53.85 -2.5971
53.875 -2.566
53.9 -2.5342
53.925 -2.5045
53.95 -2.4729
53.975 -2.4333
54 -2.3832
54.025 -2.3233
54.05 -2.2614
54.075 -2.2008
54.1 -2.1445
54.125 -2.0957
54.15 -2.0546
54.175 -2.0222
54.2 -1.9987
54.225 -1.9828
54.25 -1.9771
54.275 -1.979
54.3 -1.9881
54.325 -2.0039
54.35 -2.0241
54.375 -2.0466
54.4 -2.0708
54.425 -2.0897
54.45 -2.0988
54.475 -2.0838
54.5 -2.0459
54.525 -1.9969
54.55 -1.9461
54.575 -1.8992
54.6 -1.8564
54.625 -1.818
54.65 -1.7868
54.675 -1.7635
54.7 -1.7422
54.725 -1.7184
54.75 -1.687
54.775 -1.6528
54.8 -1.6258
54.825 -1.6079
54.85 -1.5991
54.875 -1.5938
54.9 -1.5893
54.925 -1.5879
54.95 -1.5934
54.975 -1.6063
55 -1.6265
55.025 -1.6544
55.05 -1.6877
55.075 -1.7224
55.1 -1.7586
55.125 -1.7975
55.15 -1.8393
55.175 -1.8831
55.2 -1.9312
55.225 -1.9861
55.25 -2.0483
55.275 -2.1215
55.3 -2.2068
55.325 -2.2924
55.35 -2.3702
55.375 -2.438
55.4 -2.4993
55.425 -2.5585
55.45 -2.6169
55.475 -2.6732
55.5 -2.7251
55.525 -2.7721
55.55 -2.8134
55.575 -2.8481
55.6 -2.8811
55.625 -2.9194
55.65 -2.9631
55.675 -3.0082
55.7 -3.0493
55.725 -3.0805
55.75 -3.0992
55.775 -3.097
55.8 -3.0627
55.825 -3.0079
55.85 -2.9408
55.875 -2.8679
55.9 -2.7921
55.925 -2.7162
55.95 -2.6415
55.975 -2.5681
56 -2.498
56.025 -2.4301
56.05 -2.3673
56.075 -2.3115
56.1 -2.261
56.125 -2.2143
56.15 -2.1727
56.175 -2.1357
56.2 -2.1047
56.225 -2.0804
56.25 -2.0613
56.275 -2.0416
56.3 -2.0127
56.325 -1.9692
56.35 -1.9091
56.375 -1.8321
56.4 -1.7426
56.425 -1.6443
56.45 -1.5485
56.475 -1.4603
56.5 -1.3784
56.525 -1.2994
56.55 -1.2177
56.575 -1.1222
56.6 -1.0074
56.625 -0.8751
56.65 -0.7379
56.675 -0.602
56.7 -0.4703
56.725 -0.341
56.75 -0.2111
56.775 -0.0826
56.8 0.0422
56.825 0.1624
56.85 0.2764
56.875 0.3837
56.9 0.4877
56.925 0.5878
56.95 0.686
56.975 0.7851
57 0.8844
57.025 0.9813
57.05 1.0761
57.075 1.17
57.1 1.2614
57.125 1.3517
57.15 1.4415
57.175 1.5338
57.2 1.6262
57.225 1.7138
57.25 1.7948
57.275 1.8681
57.3 1.9324
57.325 1.9885
57.35 2.036
57.375 2.0738
57.4 2.1019
57.425 2.1212
57.45 2.1321
57.475 2.1346
57.5 2.1301
57.525 2.1229
57.55 2.1144
57.575 2.1021
57.6 2.0833
57.625 2.0584
57.65 2.0275
57.675 1.9913
57.7 1.954
57.725 1.9166
57.75 1.8813
57.775 1.8468
57.8 1.8084
57.825 1.7668
57.85 1.7227
57.875 1.6787
57.9 1.6378
57.925 1.5979
57.95 1.5571
57.975 1.5168
58 1.4849
58.025 1.4625
58.05 1.4379
58.075 1.407
58.1 1.3745
58.125 1.3587
58.15 1.3632
58.175 1.3671
58.2 1.367
58.225 1.361
58.25 1.3474
58.275 1.3301
58.3 1.3123
58.325 1.2942
58.35 1.2764
58.375 1.2573
58.4 1.2339
58.425 1.2048
58.45 1.1718
58.475 1.1357
58.5 1.0988
58.525 1.0652
58.55 1.0312
58.575 0.9984
58.6 0.9726
58.625 0.9588
58.65 0.9592
58.675 0.9685
58.7 0.9817
58.725 0.9952
58.75 1.0059
58.775 1.0133
58.8 1.0149
58.825 1.0097
58.85 1.0007
58.875 1.0015
58.9 1.0247
58.925 1.0654
58.95 1.1099
58.975 1.1486
59 1.1779
59.025 1.1983
59.05 1.2111
59.075 1.2176
59.1 1.2222
59.125 1.2272
59.15 1.2277
59.175 1.2187
59.2 1.1996
59.225 1.1741
59.25 1.1508
59.275 1.1353
59.3 1.1356
59.325 1.159
59.35 1.2068
59.375 1.2652
59.4 1.3245
59.425 1.3812
59.45 1.4319
59.475 1.4799
59.5 1.5257
59.525 1.5671
59.55 1.601
59.575 1.6275
59.6 1.6472
59.625 1.6644
59.65 1.6836
59.675 1.7062
59.7 1.7303
59.725 1.7524
59.75 1.7709
59.775 1.7848
59.8 1.7933
59.825 1.7941
59.85 1.7878
59.875 1.7734
59.9 1.7517
59.925 1.731
59.95 1.7227
59.975 1.7296
60 1.7484
60.025 1.7791
60.05 1.8252
60.075 1.8856
60.1 1.9549
60.125 2.0285
60.15 2.099
60.175 2.1629
60.2 2.2207
60.225 2.2723
60.25 2.3192
60.275 2.3692
60.3 2.4237
60.325 2.4786
60.35 2.531
60.375 2.5797
60.4 2.6227
60.425 2.6625
60.45 2.7056
60.475 2.7523
60.5 2.7973
60.525 2.8424
60.55 2.8859
60.575 2.926
60.6 2.9617
60.625 2.9954
60.65 3.0316
60.675 3.0678
60.7 3.1014
60.725 3.1336
60.75 3.1624
60.775 3.187
60.8 3.207
60.825 3.2238
60.85 3.2387
60.875 3.2598
60.9 3.3016
60.925 3.3573
60.95 3.4137
60.975 3.4617
61 3.5009
61.025 3.5305
61.05 3.5513
61.075 3.5639
61.1 3.5689
61.125 3.5671
61.15 3.5583
61.175 3.5433
61.2 3.5224
61.225 3.4942
61.25 3.4574
61.275 3.414
61.3 3.364
61.325 3.3078
61.35 3.2491
61.375 3.1894
61.4 3.1308
61.425 3.0711
61.45 3.0085
61.475 2.9412
61.5 2.8705
61.525 2.801
61.55 2.7408
61.575 2.6945
61.6 2.6655
61.625 2.646
61.65 2.6324
61.675 2.6231
61.7 2.6161
61.725 2.6083
61.75 2.5946
61.775 2.5737
61.8 2.5473
61.825 2.5158
61.85 2.4796
61.875 2.4373
61.9 2.3902
61.925 2.3372
61.95 2.2772
61.975 2.211
62 2.1373
62.025 2.058
62.05 1.9745
62.075 1.8864
62.1 1.7982
62.125 1.7155
62.15 1.6388
62.175 1.5706
62.2 1.5185
62.225 1.4895
62.25 1.4866
62.275 1.503
62.3 1.5235
62.325 1.5419
62.35 1.5537
62.375 1.5561
62.4 1.5541
62.425 1.5516
62.45 1.548
62.475 1.5459
62.5 1.5474
62.525 1.5507
62.55 1.5524
62.575 1.5486
62.6 1.5423
62.625 1.5371
62.65 1.5397
62.675 1.5488
62.7 1.5612
62.725 1.5774
62.75 1.602
62.775 1.6353
62.8 1.6663
62.825 1.6862
62.85 1.6946
62.875 1.6935
62.9 1.6871
62.925 1.6783
62.95 1.6667
62.975 1.6522
63 1.6388
63.025 1.6262
63.05 1.6151
63.075 1.6043
63.1 1.5907
63.125 1.5742
63.15 1.5546
63.175 1.5289
63.2 1.497
63.225 1.4585
63.25 1.415
63.275 1.367
63.3 1.3161
63.325 1.2674
63.35 1.2214
63.375 1.1859
63.4 1.1694
63.425 1.1625
63.45 1.1565
63.475 1.1507
63.5 1.1528
63.525 1.1597
63.55 1.1718
63.575 1.1873
63.6 1.2006
63.625 1.2087
63.65 1.2123
63.675 1.2199
63.7 1.2341
63.725 1.2552
63.75 1.2842
63.775 1.3227
63.8 1.3765
63.825 1.4488
63.85 1.527
63.875 1.6045
63.9 1.6791
63.925 1.7504
63.95 1.8191
63.975 1.8872
64 1.9538
64.025 2.016
64.05 2.0731
64.075 2.1253
64.1 2.1749
64.125 2.2209
64.15 2.2626
64.175 2.299
64.2 2.3303
64.225 2.3569
64.25 2.3798
64.275 2.3985
64.3 2.4138
64.325 2.4245
64.35 2.4287
64.375 2.4248
64.4 2.4121
64.425 2.3917
64.45 2.3664
64.475 2.34
64.5 2.3183
64.525 2.3073
64.55 2.31
64.575 2.3265
64.6 2.3504
64.625 2.377
64.65 2.4048
64.675 2.432
64.7 2.4575
64.725 2.4798
64.75 2.4955
64.775 2.5143
64.8 2.5411
64.825 2.5723
64.85 2.6056
64.875 2.641
64.9 2.6779
64.925 2.7095
64.95 2.732
64.975 2.7447
65 2.7477
65.025 2.743
65.05 2.7312
65.075 2.7133
65.1 2.6918
65.125 2.6696
65.15 2.6482
65.175 2.6273
65.2 2.6038
65.225 2.5748
65.25 2.539
65.275 2.4951
65.3 2.4444
65.325 2.3892
65.35 2.3313
65.375 2.2719
65.4 2.2104
65.425 2.1461
65.45 2.0805
65.475 2.0185
65.5 1.9661
65.525 1.9284
65.55 1.8999
65.575 1.8732
65.6 1.8488
65.625 1.8298
65.65 1.8171
65.675 1.8046
65.7 1.7891
65.725 1.7712
65.75 1.7513
65.775 1.7264
65.8 1.6987
65.825 1.6701
65.85 1.6408
65.875 1.6121
65.9 1.5851
65.925 1.5583
65.95 1.5272
65.975 1.4897
66 1.4485
66.025 1.4049
66.05 1.3612
66.075 1.3265
66.1 1.3094
66.125 1.302
66.15 1.2978
66.175 1.2903
66.2 1.2772
66.225 1.2558
66.25 1.2265
66.275 1.1914
66.3 1.1523
66.325 1.1084
66.35 1.0603
66.375 1.0085
66.4 0.9543
66.425 0.9033
66.45 0.8592
66.475 0.8217
66.5 0.7935
66.525 0.7741
66.55 0.7642
66.575 0.7687
66.6 0.7816
66.625 0.7957
66.65 0.8152
66.675 0.8435
66.7 0.8759
66.725 0.9128
66.75 0.9556
66.775 1.0033
66.8 1.0572
66.825 1.118
66.85 1.1825
66.875 1.2483
66.9 1.3136
66.925 1.378
66.95 1.443
66.975 1.5079
67 1.5715
67.025 1.6335
67.05 1.6951
67.075 1.7553
67.1 1.8124
67.125 1.8658
67.15 1.9147
67.175 1.9598
67.2 2.0043
67.225 2.0476
67.25 2.086
67.275 2.1189
67.3 2.1428
67.325 2.1585
67.35 2.1698
67.375 2.1764
67.4 2.1747
67.425 2.1681
67.45 2.1633
67.475 2.1625
67.5 2.1634
67.525 2.1654
67.55 2.1704
67.575 2.1833
67.6 2.2047
67.625 2.2296
67.65 2.2511
67.675 2.268
67.7 2.2859
67.725 2.3047
67.75 2.324
67.775 2.3503
67.8 2.3873
67.825 2.4323
67.85 2.479
67.875 2.526
67.9 2.5716
67.925 2.6125
67.95 2.6452
67.975 2.6699
68 2.6869
68.025 2.6965
68.05 2.7055
68.075 2.7166
68.1 2.7306
68.125 2.7497
68.15 2.7703
68.175 2.7888
68.2 2.8025
68.225 2.8073
68.25 2.803
68.275 2.7926
68.3 2.7824
68.325 2.7746
68.35 2.77
68.375 2.7683
68.4 2.7719
68.425 2.7778
68.45 2.7848
68.475 2.7896
68.5 2.789
68.525 2.7839
68.55 2.7765
68.575 2.7676
68.6 2.7578
68.625 2.7465
68.65 2.7357
68.675 2.7256
68.7 2.7123
68.725 2.6926
68.75 2.6661
68.775 2.6313
68.8 2.5874
68.825 2.5357
68.85 2.4776
68.875 2.4153
68.9 2.3462
68.925 2.2685
68.95 2.1832
68.975 2.093
69 2.0003
69.025 1.906
69.05 1.812
69.075 1.7221
69.1 1.6374
69.125 1.5567
69.15 1.4779
69.175 1.4017
69.2 1.3412
69.225 1.2988
69.25 1.2837
69.275 1.3028
69.3 1.3498
69.325 1.4105
69.35 1.4774
69.375 1.5391
69.4 1.5931
69.425 1.6405
69.45 1.6818
69.475 1.7191
69.5 1.7487
69.525 1.7732
69.55 1.7928
69.575 1.8047
69.6 1.8079
69.625 1.8087
69.65 1.8071
69.675 1.8009
69.7 1.7913
69.725 1.7792
69.75 1.7621
69.775 1.7394
69.8 1.7125
69.825 1.6847
69.85 1.6593
69.875 1.6335
69.9 1.6036
69.925 1.5677
69.95 1.5244
69.975 1.4745
70 1.4203
70.025 1.3617
70.05 1.2962
70.075 1.224
70.1 1.1448
70.125 1.0588
70.15 0.97
70.175 0.8834
70.2 0.8001
70.225 0.7175
70.25 0.6349
70.275 0.5604
70.3 0.4986
70.325 0.4535
70.35 0.4245
70.375 0.4093
70.4 0.4068
70.425 0.4176
70.45 0.4349
70.475 0.4566
70.5 0.4796
70.525 0.503
70.55 0.5249
70.575 0.5445
70.6 0.5611
70.625 0.5778
70.65 0.5957
70.675 0.614
70.7 0.6321
70.725 0.6507
70.75 0.6662
70.775 0.6774
70.8 0.6832
70.825 0.684
70.85 0.6803
70.875 0.6731
70.9 0.6702
70.925 0.6768
70.95 0.694
70.975 0.7256
71 0.7701
71.025 0.8285
71.05 0.894
71.075 0.964
71.1 1.0336
71.125 1.1012
71.15 1.1676
71.175 1.233
71.2 1.2965
71.225 1.3562
71.25 1.4107
71.275 1.4593
71.3 1.5019
71.325 1.539
71.35 1.5708
71.375 1.5979
71.4 1.6219
71.425 1.6452
71.45 1.6675
71.475 1.6874
71.5 1.704
71.525 1.7171
71.55 1.7258
71.575 1.7293
71.6 1.7279
71.625 1.7223
71.65 1.7124
71.675 1.6984
71.7 1.6796
71.725 1.6559
71.75 1.6277
71.775 1.5955
71.8 1.5599
71.825 1.5208
71.85 1.4794
71.875 1.4369
71.9 1.3937
71.925 1.3508
71.95 1.3093
71.975 1.2688
72 1.2266
72.025 1.1828
72.05 1.1382
72.075 1.0967
72.1 1.0615
72.125 1.0347
72.15 1.0148
72.175 1.002
72.2 1.0022
72.225 1.0196
72.25 1.0512
72.275 1.0866
72.3 1.1186
72.325 1.1444
72.35 1.1624
72.375 1.1736
72.4 1.1805
72.425 1.1839
72.45 1.1883
72.475 1.2047
72.5 1.2518
72.525 1.3206
72.55 1.392
72.575 1.4602
72.6 1.5268
72.625 1.5943
72.65 1.6584
72.675 1.7161
72.7 1.7657
72.725 1.8068
72.75 1.842
72.775 1.8744
72.8 1.9018
72.825 1.9233
72.85 1.94
72.875 1.9527
72.9 1.9615
72.925 1.9675
72.95 1.9697
72.975 1.9669
73 1.9618
73.025 1.9574
73.05 1.9524
73.075 1.9401
73.1 1.9214
73.125 1.9014
73.15 1.8806
73.175 1.8589
73.2 1.8382
73.225 1.8199
73.25 1.802
73.275 1.7786
73.3 1.7485
73.325 1.7139
73.35 1.6765
73.375 1.638
73.4 1.6084
73.425 1.5952
73.45 1.5941
73.475 1.5983
73.5 1.6018
73.525 1.6014
73.55 1.5976
73.575 1.5892
73.6 1.5776
73.625 1.5625
73.65 1.5422
73.675 1.5185
73.7 1.4925
73.725 1.4645
73.75 1.4321
73.775 1.3947
73.8 1.3528
73.825 1.3074
73.85 1.2663
73.875 1.2447
73.9 1.2539
73.925 1.2879
73.95 1.3343
73.975 1.385
74 1.4437
74.025 1.5091
74.05 1.5805
74.075 1.6515
74.1 1.717
74.125 1.7762
74.15 1.8295
74.175 1.875
74.2 1.9152
74.225 1.9549
74.25 2.0032
74.275 2.0563
74.3 2.1106
74.325 2.1609
74.35 2.2016
74.375 2.2311
74.4 2.2516
74.425 2.2644
74.45 2.2691
74.475 2.2687
74.5 2.2631
74.525 2.2539
74.55 2.2438
74.575 2.2344
74.6 2.2279
74.625 2.2261
74.65 2.2308
74.675 2.2409
74.7 2.2523
74.725 2.2573
74.75 2.2551
74.775 2.2488
74.8 2.2384
74.825 2.2203
74.85 2.1926
74.875 2.157
74.9 2.1151
74.925 2.0656
74.95 2.0088
74.975 1.9509
75 1.8964
75.025 1.85
75.05 1.8075
75.075 1.7683
75.1 1.7294
75.125 1.6899
75.15 1.65
75.175 1.6129
75.2 1.5875
75.225 1.5716
75.25 1.556
75.275 1.5387
75.3 1.5185
75.325 1.5004
75.35 1.4894
75.375 1.482
75.4 1.4795
75.425 1.4846
75.45 1.495
75.475 1.5079
75.5 1.5217
75.525 1.5378
75.55 1.5564
75.575 1.5775
75.6 1.6012
75.625 1.6223
75.65 1.6387
75.675 1.6502
75.7 1.6557
75.725 1.6533
75.75 1.6434
75.775 1.6289
75.8 1.611
75.825 1.59
75.85 1.5661
75.875 1.5381
75.9 1.5063
75.925 1.4743
75.95 1.4469
75.975 1.4232
76 1.3955
76.025 1.3636
76.05 1.3269
76.075 1.2826
76.1 1.2323
76.125 1.1771
76.15 1.1207
76.175 1.0717
76.2 1.0308
76.225 0.9943
76.25 0.9616
76.275 0.9275
76.3 0.897
76.325 0.8751
76.35 0.8629
76.375 0.857
76.4 0.8539
76.425 0.8523
76.45 0.8551
76.475 0.866
76.5 0.8829
76.525 0.9006
76.55 0.9132
76.575 0.9169
76.6 0.9136
76.625 0.9058
76.65 0.8967
76.675 0.8879
76.7 0.8817
76.725 0.88
76.75 0.882
76.775 0.8846
76.8 0.8862
76.825 0.8874
76.85 0.8904
76.875 0.9002
76.9 0.9205
76.925 0.9444
76.95 0.9635
76.975 0.9752
77 0.9791
77.025 0.9759
77.05 0.9652
77.075 0.9472
77.1 0.9246
77.125 0.9009
77.15 0.8788
77.175 0.8626
77.2 0.8521
77.225 0.8371
77.25 0.8163
77.275 0.7927
77.3 0.7696
77.325 0.7465
77.35 0.7224
77.375 0.6955
77.4 0.6655
77.425 0.64
77.45 0.6338
77.475 0.6404
77.5 0.6486
77.525 0.653
77.55 0.6523
77.575 0.6455
77.6 0.6361
77.625 0.6331
77.65 0.6492
77.675 0.6812
77.7 0.7144
77.725 0.7437
77.75 0.7682
77.775 0.7861
77.8 0.7977
77.825 0.8054
77.85 0.8122
77.875 0.8221
77.9 0.8296
77.925 0.8321
77.95 0.8294
77.975 0.8318
78 0.8554
78.025 0.8949
78.05 0.9367
78.075 0.9732
78.1 1.0081
78.125 1.0395
78.15 1.0691
78.175 1.0939
78.2 1.1139
78.225 1.1349
78.25 1.1516
78.275 1.1623
78.3 1.1682
78.325 1.1676
78.35 1.1617
78.375 1.1499
78.4 1.1341
78.425 1.1133
78.45 1.091
78.475 1.0742
78.5 1.069
78.525 1.0761
78.55 1.0887
78.575 1.1094
78.6 1.1372
78.625 1.1694
78.65 1.203
78.675 1.2367
78.7 1.2683
78.725 1.2953
78.75 1.3172
78.775 1.3335
78.8 1.3429
78.825 1.3433
78.85 1.3354
78.875 1.3208
78.9 1.2978
78.925 1.2662
78.95 1.2263
78.975 1.176
79 1.1178
79.025 1.0588
79.05 1.0103
79.075 0.976
79.1 0.9488
79.125 0.9202
79.15 0.8864
79.175 0.8447
79.2 0.7975
79.225 0.7469
79.25 0.702
79.275 0.6732
79.3 0.6554
79.325 0.6374
79.35 0.6193
79.375 0.6034
79.4 0.5853
79.425 0.5668
79.45 0.5468
79.475 0.523
79.5 0.4987
79.525 0.4721
79.55 0.4375
79.575 0.3922
79.6 0.3405
79.625 0.283
79.65 0.2219
79.675 0.1584
79.7 0.0948
79.725 0.0292
79.75 -0.0353
79.775 -0.0927
79.8 -0.1416
79.825 -0.1773
79.85 -0.2026
79.875 -0.2199
79.9 -0.2308
79.925 -0.235
79.95 -0.2309
79.975 -0.2202
80 -0.2035
80.025 -0.1794
80.05 -0.1518
80.075 -0.1245
80.1 -0.1002
80.125 -0.0819
80.15 -0.0707
80.175 -0.0654
80.2 -0.0657
80.225 -0.0691
80.25 -0.0696
80.275 -0.0653
80.3 -0.0543
80.325 -0.04
80.35 -0.027
80.375 -0.0178
80.4 -0.0115
80.425 -0.0069
80.45 -0.0048
80.475 -0.0016
80.5 0.004
80.525 0.0131
80.55 0.021
80.575 0.0231
80.6 0.0192
80.625 0.0061
80.65 -0.0133
80.675 -0.0343
80.7 -0.0522
80.725 -0.0711
80.75 -0.0945
80.775 -0.1209
80.8 -0.1495
80.825 -0.1804
80.85 -0.2101
80.875 -0.2367
80.9 -0.2603
80.925 -0.2772
80.95 -0.2884
80.975 -0.2966
81 -0.3007
81.025 -0.2998
81.05 -0.2926
81.075 -0.28
81.1 -0.2645
81.125 -0.2459
81.15 -0.2274
81.175 -0.2098
81.2 -0.1978
81.225 -0.192
81.25 -0.192
81.275 -0.196
81.3 -0.1994
81.325 -0.1988
81.35 -0.1909
81.375 -0.1753
81.4 -0.1565
81.425 -0.1368
81.45 -0.1216
81.475 -0.1109
81.5 -0.1005
81.525 -0.0889
81.55 -0.0779
81.575 -0.0708
81.6 -0.0645
81.625 -0.0632
81.65 -0.0672
81.675 -0.0777
81.7 -0.0956
81.725 -0.1194
81.75 -0.1407
81.775 -0.1475
81.8 -0.1345
81.825 -0.1053
81.85 -0.069
81.875 -0.0332
81.9 0.0016
81.925 0.0348
81.95 0.0698
81.975 0.1018
82 0.1269
82.025 0.145
82.05 0.156
82.075 0.1584
82.1 0.1538
82.125 0.1454
82.15 0.1335
82.175 0.1167
82.2 0.0933
82.225 0.064
82.25 0.0277
82.275 -0.0133
82.3 -0.0564
82.325 -0.0942
82.35 -0.11
82.375 -0.1015
82.4 -0.0794
82.425 -0.0514
82.45 -0.0204
82.475 0.0118
82.5 0.0387
82.525 0.0598
82.55 0.0789
82.575 0.0972
82.6 0.1153
82.625 0.1333
82.65 0.1505
82.675 0.163
82.7 0.1682
82.725 0.1683
82.75 0.1629
82.775 0.1533
82.8 0.1392
82.825 0.1223
82.85 0.1018
82.875 0.0797
82.9 0.0553
82.925 0.0316
82.95 0.0084
82.975 -0.0148
83 -0.0383
83.025 -0.0572
83.05 -0.0604
83.075 -0.0404
83.1 0.0001
83.125 0.0587
83.15 0.126
83.175 0.1961
83.2 0.2682
83.225 0.3413
83.25 0.4155
83.275 0.4933
83.3 0.5788
83.325 0.6654
83.35 0.7487
83.375 0.8269
83.4 0.8975
83.425 0.9585
83.45 1.011
83.475 1.0595
83.5 1.1051
83.525 1.1469
83.55 1.1861
83.575 1.223
83.6 1.2558
83.625 1.2841
83.65 1.3071
83.675 1.3249
83.7 1.3376
83.725 1.3456
83.75 1.3493
83.775 1.3483
83.8 1.3442
83.825 1.3391
83.85 1.336
83.875 1.3345
83.9 1.3331
83.925 1.3308
83.95 1.3305
83.975 1.3398
84 1.3573
84.025 1.3784
84.05 1.3998
84.075 1.4172
84.1 1.4305
84.125 1.4408
84.15 1.4484
84.175 1.4507
84.2 1.4453
84.225 1.4312
84.25 1.4067
84.275 1.38
84.3 1.3681
84.325 1.371
84.35 1.3714
84.375 1.3681
84.4 1.3685
84.425 1.3801
84.45 1.4057
84.475 1.4519
84.5 1.5125
84.525 1.5767
84.55 1.6388
84.575 1.6994
84.6 1.7583
84.625 1.8146
84.65 1.8667
84.675 1.9119
84.7 1.9508
84.725 1.9837
84.75 2.01
84.775 2.0322
84.8 2.0557
84.825 2.0852
84.85 2.117
84.875 2.1454
84.9 2.1701
84.925 2.1928
84.95 2.213
84.975 2.2345
85 2.2633
85.025 2.2982
85.05 2.3345
85.075 2.3638
85.1 2.3854
85.125 2.4007
85.15 2.4078
85.175 2.4082
85.2 2.4026
85.225 2.3919
85.25 2.3823
85.275 2.3784
85.3 2.3788
85.325 2.3847
85.35 2.3943
85.375 2.4032
85.4 2.4072
85.425 2.4015
85.45 2.385
85.475 2.3564
85.5 2.3179
85.525 2.2712
85.55 2.216
85.575 2.1553
85.6 2.0982
85.625 2.0597
85.65 2.0512
85.675 2.061
85.7 2.0736
85.725 2.0896
85.75 2.1069
85.775 2.1202
85.8 2.132
85.825 2.1483
85.85 2.1651
85.875 2.1756
85.9 2.1786
85.925 2.179
85.95 2.1767
85.975 2.1699
86 2.1558
86.025 2.1358
86.05 2.1105
86.075 2.0763
86.1 2.0332
86.125 1.9847
86.15 1.9347
86.175 1.8916
86.2 1.8682
86.225 1.8566
86.25 1.8446
86.275 1.8248
86.3 1.8008
86.325 1.777
86.35 1.7554
86.375 1.7382
86.4 1.7221
86.425 1.7087
86.45 1.6948
86.475 1.6814
86.5 1.6685
86.525 1.6559
86.55 1.6413
86.575 1.6247
86.6 1.6099
86.625 1.5998
86.65 1.5927
86.675 1.5858
86.7 1.5802
86.725 1.5775
86.75 1.5806
86.775 1.5868
86.8 1.5951
86.825 1.6014
86.85 1.6049
86.875 1.6072
86.9 1.6094
86.925 1.612
86.95 1.6155
86.975 1.6172
87 1.614
87.025 1.6027
87.05 1.5823
87.075 1.551
87.1 1.5086
87.125 1.4545
87.15 1.3941
87.175 1.3364
87.2 1.2891
87.225 1.2502
87.25 1.216
87.275 1.1918
87.3 1.1722
87.325 1.1522
87.35 1.1325
87.375 1.1115
87.4 1.0894
87.425 1.0677
87.45 1.0448
87.475 1.0187
87.5 0.9911
87.525 0.9592
87.55 0.9215
87.575 0.877
87.6 0.825
87.625 0.7652
87.65 0.6982
87.675 0.627
87.7 0.5508
87.725 0.4663
87.75 0.3758
87.775 0.285
87.8 0.1994
87.825 0.1261
87.85 0.0668
87.875 0.021
87.9 -0.01
87.925 -0.0192
87.95 -0.0085
87.975 0.0129
88 0.038
88.025 0.0605
88.05 0.0788
88.075 0.0922
88.1 0.1022
88.125 0.1112
88.15 0.1229
88.175 0.1364
88.2 0.1469
88.225 0.154
88.25 0.155
88.275 0.1445
88.3 0.1225
88.325 0.0881
88.35 0.0426
88.375 -0.0107
88.4 -0.0647
88.425 -0.1185
88.45 -0.1719
88.475 -0.2244
88.5 -0.2752
88.525 -0.3213
88.55 -0.362
88.575 -0.3955
88.6 -0.4161
88.625 -0.4195
88.65 -0.4075
88.675 -0.3804
88.7 -0.3403
88.725 -0.2893
88.75 -0.2333
88.775 -0.17
88.8 -0.0884
88.825 0.0237
88.85 0.1555
88.875 0.2984
88.9 0.4444
88.925 0.5852
88.95 0.7201
88.975 0.8515
89 0.9811
89.025 1.1068
89.05 1.228
89.075 1.3457
89.1 1.4573
89.125 1.5622
89.15 1.6606
89.175 1.7514
89.2 1.834
89.225 1.9092
89.25 1.9775
89.275 2.0384
89.3 2.0932
89.325 2.1432
89.35 2.1906
89.375 2.2346
89.4 2.2749
89.425 2.3119
89.45 2.3455
89.475 2.3762
89.5 2.406
89.525 2.4335
89.55 2.4546
89.575 2.4698
89.6 2.4815
89.625 2.4916
89.65 2.5027
89.675 2.5203
89.7 2.5425
89.725 2.5648
89.75 2.5837
89.775 2.5973
89.8 2.6074
89.825 2.6168
89.85 2.6254
89.875 2.6311
89.9 2.6295
89.925 2.6208
89.95 2.6109
89.975 2.6068
90 2.6127
90.025 2.6206
90.05 2.6266
90.075 2.63
90.1 2.6327
90.125 2.6335
90.15 2.6341
90.175 2.6348
90.2 2.6359
90.225 2.636
90.25 2.6353
90.275 2.6344
90.3 2.6348
90.325 2.6371
90.35 2.6408
90.375 2.6471
90.4 2.6558
90.425 2.6701
90.45 2.6933
90.475 2.7212
90.5 2.7454
90.525 2.7649
90.55 2.7824
90.575 2.8012
90.6 2.8232
90.625 2.8455
90.65 2.8616
90.675 2.874
90.7 2.8846
90.725 2.8936
90.75 2.8989
90.775 2.8995
90.8 2.8943
90.825 2.8825
90.85 2.8646
90.875 2.842
90.9 2.815
90.925 2.7836
90.95 2.75
90.975 2.7151
91 2.6818
91.025 2.654
91.05 2.6349
91.075 2.6226
91.1 2.609
91.125 2.5904
91.15 2.5632
91.175 2.5285
91.2 2.4861
91.225 2.4332
91.25 2.3737
91.275 2.307
91.3 2.23
91.325 2.1447
91.35 2.055
91.375 1.9633
91.4 1.8667
91.425 1.7668
91.45 1.6681
91.475 1.5704
91.5 1.4745
91.525 1.3791
91.55 1.2859
91.575 1.195
91.6 1.1042
91.625 1.0134
91.65 0.9241
91.675 0.838
91.7 0.754
91.725 0.6715
91.75 0.591
91.775 0.52
91.8 0.4662
91.825 0.4373
91.85 0.4303
91.875 0.431
91.9 0.4314
91.925 0.4248
91.95 0.412
91.975 0.3896
92 0.358
92.025 0.3177
92.05 0.2746
92.075 0.2308
92.1 0.1966
92.125 0.1802
92.15 0.1919
92.175 0.2313
92.2 0.2783
92.225 0.3125
92.25 0.3334
92.275 0.3449
92.3 0.3497
92.325 0.3493
92.35 0.3445
92.375 0.3356
92.4 0.3231
92.425 0.3059
92.45 0.2824
92.475 0.2518
92.5 0.2164
92.525 0.1776
92.55 0.1359
92.575 0.0906
92.6 0.0427
92.625 -0.0057
92.65 -0.0501
92.675 -0.0891
92.7 -0.1217
92.725 -0.1471
92.75 -0.166
92.775 -0.1777
92.8 -0.1817
92.825 -0.178
92.85 -0.1705
92.875 -0.1631
92.9 -0.1575
92.925 -0.1559
92.95 -0.148
92.975 -0.1301
93 -0.0974
93.025 -0.0499
93.05 0.0055
93.075 0.0644
93.1 0.1229
93.125 0.1803
93.15 0.2354
93.175 0.2879
93.2 0.3384
93.225 0.387
93.25 0.4315
93.275 0.4699
93.3 0.5039
93.325 0.5334
93.35 0.5574
93.375 0.5752
93.4 0.5865
93.425 0.5929
93.45 0.5968
93.475 0.5998
93.5 0.6013
93.525 0.6032
93.55 0.6022
93.575 0.5969
93.6 0.5863
93.625 0.5706
93.65 0.5501
93.675 0.5232
93.7 0.4896
93.725 0.4497
93.75 0.4056
93.775 0.3573
93.8 0.304
93.825 0.2487
93.85 0.1963
93.875 0.1557
93.9 0.1275
93.925 0.1019
93.95 0.0749
93.975 0.0466
94 0.0194
94.025 -0.0028
94.05 -0.0221
94.075 -0.0433
94.1 -0.067
94.125 -0.0957
94.15 -0.1305
94.175 -0.1714
94.2 -0.2173
94.225 -0.2695
94.25 -0.3265
94.275 -0.3856
94.3 -0.4351
94.325 -0.4615
94.35 -0.4714
94.375 -0.4749
94.4 -0.4791
94.425 -0.4812
94.45 -0.4687
94.475 -0.4402
94.5 -0.3965
94.525 -0.3397
94.55 -0.2768
94.575 -0.2158
94.6 -0.1587
94.625 -0.1049
94.65 -0.0576
94.675 -0.0149
94.7 0.0272
94.725 0.0725
94.75 0.1229
94.775 0.1769
94.8 0.2379
94.825 0.3135
94.85 0.4003
94.875 0.4922
94.9 0.5881
94.925 0.6892
94.95 0.7932
94.975 0.8982
95 1.0002
95.025 1.0976
95.05 1.1903
95.075 1.2765
95.1 1.3559
95.125 1.4274
95.15 1.4912
95.175 1.5466
95.2 1.5946
95.225 1.6391
95.25 1.6797
95.275 1.7168
95.3 1.7476
95.325 1.7737
95.35 1.7971
95.375 1.8208
95.4 1.8464
95.425 1.8753
95.45 1.9091
95.475 1.9473
95.5 1.9875
95.525 2.0253
95.55 2.06
95.575 2.09
95.6 2.1167
95.625 2.142
95.65 2.1653
95.675 2.1858
95.7 2.2025
95.725 2.2183
95.75 2.2343
95.775 2.2522
95.8 2.2705
95.825 2.287
95.85 2.3008
95.875 2.3125
95.9 2.323
95.925 2.3325
95.95 2.3426
95.975 2.353
96 2.3627
96.025 2.3704
96.05 2.3768
96.075 2.385
96.1 2.3924
96.125 2.3937
96.15 2.3872
96.175 2.3764
96.2 2.3706
96.225 2.3783
96.25 2.3932
96.275 2.4108
96.3 2.4321
96.325 2.4576
96.35 2.4854
96.375 2.5104
96.4 2.5292
96.425 2.5412
96.45 2.5482
96.475 2.5502
96.5 2.5491
96.525 2.5465
96.55 2.5457
96.575 2.5461
96.6 2.5446
96.625 2.5414
96.65 2.5367
96.675 2.5306
96.7 2.5186
96.725 2.4998
96.75 2.4738
96.775 2.4444
96.8 2.4129
96.825 2.3823
96.85 2.3545
96.875 2.3322
96.9 2.3112
96.925 2.2849
96.95 2.2521
96.975 2.2173
97 2.1897
97.025 2.1693
97.05 2.1498
97.075 2.1254
97.1 2.0985
97.125 2.0746
97.15 2.057
97.175 2.0462
97.2 2.0371
97.225 2.0258
97.25 2.0095
97.275 1.9904
97.3 1.9687
97.325 1.9423
97.35 1.9119
97.375 1.8769
97.4 1.8386
97.425 1.7968
97.45 1.7513
97.475 1.7025
97.5 1.6508
97.525 1.5982
97.55 1.55
97.575 1.5085
97.6 1.4724
97.625 1.4425
97.65 1.4192
97.675 1.4075
97.7 1.4053
97.725 1.4018
97.75 1.3923
97.775 1.3789
97.8 1.3599
97.825 1.3327
97.85 1.3018
97.875 1.2684
97.9 1.2372
97.925 1.2129
97.95 1.1959
97.975 1.1803
98 1.1606
98.025 1.1347
98.05 1.1049
98.075 1.0711
98.1 1.0342
98.125 0.9976
98.15 0.9698
98.175 0.9573
98.2 0.9507
98.225 0.9423
98.25 0.9279
98.275 0.9066
98.3 0.8837
98.325 0.8608
98.35 0.8424
98.375 0.8285
98.4 0.8195
98.425 0.8119
98.45 0.8012
98.475 0.7824
98.5 0.7559
98.525 0.726
98.55 0.7071
98.575 0.7166
98.6 0.7454
98.625 0.7832
98.65 0.8215
98.675 0.8587
98.7 0.8966
98.725 0.9295
98.75 0.9568
98.775 0.9764
98.8 0.9907
98.825 0.9996
98.85 1.0058
98.875 1.016
98.9 1.0374
98.925 1.0611
98.95 1.0796
98.975 1.0911
99 1.0978
99.025 1.1026
99.05 1.1045
99.075 1.1007
99.1 1.0916
99.125 1.0775
99.15 1.0586
99.175 1.0332
99.2 0.9994
99.225 0.9592
99.25 0.9148
99.275 0.869
99.3 0.822
99.325 0.7765
99.35 0.736
99.375 0.7125
99.4 0.7052
99.425 0.7096
99.45 0.7203
99.475 0.7353
99.5 0.7539
99.525 0.7767
99.55 0.8036
99.575 0.8348
99.6 0.8695
99.625 0.9025
99.65 0.9335
99.675 0.9628
99.7 0.9914
99.725 1.0201
99.75 1.048
99.775 1.0734
99.8 1.0973
99.825 1.1152
99.85 1.1276
99.875 1.1391
99.9 1.1526
99.925 1.1727
99.95 1.1976
99.975 1.2237
100 1.252
