# Supplementary material for: Uptake of N2O5 by aqueous aerosol unveiled using chemically accurate many-body potentials
Source: Nat Commun. 2022 Mar 10;13:1266. doi: 10.1038/s41467-022-28697-8 (PMC8913772; doi:10.1038/s41467-022-28697-8)
Supplement: Supplementary file 3 — Source Data [file 41467_2022_28697_MOESM3_ESM.zip › n2o5-uptake-data/Fig2/scattering/rep07run02/relcom_gds.dat]

0.025 11.5341
0.05 11.5017
0.075 11.4694
0.1 11.437
0.125 11.4046
0.15 11.3722
0.175 11.3398
0.2 11.3074
0.225 11.275
0.25 11.2425
0.275 11.2101
0.3 11.1776
0.325 11.1452
0.35 11.1127
0.375 11.0802
0.4 11.0476
0.425 11.0151
0.45 10.9825
0.475 10.9499
0.5 10.9173
0.525 10.8846
0.55 10.8518
0.575 10.8191
0.6 10.7863
0.625 10.7534
0.65 10.7205
0.675 10.6875
0.7 10.6545
0.725 10.6215
0.75 10.5885
0.775 10.5554
0.8 10.5224
0.825 10.4894
0.85 10.4564
0.875 10.4233
0.9 10.3902
0.925 10.3572
0.95 10.3242
0.975 10.2912
1 10.2581
1.025 10.225
1.05 10.1919
1.075 10.1587
1.1 10.1255
1.125 10.0923
1.15 10.0591
1.175 10.0258
1.2 9.9924
1.225 9.9591
1.25 9.9256
1.275 9.8921
1.3 9.8586
1.325 9.825
1.35 9.7913
1.375 9.7576
1.4 9.7239
1.425 9.6901
1.45 9.6562
1.475 9.6223
1.5 9.5883
1.525 9.5543
1.55 9.5201
1.575 9.4859
1.6 9.4516
1.625 9.4173
1.65 9.3829
1.675 9.3485
1.7 9.3141
1.725 9.2796
1.75 9.2452
1.775 9.2107
1.8 9.1762
1.825 9.1418
1.85 9.1073
1.875 9.0728
1.9 9.0384
1.925 9.0039
1.95 8.9694
1.975 8.9349
2 8.9003
2.025 8.8656
2.05 8.8309
2.075 8.796
2.1 8.7612
2.125 8.7263
2.15 8.6914
2.175 8.6564
2.2 8.6213
2.225 8.5861
2.25 8.5509
2.275 8.5156
2.3 8.4803
2.325 8.4448
2.35 8.4094
2.375 8.3739
2.4 8.3382
2.425 8.3023
2.45 8.2662
2.475 8.23
2.5 8.1936
2.525 8.1571
2.55 8.1204
2.575 8.0836
2.6 8.0466
2.625 8.0093
2.65 7.972
2.675 7.9345
2.7 7.8969
2.725 7.8593
2.75 7.8215
2.775 7.7837
2.8 7.7455
2.825 7.7071
2.85 7.6684
2.875 7.6296
2.9 7.5909
2.925 7.5521
2.95 7.5133
2.975 7.4743
3 7.4351
3.025 7.3957
3.05 7.3563
3.075 7.3168
3.1 7.2771
3.125 7.2372
3.15 7.1973
3.175 7.1571
3.2 7.1168
3.225 7.0763
3.25 7.0356
3.275 6.9947
3.3 6.9537
3.325 6.9126
3.35 6.8713
3.375 6.83
3.4 6.7885
3.425 6.7469
3.45 6.705
3.475 6.6629
3.5 6.6205
3.525 6.5778
3.55 6.5351
3.575 6.492
3.6 6.4487
3.625 6.4053
3.65 6.3617
3.675 6.3179
3.7 6.274
3.725 6.2299
3.75 6.1854
3.775 6.1403
3.8 6.0948
3.825 6.0484
3.85 6.0013
3.875 5.9531
3.9 5.9035
3.925 5.8522
3.95 5.7989
3.975 5.7432
4 5.6849
4.025 5.6243
4.05 5.5614
4.075 5.4964
4.1 5.4296
4.125 5.3611
4.15 5.2906
4.175 5.2182
4.2 5.1444
4.225 5.0696
4.25 4.9936
4.275 4.9176
4.3 4.8425
4.325 4.7677
4.35 4.6913
4.375 4.6123
4.4 4.5306
4.425 4.4443
4.45 4.3514
4.475 4.2537
4.5 4.1531
4.525 4.0524
4.55 3.9523
4.575 3.8482
4.6 3.7375
4.625 3.6202
4.65 3.5023
4.675 3.3973
4.7 3.3084
4.725 3.2254
4.75 3.1433
4.775 3.0586
4.8 2.966
4.825 2.8674
4.85 2.7647
4.875 2.6649
4.9 2.5799
4.925 2.5239
4.95 2.4928
4.975 2.479
5 2.4782
5.025 2.4833
5.05 2.4872
5.075 2.4902
5.1 2.4959
5.125 2.5086
5.15 2.5347
5.175 2.5686
5.2 2.6034
5.225 2.6328
5.25 2.6575
5.275 2.6816
5.3 2.7098
5.325 2.7422
5.35 2.7736
5.375 2.7987
5.4 2.8182
5.425 2.8428
5.45 2.8766
5.475 2.9194
5.5 2.9709
5.525 3.0227
5.55 3.077
5.575 3.1396
5.6 3.2077
5.625 3.2775
5.65 3.347
5.675 3.4132
5.7 3.4763
5.725 3.5353
5.75 3.5896
5.775 3.6399
5.8 3.6861
5.825 3.7275
5.85 3.7665
5.875 3.8028
5.9 3.8357
5.925 3.8627
5.95 3.8817
5.975 3.8931
6 3.8985
6.025 3.8998
6.05 3.8962
6.075 3.8869
6.1 3.873
6.125 3.8555
6.15 3.8327
6.175 3.8031
6.2 3.7669
6.225 3.7276
6.25 3.6875
6.275 3.6473
6.3 3.604
6.325 3.5565
6.35 3.5027
6.375 3.4419
6.4 3.3762
6.425 3.307
6.45 3.2344
6.475 3.1586
6.5 3.0801
6.525 3.0018
6.55 2.9264
6.575 2.8576
6.6 2.7998
6.625 2.7517
6.65 2.7079
6.675 2.6665
6.7 2.6311
6.725 2.6024
6.75 2.5764
6.775 2.5542
6.8 2.5382
6.825 2.5284
6.85 2.5213
6.875 2.513
6.9 2.5006
6.925 2.4852
6.95 2.4687
6.975 2.4499
7 2.4312
7.025 2.4227
7.05 2.4302
7.075 2.4438
7.1 2.4538
7.125 2.4599
7.15 2.4664
7.175 2.4742
7.2 2.4808
7.225 2.4823
7.25 2.4809
7.275 2.4815
7.3 2.4854
7.325 2.4893
7.35 2.4942
7.375 2.5021
7.4 2.514
7.425 2.528
7.45 2.5427
7.475 2.558
7.5 2.5743
7.525 2.5958
7.55 2.6272
7.575 2.663
7.6 2.6962
7.625 2.7254
7.65 2.7496
7.675 2.768
7.7 2.7815
7.725 2.7916
7.75 2.8028
7.775 2.8157
7.8 2.8274
7.825 2.8342
7.85 2.8364
7.875 2.8332
7.9 2.8248
7.925 2.8113
7.95 2.7923
7.975 2.7689
8 2.7424
8.025 2.7123
8.05 2.6779
8.075 2.639
8.1 2.5946
8.125 2.5441
8.15 2.4891
8.175 2.4293
8.2 2.3645
8.225 2.2943
8.25 2.2187
8.275 2.138
8.3 2.0531
8.325 1.9638
8.35 1.8698
8.375 1.7723
8.4 1.6746
8.425 1.5822
8.45 1.4948
8.475 1.4111
8.5 1.3395
8.525 1.2856
8.55 1.2366
8.575 1.1916
8.6 1.153
8.625 1.117
8.65 1.0792
8.675 1.0368
8.7 0.9936
8.725 0.9522
8.75 0.9097
8.775 0.8642
8.8 0.8123
8.825 0.7519
8.85 0.6861
8.875 0.6202
8.9 0.5517
8.925 0.4818
8.95 0.4256
8.975 0.3963
9 0.3979
9.025 0.4217
9.05 0.4663
9.075 0.5192
9.1 0.5705
9.125 0.6145
9.15 0.6495
9.175 0.6764
9.2 0.6972
9.225 0.713
9.25 0.725
9.275 0.7319
9.3 0.7326
9.325 0.7304
9.35 0.725
9.375 0.7176
9.4 0.7111
9.425 0.7128
9.45 0.7299
9.475 0.7678
9.5 0.8159
9.525 0.8654
9.55 0.9189
9.575 0.9759
9.6 1.0291
9.625 1.0752
9.65 1.1122
9.675 1.1433
9.7 1.1698
9.725 1.195
9.75 1.2246
9.775 1.2564
9.8 1.2908
9.825 1.3298
9.85 1.3747
9.875 1.4188
9.9 1.4605
9.925 1.4981
9.95 1.5315
9.975 1.5609
10 1.5869
10.025 1.6106
10.05 1.6306
10.075 1.646
10.1 1.658
10.125 1.6673
10.15 1.674
10.175 1.6766
10.2 1.6792
10.225 1.6865
10.25 1.7013
10.275 1.7194
10.3 1.7359
10.325 1.7486
10.35 1.7575
10.375 1.764
10.4 1.7662
10.425 1.7612
10.45 1.7489
10.475 1.7307
10.5 1.7106
10.525 1.69
10.55 1.6661
10.575 1.6418
10.6 1.6269
10.625 1.6339
10.65 1.6528
10.675 1.6738
10.7 1.6935
10.725 1.7106
10.75 1.725
10.775 1.7359
10.8 1.7412
10.825 1.739
10.85 1.7297
10.875 1.7154
10.9 1.6962
10.925 1.6716
10.95 1.6414
10.975 1.6044
11 1.5611
11.025 1.5134
11.05 1.4645
11.075 1.4204
11.1 1.3822
11.125 1.3445
11.15 1.3021
11.175 1.2531
11.2 1.1985
11.225 1.1418
11.25 1.0809
11.275 1.0156
11.3 0.9557
11.325 0.9102
11.35 0.8735
11.375 0.8393
11.4 0.8067
11.425 0.7723
11.45 0.7338
11.475 0.6932
11.5 0.656
11.525 0.6246
11.55 0.5992
11.575 0.584
11.6 0.5824
11.625 0.5886
11.65 0.6008
11.675 0.6167
11.7 0.6338
11.725 0.6541
11.75 0.6852
11.775 0.7267
11.8 0.7722
11.825 0.8148
11.85 0.8549
11.875 0.8989
11.9 0.9464
11.925 0.9908
11.95 1.0253
11.975 1.0475
12 1.0568
12.025 1.055
12.05 1.0408
12.075 1.0167
12.1 0.9851
12.125 0.946
12.15 0.8993
12.175 0.8455
12.2 0.7874
12.225 0.7369
12.25 0.7196
12.275 0.741
12.3 0.7824
12.325 0.8317
12.35 0.8791
12.375 0.9196
12.4 0.9514
12.425 0.9744
12.45 0.9892
12.475 0.9939
12.5 0.9885
12.525 0.9724
12.55 0.9462
12.575 0.9078
12.6 0.8582
12.625 0.7992
12.65 0.7309
12.675 0.6591
12.7 0.5878
12.725 0.5279
12.75 0.4835
12.775 0.4604
12.8 0.4439
12.825 0.4276
12.85 0.4053
12.875 0.377
12.9 0.3431
12.925 0.3111
12.95 0.282
12.975 0.2506
13 0.2165
13.025 0.177
13.05 0.1298
13.075 0.0756
13.1 0.0128
13.125 -0.053
13.15 -0.1093
13.175 -0.1485
13.2 -0.1699
13.225 -0.1869
13.25 -0.2112
13.275 -0.2391
13.3 -0.2609
13.325 -0.2642
13.35 -0.2487
13.375 -0.2213
13.4 -0.1891
13.425 -0.1562
13.45 -0.1259
13.475 -0.0953
13.5 -0.0607
13.525 -0.0259
13.55 0.007
13.575 0.0369
13.6 0.0612
13.625 0.0788
13.65 0.089
13.675 0.0927
13.7 0.0887
13.725 0.0785
13.75 0.066
13.775 0.0557
13.8 0.0482
13.825 0.0364
13.85 0.0243
13.875 0.0153
13.9 0.004
13.925 -0.0093
13.95 -0.0266
13.975 -0.0519
14 -0.0841
14.025 -0.1221
14.05 -0.1651
14.075 -0.2098
14.1 -0.2563
14.125 -0.2961
14.15 -0.3194
14.175 -0.3143
14.2 -0.2805
14.225 -0.2324
14.25 -0.176
14.275 -0.1121
14.3 -0.039
14.325 0.0404
14.35 0.1224
14.375 0.2074
14.4 0.2994
14.425 0.4009
14.45 0.5033
14.475 0.6032
14.5 0.7009
14.525 0.7948
14.55 0.8842
14.575 0.9683
14.6 1.0464
14.625 1.1181
14.65 1.1872
14.675 1.2563
14.7 1.3259
14.725 1.3929
14.75 1.4559
14.775 1.5148
14.8 1.571
14.825 1.6226
14.85 1.6699
14.875 1.7155
14.9 1.7608
14.925 1.805
14.95 1.8469
14.975 1.8848
15 1.9176
15.025 1.9447
15.05 1.9654
15.075 1.9798
15.1 1.9887
15.125 1.9938
15.15 1.9949
15.175 1.9923
15.2 1.9944
15.225 2.0018
15.25 2.0091
15.275 2.0092
15.3 2.0024
15.325 1.9916
15.35 1.9783
15.375 1.9633
15.4 1.948
15.425 1.9342
15.45 1.9227
15.475 1.9139
15.5 1.9057
15.525 1.8926
15.55 1.8706
15.575 1.8372
15.6 1.8007
15.625 1.7673
15.65 1.7426
15.675 1.7248
15.7 1.706
15.725 1.6823
15.75 1.6524
15.775 1.6172
15.8 1.5787
15.825 1.5353
15.85 1.4869
15.875 1.4343
15.9 1.3782
15.925 1.3217
15.95 1.2662
15.975 1.2112
16 1.1591
16.025 1.1127
16.05 1.0736
16.075 1.0405
16.1 1.0087
16.125 0.9754
16.15 0.9445
16.175 0.9154
16.2 0.8863
16.225 0.855
16.25 0.8186
16.275 0.7805
16.3 0.7426
16.325 0.7028
16.35 0.6608
16.375 0.6134
16.4 0.5595
16.425 0.5035
16.45 0.447
16.475 0.3898
16.5 0.3362
16.525 0.292
16.55 0.2617
16.575 0.2389
16.6 0.2199
16.625 0.203
16.65 0.1896
16.675 0.1811
16.7 0.1834
16.725 0.1991
16.75 0.2178
16.775 0.2312
16.8 0.2377
16.825 0.2377
16.85 0.2336
16.875 0.2286
16.9 0.2287
16.925 0.2373
16.95 0.2486
16.975 0.2607
17 0.275
17.025 0.2916
17.05 0.3124
17.075 0.3401
17.1 0.3705
17.125 0.3951
17.15 0.4088
17.175 0.4122
17.2 0.4045
17.225 0.3873
17.25 0.3627
17.275 0.3298
17.3 0.2908
17.325 0.2427
17.35 0.1847
17.375 0.1132
17.4 0.0302
17.425 -0.0667
17.45 -0.1712
17.475 -0.2792
17.5 -0.3847
17.525 -0.4778
17.55 -0.5569
17.575 -0.6162
17.6 -0.6527
17.625 -0.6755
17.65 -0.692
17.675 -0.7039
17.7 -0.7124
17.725 -0.7184
17.75 -0.7275
17.775 -0.7402
17.8 -0.7583
17.825 -0.78
17.85 -0.7971
17.875 -0.8023
17.9 -0.8016
17.925 -0.8018
17.95 -0.8052
17.975 -0.8163
18 -0.8366
18.025 -0.8577
18.05 -0.8662
18.075 -0.8602
18.1 -0.8456
18.125 -0.8234
18.15 -0.7967
18.175 -0.7696
18.2 -0.7503
18.225 -0.747
18.25 -0.7544
18.275 -0.7675
18.3 -0.7865
18.325 -0.8091
18.35 -0.8332
18.375 -0.8584
18.4 -0.8804
18.425 -0.903
18.45 -0.9258
18.475 -0.9466
18.5 -0.9645
18.525 -0.9835
18.55 -1.0024
18.575 -1.0213
18.6 -1.0416
18.625 -1.0654
18.65 -1.0936
18.675 -1.1226
18.7 -1.1482
18.725 -1.1717
18.75 -1.1947
18.775 -1.2133
18.8 -1.2242
18.825 -1.2235
18.85 -1.2132
18.875 -1.1953
18.9 -1.1727
18.925 -1.1491
18.95 -1.1242
18.975 -1.0975
19 -1.0662
19.025 -1.0305
19.05 -0.9909
19.075 -0.9448
19.1 -0.893
19.125 -0.8386
19.15 -0.7865
19.175 -0.7384
19.2 -0.6962
19.225 -0.6612
19.25 -0.631
19.275 -0.6072
19.3 -0.5906
19.325 -0.5798
19.35 -0.5697
19.375 -0.5528
19.4 -0.5281
19.425 -0.4991
19.45 -0.4713
19.475 -0.4479
19.5 -0.4284
19.525 -0.4134
19.55 -0.4042
19.575 -0.4004
19.6 -0.4023
19.625 -0.4125
19.65 -0.4323
19.675 -0.4612
19.7 -0.4943
19.725 -0.5329
19.75 -0.5785
19.775 -0.6301
19.8 -0.6821
19.825 -0.7283
19.85 -0.7635
19.875 -0.7876
19.9 -0.7903
19.925 -0.7707
19.95 -0.7438
19.975 -0.7146
20 -0.6885
20.025 -0.6701
20.05 -0.6618
20.075 -0.6646
20.1 -0.6824
20.125 -0.7124
20.15 -0.7507
20.175 -0.7962
20.2 -0.8465
20.225 -0.9003
20.25 -0.9471
20.275 -0.9716
20.3 -0.973
20.325 -0.9536
20.35 -0.9246
20.375 -0.9028
20.4 -0.8954
20.425 -0.8926
20.45 -0.8886
20.475 -0.8914
20.5 -0.9026
20.525 -0.9153
20.55 -0.9243
20.575 -0.9261
20.6 -0.9202
20.625 -0.9093
20.65 -0.893
20.675 -0.8724
20.7 -0.8499
20.725 -0.826
20.75 -0.8042
20.775 -0.7864
20.8 -0.7751
20.825 -0.7731
20.85 -0.7776
20.875 -0.7819
20.9 -0.7825
20.925 -0.7788
20.95 -0.7732
20.975 -0.7662
21 -0.7557
21.025 -0.7416
21.05 -0.7246
21.075 -0.7091
21.1 -0.696
21.125 -0.6814
21.15 -0.6621
21.175 -0.6411
21.2 -0.6215
21.225 -0.6033
21.25 -0.5896
21.275 -0.5835
21.3 -0.5857
21.325 -0.5975
21.35 -0.615
21.375 -0.6351
21.4 -0.6527
21.425 -0.6669
21.45 -0.683
21.475 -0.7037
21.5 -0.7269
21.525 -0.7531
21.55 -0.7828
21.575 -0.814
21.6 -0.8456
21.625 -0.882
21.65 -0.9226
21.675 -0.964
21.7 -1.0046
21.725 -1.0436
21.75 -1.0798
21.775 -1.1148
21.8 -1.1471
21.825 -1.1719
21.85 -1.1876
21.875 -1.1974
21.9 -1.2057
21.925 -1.2091
21.95 -1.1999
21.975 -1.1737
22 -1.1351
22.025 -1.0929
22.05 -1.0497
22.075 -1.0086
22.1 -0.9728
22.125 -0.9447
22.15 -0.9257
22.175 -0.9148
22.2 -0.9124
22.225 -0.9197
22.25 -0.9378
22.275 -0.9661
22.3 -0.9988
22.325 -1.0312
22.35 -1.0592
22.375 -1.0826
22.4 -1.099
22.425 -1.1053
22.45 -1.099
22.475 -1.0783
22.5 -1.024
22.525 -0.9467
22.55 -0.8711
22.575 -0.8034
22.6 -0.7452
22.625 -0.6981
22.65 -0.6581
22.675 -0.6239
22.7 -0.5927
22.725 -0.5635
22.75 -0.5355
22.775 -0.5065
22.8 -0.4721
22.825 -0.4344
22.85 -0.3955
22.875 -0.3576
22.9 -0.3234
22.925 -0.2928
22.95 -0.2665
22.975 -0.241
23 -0.2167
23.025 -0.1905
23.05 -0.158
23.075 -0.1218
23.1 -0.0854
23.125 -0.055
23.15 -0.0323
23.175 -0.0173
23.2 -0.0108
23.225 -0.0133
23.25 -0.0256
23.275 -0.0467
23.3 -0.0777
23.325 -0.1187
23.35 -0.1706
23.375 -0.2269
23.4 -0.2762
23.425 -0.3164
23.45 -0.3466
23.475 -0.3646
23.5 -0.3679
23.525 -0.3559
23.55 -0.3365
23.575 -0.3129
23.6 -0.2809
23.625 -0.2343
23.65 -0.1794
23.675 -0.1305
23.7 -0.0925
23.725 -0.0616
23.75 -0.0389
23.775 -0.0238
23.8 -0.0146
23.825 -0.0117
23.85 -0.0131
23.875 -0.0203
23.9 -0.0377
23.925 -0.0651
23.95 -0.1002
23.975 -0.1376
24 -0.1783
24.025 -0.2188
24.05 -0.2571
24.075 -0.2818
24.1 -0.2878
24.125 -0.2821
24.15 -0.2692
24.175 -0.2485
24.2 -0.2217
24.225 -0.1991
24.25 -0.1862
24.275 -0.1843
24.3 -0.1932
24.325 -0.212
24.35 -0.2389
24.375 -0.2716
24.4 -0.301
24.425 -0.319
24.45 -0.3296
24.475 -0.3398
24.5 -0.3439
24.525 -0.3412
24.55 -0.3343
24.575 -0.3272
24.6 -0.3247
24.625 -0.3216
24.65 -0.3119
24.675 -0.2972
24.7 -0.2816
24.725 -0.2681
24.75 -0.2569
24.775 -0.2438
24.8 -0.2256
24.825 -0.2033
24.85 -0.1785
24.875 -0.154
24.9 -0.1312
24.925 -0.1093
24.95 -0.0882
24.975 -0.0698
25 -0.0562
25.025 -0.0493
25.05 -0.0496
25.075 -0.0565
25.1 -0.0703
25.125 -0.09
25.15 -0.1148
25.175 -0.1435
25.2 -0.1729
25.225 -0.2021
25.25 -0.2311
25.275 -0.259
25.3 -0.2786
25.325 -0.2871
25.35 -0.2806
25.375 -0.2636
25.4 -0.2483
25.425 -0.2408
25.45 -0.2418
25.475 -0.2537
25.5 -0.2769
25.525 -0.3079
25.55 -0.3439
25.575 -0.3808
25.6 -0.4154
25.625 -0.4429
25.65 -0.4557
25.675 -0.452
25.7 -0.4336
25.725 -0.4003
25.75 -0.3612
25.775 -0.3228
25.8 -0.288
25.825 -0.2573
25.85 -0.2302
25.875 -0.2086
25.9 -0.1928
25.925 -0.1829
25.95 -0.1779
25.975 -0.177
26 -0.1822
26.025 -0.1934
26.05 -0.2116
26.075 -0.2386
26.1 -0.2741
26.125 -0.3181
26.15 -0.3674
26.175 -0.42
26.2 -0.4752
26.225 -0.5249
26.25 -0.5674
26.275 -0.6007
26.3 -0.6258
26.325 -0.6499
26.35 -0.6724
26.375 -0.6952
26.4 -0.7208
26.425 -0.7489
26.45 -0.7796
26.475 -0.8153
26.5 -0.8558
26.525 -0.8983
26.55 -0.9397
26.575 -0.9817
26.6 -1.0258
26.625 -1.0682
26.65 -1.1022
26.675 -1.1247
26.7 -1.1429
26.725 -1.1626
26.75 -1.1857
26.775 -1.2142
26.8 -1.2455
26.825 -1.2727
26.85 -1.2891
26.875 -1.2895
26.9 -1.2799
26.925 -1.2632
26.95 -1.2423
26.975 -1.2175
27 -1.1875
27.025 -1.1551
27.05 -1.1236
27.075 -1.0933
27.1 -1.0643
27.125 -1.0391
27.15 -1.0166
27.175 -0.9961
27.2 -0.9745
27.225 -0.9545
27.25 -0.9378
27.275 -0.9257
27.3 -0.9142
27.325 -0.9013
27.35 -0.8825
27.375 -0.8577
27.4 -0.8338
27.425 -0.8137
27.45 -0.801
27.475 -0.7964
27.5 -0.7953
27.525 -0.7951
27.55 -0.7947
27.575 -0.7976
27.6 -0.8081
27.625 -0.828
27.65 -0.8542
27.675 -0.8885
27.7 -0.9272
27.725 -0.9618
27.75 -0.9838
27.775 -0.9899
27.8 -0.9841
27.825 -0.971
27.85 -0.9561
27.875 -0.939
27.9 -0.9168
27.925 -0.8908
27.95 -0.864
27.975 -0.8332
28 -0.8011
28.025 -0.7698
28.05 -0.7436
28.075 -0.7245
28.1 -0.7096
28.125 -0.6944
28.15 -0.6709
28.175 -0.6302
28.2 -0.5771
28.225 -0.5174
28.25 -0.4562
28.275 -0.3943
28.3 -0.3322
28.325 -0.272
28.35 -0.2131
28.375 -0.1568
28.4 -0.1074
28.425 -0.0669
28.45 -0.0326
28.475 -0.0057
28.5 0.0135
28.525 0.0261
28.55 0.0324
28.575 0.0332
28.6 0.0259
28.625 0.0099
28.65 -0.0121
28.675 -0.0389
28.7 -0.0663
28.725 -0.092
28.75 -0.1167
28.775 -0.1432
28.8 -0.1729
28.825 -0.2075
28.85 -0.2463
28.875 -0.2893
28.9 -0.3354
28.925 -0.3795
28.95 -0.4166
28.975 -0.4506
29 -0.4849
29.025 -0.5239
29.05 -0.5637
29.075 -0.6011
29.1 -0.6362
29.125 -0.6706
29.15 -0.7065
29.175 -0.7472
29.2 -0.793
29.225 -0.8445
29.25 -0.9025
29.275 -0.9694
29.3 -1.0438
29.325 -1.1215
29.35 -1.2013
29.375 -1.2766
29.4 -1.3319
29.425 -1.3519
29.45 -1.347
29.475 -1.3363
29.5 -1.3265
29.525 -1.3123
29.55 -1.2877
29.575 -1.2557
29.6 -1.2257
29.625 -1.2028
29.65 -1.1848
29.675 -1.1694
29.7 -1.1544
29.725 -1.1369
29.75 -1.117
29.775 -1.0964
29.8 -1.082
29.825 -1.0727
29.85 -1.065
29.875 -1.0597
29.9 -1.0564
29.925 -1.0549
29.95 -1.0515
29.975 -1.0452
30 -1.0361
30.025 -1.0252
30.05 -1.0133
30.075 -1.0034
30.1 -0.9988
30.125 -0.9997
30.15 -1.0032
30.175 -1.0095
30.2 -1.0151
30.225 -1.0163
30.25 -1.0109
30.275 -0.9965
30.3 -0.9709
30.325 -0.9351
30.35 -0.8843
30.375 -0.8245
30.4 -0.7649
30.425 -0.7083
30.45 -0.6589
30.475 -0.6189
30.5 -0.5883
30.525 -0.5609
30.55 -0.5274
30.575 -0.4779
30.6 -0.4149
30.625 -0.342
30.65 -0.267
30.675 -0.1956
30.7 -0.1323
30.725 -0.0781
30.75 -0.0309
30.775 0.0144
30.8 0.0569
30.825 0.0934
30.85 0.1267
30.875 0.157
30.9 0.1907
30.925 0.2297
30.95 0.2715
30.975 0.3069
31 0.3342
31.025 0.3557
31.05 0.376
31.075 0.4011
31.1 0.4343
31.125 0.4763
31.15 0.527
31.175 0.5824
31.2 0.6342
31.225 0.6812
31.25 0.7224
31.275 0.7575
31.3 0.7878
31.325 0.8099
31.35 0.8272
31.375 0.8418
31.4 0.8493
31.425 0.8488
31.45 0.8403
31.475 0.825
31.5 0.8083
31.525 0.7962
31.55 0.7888
31.575 0.7822
31.6 0.7736
31.625 0.7621
31.65 0.7473
31.675 0.7302
31.7 0.7119
31.725 0.6923
31.75 0.6691
31.775 0.6417
31.8 0.6083
31.825 0.5706
31.85 0.5312
31.875 0.4992
31.9 0.473
31.925 0.457
31.95 0.4574
31.975 0.4665
32 0.479
32.025 0.4946
32.05 0.5134
32.075 0.5338
32.1 0.5516
32.125 0.5651
32.15 0.5738
32.175 0.5781
32.2 0.5766
32.225 0.5693
32.25 0.5527
32.275 0.5255
32.3 0.4914
32.325 0.4551
32.35 0.4203
32.375 0.3916
32.4 0.3701
32.425 0.3585
32.45 0.3572
32.475 0.368
32.5 0.3858
32.525 0.4058
32.55 0.4257
32.575 0.4405
32.6 0.4496
32.625 0.4533
32.65 0.4531
32.675 0.4476
32.7 0.4383
32.725 0.425
32.75 0.4113
32.775 0.3974
32.8 0.3803
32.825 0.3577
32.85 0.3285
32.875 0.2929
32.9 0.2495
32.925 0.1976
32.95 0.1407
32.975 0.0907
33 0.0509
33.025 0.0161
33.05 -0.0172
33.075 -0.0542
33.1 -0.0968
33.125 -0.1416
33.15 -0.1783
33.175 -0.2039
33.2 -0.2224
33.225 -0.2358
33.25 -0.2487
33.275 -0.2617
33.3 -0.2773
33.325 -0.2968
33.35 -0.3182
33.375 -0.3355
33.4 -0.3467
33.425 -0.3539
33.45 -0.3579
33.475 -0.3611
33.5 -0.3659
33.525 -0.3697
33.55 -0.3692
33.575 -0.3683
33.6 -0.3695
33.625 -0.3756
33.65 -0.3867
33.675 -0.4025
33.7 -0.4246
33.725 -0.4532
33.75 -0.4838
33.775 -0.5135
33.8 -0.5437
33.825 -0.5767
33.85 -0.6123
33.875 -0.6507
33.9 -0.6898
33.925 -0.7272
33.95 -0.762
33.975 -0.7939
34 -0.8216
34.025 -0.8475
34.05 -0.8719
34.075 -0.8953
34.1 -0.9178
34.125 -0.9397
34.15 -0.9614
34.175 -0.9823
34.2 -0.9982
34.225 -1.0055
34.25 -1.0054
34.275 -1.0013
34.3 -0.9984
34.325 -1.0015
34.35 -1.0093
34.375 -1.0186
34.4 -1.0233
34.425 -1.0229
34.45 -1.0146
34.475 -1.0012
34.5 -0.9887
34.525 -0.9783
34.55 -0.9741
34.575 -0.979
34.6 -0.9957
34.625 -1.0211
34.65 -1.0468
34.675 -1.0659
34.7 -1.0669
34.725 -1.0409
34.75 -0.9967
34.775 -0.9448
34.8 -0.8885
34.825 -0.8257
34.85 -0.7512
34.875 -0.6661
34.9 -0.5731
34.925 -0.48
34.95 -0.3928
34.975 -0.3165
35 -0.253
35.025 -0.2023
35.05 -0.1636
35.075 -0.1371
35.1 -0.1227
35.125 -0.1199
35.15 -0.1276
35.175 -0.1449
35.2 -0.17
35.225 -0.1992
35.25 -0.2226
35.275 -0.2287
35.3 -0.2189
35.325 -0.2015
35.35 -0.1791
35.375 -0.1553
35.4 -0.1323
35.425 -0.112
35.45 -0.0945
35.475 -0.0809
35.5 -0.0698
35.525 -0.0598
35.55 -0.0514
35.575 -0.0485
35.6 -0.0512
35.625 -0.0589
35.65 -0.0695
35.675 -0.0789
35.7 -0.0831
35.725 -0.0877
35.75 -0.0968
35.775 -0.1096
35.8 -0.1286
35.825 -0.1539
35.85 -0.1852
35.875 -0.2225
35.9 -0.2603
35.925 -0.2923
35.95 -0.3139
35.975 -0.325
36 -0.3296
36.025 -0.3315
36.05 -0.3334
36.075 -0.3362
36.1 -0.3367
36.125 -0.3376
36.15 -0.344
36.175 -0.3581
36.2 -0.3811
36.225 -0.4096
36.25 -0.4352
36.275 -0.4448
36.3 -0.4409
36.325 -0.4205
36.35 -0.3803
36.375 -0.3385
36.4 -0.3072
36.425 -0.2864
36.45 -0.2746
36.475 -0.2743
36.5 -0.2862
36.525 -0.3105
36.55 -0.3453
36.575 -0.39
36.6 -0.4402
36.625 -0.4878
36.65 -0.5229
36.675 -0.5446
36.7 -0.5516
36.725 -0.5453
36.75 -0.5325
36.775 -0.5181
36.8 -0.5089
36.825 -0.5003
36.85 -0.482
36.875 -0.4579
36.9 -0.4405
36.925 -0.4305
36.95 -0.4243
36.975 -0.4221
37 -0.4237
37.025 -0.4198
37.05 -0.3941
37.075 -0.3369
37.1 -0.2618
37.125 -0.1793
37.15 -0.0977
37.175 -0.0252
37.2 0.0356
37.225 0.0862
37.25 0.1281
37.275 0.1625
37.3 0.1898
37.325 0.2108
37.35 0.2243
37.375 0.2277
37.4 0.2236
37.425 0.2125
37.45 0.1928
37.475 0.1641
37.5 0.1312
37.525 0.104
37.55 0.0894
37.575 0.0842
37.6 0.0833
37.625 0.0831
37.65 0.0823
37.675 0.0795
37.7 0.0735
37.725 0.0657
37.75 0.0586
37.775 0.0528
37.8 0.0498
37.825 0.051
37.85 0.0593
37.875 0.0786
37.9 0.1071
37.925 0.1345
37.95 0.1552
37.975 0.1678
38 0.172
38.025 0.1704
38.05 0.1628
38.075 0.1504
38.1 0.1343
38.125 0.1164
38.15 0.0957
38.175 0.0759
38.2 0.0555
38.225 0.0357
38.25 0.0168
38.275 -0.0025
38.3 -0.0239
38.325 -0.0514
38.35 -0.0832
38.375 -0.1154
38.4 -0.1516
38.425 -0.1928
38.45 -0.2333
38.475 -0.2731
38.5 -0.3106
38.525 -0.346
38.55 -0.3816
38.575 -0.4198
38.6 -0.4549
38.625 -0.4766
38.65 -0.4898
38.675 -0.5007
38.7 -0.5116
38.725 -0.5238
38.75 -0.5393
38.775 -0.5595
38.8 -0.5869
38.825 -0.6202
38.85 -0.6587
38.875 -0.7011
38.9 -0.7472
38.925 -0.7976
38.95 -0.8476
38.975 -0.8925
39 -0.931
39.025 -0.9647
39.05 -1.0003
39.075 -1.0297
39.1 -1.0483
39.125 -1.045
39.15 -1.0173
39.175 -0.972
39.2 -0.9176
39.225 -0.8626
39.25 -0.8101
39.275 -0.7603
39.3 -0.7183
39.325 -0.6846
39.35 -0.6559
39.375 -0.6324
39.4 -0.604
39.425 -0.5616
39.45 -0.5032
39.475 -0.4349
39.5 -0.3648
39.525 -0.2984
39.55 -0.2381
39.575 -0.1844
39.6 -0.1389
39.625 -0.1001
39.65 -0.0632
39.675 -0.0277
39.7 0.0072
39.725 0.0415
39.75 0.0767
39.775 0.1125
39.8 0.1459
39.825 0.1753
39.85 0.1979
39.875 0.2138
39.9 0.226
39.925 0.2358
39.95 0.2477
39.975 0.2634
40 0.276
40.025 0.2798
40.05 0.2765
40.075 0.2741
40.1 0.274
40.125 0.2692
40.15 0.2539
40.175 0.2334
40.2 0.2135
40.225 0.1972
40.25 0.1832
40.275 0.1684
40.3 0.1529
40.325 0.1371
40.35 0.1219
40.375 0.1139
40.4 0.1144
40.425 0.124
40.45 0.1364
40.475 0.1423
40.5 0.1405
40.525 0.1321
40.55 0.1179
40.575 0.0978
40.6 0.0735
40.625 0.0499
40.65 0.0306
40.675 0.0154
40.7 0.0038
40.725 -0.0015
40.75 -0.0039
40.775 -0.0077
40.8 -0.0132
40.825 -0.0209
40.85 -0.0354
40.875 -0.0587
40.9 -0.0897
40.925 -0.1247
40.95 -0.1515
40.975 -0.1676
41 -0.1806
41.025 -0.1964
41.05 -0.2169
41.075 -0.2427
41.1 -0.2739
41.125 -0.3099
41.15 -0.3496
41.175 -0.3927
41.2 -0.4397
41.225 -0.4887
41.25 -0.5366
41.275 -0.5838
41.3 -0.6319
41.325 -0.6859
41.35 -0.7466
41.375 -0.8132
41.4 -0.8867
41.425 -0.9646
41.45 -1.0444
41.475 -1.1223
41.5 -1.1964
41.525 -1.2657
41.55 -1.3326
41.575 -1.3991
41.6 -1.4656
41.625 -1.5283
41.65 -1.5863
41.675 -1.6387
41.7 -1.6797
41.725 -1.7068
41.75 -1.7217
41.775 -1.7273
41.8 -1.7189
41.825 -1.6962
41.85 -1.6633
41.875 -1.6203
41.9 -1.5728
41.925 -1.5203
41.95 -1.4685
41.975 -1.4167
42 -1.3636
42.025 -1.3078
42.05 -1.2498
42.075 -1.1961
42.1 -1.1551
42.125 -1.133
42.15 -1.1255
42.175 -1.1288
42.2 -1.1396
42.225 -1.1554
42.25 -1.173
42.275 -1.193
42.3 -1.217
42.325 -1.2463
42.35 -1.2847
42.375 -1.331
42.4 -1.386
42.425 -1.4483
42.45 -1.5118
42.475 -1.5657
42.5 -1.6051
42.525 -1.6339
42.55 -1.6597
42.575 -1.6821
42.6 -1.7008
42.625 -1.7181
42.65 -1.7328
42.675 -1.7485
42.7 -1.7702
42.725 -1.7998
42.75 -1.8376
42.775 -1.8824
42.8 -1.9313
42.825 -1.9797
42.85 -2.0142
42.875 -2.0329
42.9 -2.044
42.925 -2.0558
42.95 -2.0725
42.975 -2.0936
43 -2.1203
43.025 -2.1531
43.05 -2.1902
43.075 -2.2239
43.1 -2.2439
43.125 -2.2394
43.15 -2.2221
43.175 -2.1997
43.2 -2.1819
43.225 -2.1664
43.25 -2.1503
43.275 -2.1322
43.3 -2.1171
43.325 -2.1065
43.35 -2.1007
43.375 -2.0974
43.4 -2.094
43.425 -2.0901
43.45 -2.0939
43.475 -2.1088
43.5 -2.131
43.525 -2.1564
43.55 -2.1767
43.575 -2.1903
43.6 -2.1954
43.625 -2.1941
43.65 -2.1827
43.675 -2.1665
43.7 -2.1478
43.725 -2.1233
43.75 -2.0948
43.775 -2.0658
43.8 -2.0363
43.825 -2.0094
43.85 -1.985
43.875 -1.9674
43.9 -1.959
43.925 -1.9598
43.95 -1.9688
43.975 -1.9828
44 -2
44.025 -2.0229
44.05 -2.0521
44.075 -2.0879
44.1 -2.1349
44.125 -2.1883
44.15 -2.2427
44.175 -2.2917
44.2 -2.3333
44.225 -2.3643
44.25 -2.3833
44.275 -2.3842
44.3 -2.3663
44.325 -2.3348
44.35 -2.2995
44.375 -2.2669
44.4 -2.2362
44.425 -2.2037
44.45 -2.1653
44.475 -2.1186
44.5 -2.0731
44.525 -2.0437
44.55 -2.0304
44.575 -2.0224
44.6 -2.0145
44.625 -2.0028
44.65 -1.9794
44.675 -1.9387
44.7 -1.8776
44.725 -1.8066
44.75 -1.7315
44.775 -1.652
44.8 -1.5711
44.825 -1.4935
44.85 -1.4212
44.875 -1.3528
44.9 -1.2872
44.925 -1.2274
44.95 -1.1749
44.975 -1.1295
45 -1.0923
45.025 -1.0633
45.05 -1.0442
45.075 -1.0356
45.1 -1.0346
45.125 -1.0385
45.15 -1.0437
45.175 -1.0498
45.2 -1.0601
45.225 -1.0738
45.25 -1.0901
45.275 -1.111
45.3 -1.1383
45.325 -1.1697
45.35 -1.203
45.375 -1.2332
45.4 -1.2572
45.425 -1.271
45.45 -1.2714
45.475 -1.2566
45.5 -1.2255
45.525 -1.1893
45.55 -1.1556
45.575 -1.128
45.6 -1.1055
45.625 -1.0859
45.65 -1.073
45.675 -1.0677
45.7 -1.065
45.725 -1.0556
45.75 -1.0375
45.775 -1.0103
45.8 -0.9774
45.825 -0.9417
45.85 -0.906
45.875 -0.8703
45.9 -0.8344
45.925 -0.8006
45.95 -0.7711
45.975 -0.746
46 -0.7269
46.025 -0.7148
46.05 -0.7086
46.075 -0.7096
46.1 -0.7165
46.125 -0.73
46.15 -0.7492
46.175 -0.7712
46.2 -0.7962
46.225 -0.8225
46.25 -0.8499
46.275 -0.8803
46.3 -0.9164
46.325 -0.9601
46.35 -1.0099
46.375 -1.0648
46.4 -1.1248
46.425 -1.1856
46.45 -1.2392
46.475 -1.283
46.5 -1.3138
46.525 -1.3304
46.55 -1.3347
46.575 -1.3335
46.6 -1.3319
46.625 -1.3336
46.65 -1.3406
46.675 -1.3525
46.7 -1.3718
46.725 -1.3988
46.75 -1.433
46.775 -1.4736
46.8 -1.517
46.825 -1.558
46.85 -1.5944
46.875 -1.6254
46.9 -1.6476
46.925 -1.6607
46.95 -1.6733
46.975 -1.6901
47 -1.7072
47.025 -1.7203
47.05 -1.7274
47.075 -1.7238
47.1 -1.7079
47.125 -1.6882
47.15 -1.6676
47.175 -1.6449
47.2 -1.6204
47.225 -1.5937
47.25 -1.564
47.275 -1.5265
47.3 -1.4792
47.325 -1.4209
47.35 -1.3514
47.375 -1.2733
47.4 -1.1932
47.425 -1.1179
47.45 -1.0511
47.475 -0.991
47.5 -0.9331
47.525 -0.8784
47.55 -0.8239
47.575 -0.7722
47.6 -0.7231
47.625 -0.6748
47.65 -0.6238
47.675 -0.568
47.7 -0.5062
47.725 -0.4349
47.75 -0.3538
47.775 -0.2693
47.8 -0.1849
47.825 -0.1047
47.85 -0.0313
47.875 0.0318
47.9 0.0852
47.925 0.1307
47.95 0.1688
47.975 0.2012
48 0.2302
48.025 0.2559
48.05 0.277
48.075 0.2937
48.1 0.3074
48.125 0.3187
48.15 0.3282
48.175 0.3362
48.2 0.3454
48.225 0.3548
48.25 0.365
48.275 0.3774
48.3 0.3902
48.325 0.4012
48.35 0.4118
48.375 0.4245
48.4 0.4415
48.425 0.4606
48.45 0.4781
48.475 0.4948
48.5 0.5102
48.525 0.5216
48.55 0.5294
48.575 0.5349
48.6 0.5379
48.625 0.5353
48.65 0.525
48.675 0.5066
48.7 0.4793
48.725 0.4439
48.75 0.4005
48.775 0.351
48.8 0.3004
48.825 0.2536
48.85 0.2074
48.875 0.1561
48.9 0.0938
48.925 0.0221
48.95 -0.0529
48.975 -0.1311
49 -0.2125
49.025 -0.2944
49.05 -0.3755
49.075 -0.4449
49.1 -0.491
49.125 -0.5233
49.15 -0.5519
49.175 -0.575
49.2 -0.595
49.225 -0.6144
49.25 -0.6299
49.275 -0.6362
49.3 -0.6225
49.325 -0.5884
49.35 -0.5445
49.375 -0.4982
49.4 -0.4525
49.425 -0.4065
49.45 -0.3577
49.475 -0.3069
49.5 -0.2609
49.525 -0.2201
49.55 -0.1815
49.575 -0.1432
49.6 -0.1063
49.625 -0.0715
49.65 -0.0431
49.675 -0.0226
49.7 -0.0085
49.725 0
49.75 0.0053
49.775 0.0193
49.8 0.0495
49.825 0.0934
49.85 0.1437
49.875 0.1933
49.9 0.2364
49.925 0.2696
49.95 0.2927
49.975 0.3045
50 0.3036
50.025 0.2932
50.05 0.2811
50.075 0.2642
50.1 0.2375
50.125 0.2033
50.15 0.1653
50.175 0.1283
50.2 0.0964
50.225 0.0715
50.25 0.0592
50.275 0.0629
50.3 0.0779
50.325 0.0943
50.35 0.1064
50.375 0.1118
50.4 0.1116
50.425 0.1053
50.45 0.0921
50.475 0.069
50.5 0.0352
50.525 -0.0065
50.55 -0.0554
50.575 -0.1084
50.6 -0.1635
50.625 -0.218
50.65 -0.2653
50.675 -0.3015
50.7 -0.3263
50.725 -0.339
50.75 -0.3431
50.775 -0.34
50.8 -0.3324
50.825 -0.3239
50.85 -0.3153
50.875 -0.3083
50.9 -0.3031
50.925 -0.2956
50.95 -0.2871
50.975 -0.2839
51 -0.2857
51.025 -0.2948
51.05 -0.3086
51.075 -0.3277
51.1 -0.3517
51.125 -0.3836
51.15 -0.4262
51.175 -0.4728
51.2 -0.511
51.225 -0.5391
51.25 -0.562
51.275 -0.5781
51.3 -0.5912
51.325 -0.6033
51.35 -0.6212
51.375 -0.6462
51.4 -0.6738
51.425 -0.7009
51.45 -0.7239
51.475 -0.741
51.5 -0.7497
51.525 -0.7464
51.55 -0.7339
51.575 -0.7017
51.6 -0.6492
51.625 -0.5929
51.65 -0.5374
51.675 -0.482
51.7 -0.427
51.725 -0.3764
51.75 -0.3316
51.775 -0.2919
51.8 -0.2583
51.825 -0.2318
51.85 -0.2102
51.875 -0.1948
51.9 -0.188
51.925 -0.1895
51.95 -0.195
51.975 -0.1986
52 -0.1957
52.025 -0.1865
52.05 -0.1725
52.075 -0.155
52.1 -0.1354
52.125 -0.1145
52.15 -0.0991
52.175 -0.0926
52.2 -0.0959
52.225 -0.1128
52.25 -0.1421
52.275 -0.1793
52.3 -0.2179
52.325 -0.256
52.35 -0.2967
52.375 -0.3411
52.4 -0.3814
52.425 -0.409
52.45 -0.4298
52.475 -0.4498
52.5 -0.4725
52.525 -0.5012
52.55 -0.533
52.575 -0.5608
52.6 -0.5809
52.625 -0.5946
52.65 -0.5998
52.675 -0.5974
52.7 -0.5888
52.725 -0.578
52.75 -0.5695
52.775 -0.5641
52.8 -0.5591
52.825 -0.5523
52.85 -0.5468
52.875 -0.5473
52.9 -0.555
52.925 -0.5703
52.95 -0.5889
52.975 -0.6065
53 -0.6133
53.025 -0.6085
53.05 -0.5981
53.075 -0.5831
53.1 -0.5633
53.125 -0.5397
53.15 -0.5151
53.175 -0.4897
53.2 -0.464
53.225 -0.4366
53.25 -0.408
53.275 -0.376
53.3 -0.341
53.325 -0.3038
53.35 -0.2667
53.375 -0.2315
53.4 -0.1968
53.425 -0.1639
53.45 -0.1319
53.475 -0.1018
53.5 -0.0717
53.525 -0.0405
53.55 -0.0111
53.575 0.0194
53.6 0.0525
53.625 0.0903
53.65 0.135
53.675 0.1823
53.7 0.2274
53.725 0.2681
53.75 0.3001
53.775 0.3243
53.8 0.3438
53.825 0.3622
53.85 0.3818
53.875 0.3996
53.9 0.4163
53.925 0.4308
53.95 0.4406
53.975 0.4431
54 0.4431
54.025 0.441
54.05 0.4359
54.075 0.4305
54.1 0.4259
54.125 0.4322
54.15 0.4569
54.175 0.4978
54.2 0.5448
54.225 0.5907
54.25 0.6307
54.275 0.6637
54.3 0.6975
54.325 0.7412
54.35 0.7972
54.375 0.8592
54.4 0.9169
54.425 0.9662
54.45 1.0066
54.475 1.0362
54.5 1.0561
54.525 1.0663
54.55 1.0675
54.575 1.0622
54.6 1.049
54.625 1.0302
54.65 1.0109
54.675 0.9932
54.7 0.9819
54.725 0.9745
54.75 0.9598
54.775 0.9358
54.8 0.9033
54.825 0.8639
54.85 0.8166
54.875 0.7691
54.9 0.7342
54.925 0.7241
54.95 0.7494
54.975 0.7998
55 0.8642
55.025 0.9334
55.05 1.0014
55.075 1.0689
55.1 1.1377
55.125 1.2016
55.15 1.2581
55.175 1.3091
55.2 1.3567
55.225 1.3993
55.25 1.4366
55.275 1.47
55.3 1.5027
55.325 1.5335
55.35 1.5624
55.375 1.5875
55.4 1.6097
55.425 1.6325
55.45 1.6601
55.475 1.6941
55.5 1.7369
55.525 1.7924
55.55 1.857
55.575 1.9276
55.6 1.998
55.625 2.0638
55.65 2.1247
55.675 2.1803
55.7 2.2292
55.725 2.2715
55.75 2.3076
55.775 2.3393
55.8 2.3738
55.825 2.4097
55.85 2.445
55.875 2.4769
55.9 2.5021
55.925 2.5206
55.95 2.532
55.975 2.5371
56 2.5349
56.025 2.5259
56.05 2.5103
56.075 2.4893
56.1 2.4649
56.125 2.4385
56.15 2.4099
56.175 2.3751
56.2 2.3343
56.225 2.2876
56.25 2.2359
56.275 2.1802
56.3 2.1189
56.325 2.0525
56.35 1.9855
56.375 1.9193
56.4 1.8619
56.425 1.8214
56.45 1.7948
56.475 1.7732
56.5 1.7486
56.525 1.7204
56.55 1.69
56.575 1.6525
56.6 1.6072
56.625 1.5562
56.65 1.5006
56.675 1.4404
56.7 1.3761
56.725 1.3103
56.75 1.2478
56.775 1.1958
56.8 1.1658
56.825 1.1553
56.85 1.1515
56.875 1.1477
56.9 1.1408
56.925 1.1287
56.95 1.1097
56.975 1.0823
57 1.0443
57.025 1.0017
57.05 0.9625
57.075 0.9271
57.1 0.8922
57.125 0.8561
57.15 0.8235
57.175 0.7971
57.2 0.7792
57.225 0.7638
57.25 0.7471
57.275 0.7279
57.3 0.704
57.325 0.6742
57.35 0.6401
57.375 0.6156
57.4 0.6043
57.425 0.6035
57.45 0.6029
57.475 0.5932
57.5 0.5694
57.525 0.5339
57.55 0.4856
57.575 0.4232
57.6 0.3503
57.625 0.2692
57.65 0.1816
57.675 0.0903
57.7 -0.0033
57.725 -0.0988
57.75 -0.1905
57.775 -0.2645
57.8 -0.3084
57.825 -0.3304
57.85 -0.3357
57.875 -0.3288
57.9 -0.3178
57.925 -0.3103
57.95 -0.3035
57.975 -0.2883
58 -0.2681
58.025 -0.2403
58.05 -0.2048
58.075 -0.1571
58.1 -0.0933
58.125 -0.0159
58.15 0.0702
58.175 0.1595
58.2 0.2477
58.225 0.3369
58.25 0.4264
58.275 0.51
58.3 0.5851
58.325 0.6523
58.35 0.71
58.375 0.7565
58.4 0.7943
58.425 0.8254
58.45 0.8502
58.475 0.8696
58.5 0.8897
58.525 0.9167
58.55 0.9543
58.575 1.0022
58.6 1.056
58.625 1.1098
58.65 1.1636
58.675 1.2146
58.7 1.2571
58.725 1.2918
58.75 1.3196
58.775 1.3404
58.8 1.3548
58.825 1.362
58.85 1.3625
58.875 1.3565
58.9 1.343
58.925 1.3229
58.95 1.2982
58.975 1.2711
59 1.2422
59.025 1.2124
59.05 1.1812
59.075 1.1475
59.1 1.1098
59.125 1.0667
59.15 1.0198
59.175 0.9737
59.2 0.9322
59.225 0.9055
59.25 0.8981
59.275 0.9023
59.3 0.915
59.325 0.9334
59.35 0.9667
59.375 1.0148
59.4 1.076
59.425 1.1468
59.45 1.2228
59.475 1.2995
59.5 1.3727
59.525 1.4412
59.55 1.5058
59.575 1.5699
59.6 1.6348
59.625 1.6976
59.65 1.7555
59.675 1.8076
59.7 1.8549
59.725 1.8961
59.75 1.93
59.775 1.9587
59.8 1.9837
59.825 2.0039
59.85 2.0214
59.875 2.0359
59.9 2.046
59.925 2.0536
59.95 2.0619
59.975 2.0768
60 2.1067
60.025 2.1528
60.05 2.2083
60.075 2.2633
60.1 2.3117
60.125 2.3528
60.15 2.3859
60.175 2.4161
60.2 2.4471
60.225 2.4778
60.25 2.5072
60.275 2.5373
60.3 2.5677
60.325 2.5982
60.35 2.6303
60.375 2.6618
60.4 2.6912
60.425 2.7174
60.45 2.741
60.475 2.7614
60.5 2.777
60.525 2.7898
60.55 2.7999
60.575 2.8074
60.6 2.8101
60.625 2.8049
60.65 2.7916
60.675 2.7701
60.7 2.7397
60.725 2.7
60.75 2.652
60.775 2.5957
60.8 2.5325
60.825 2.4655
60.85 2.3953
60.875 2.3188
60.9 2.2369
60.925 2.1561
60.95 2.087
60.975 2.0356
61 1.9959
61.025 1.9626
61.05 1.9361
61.075 1.9202
61.1 1.9125
61.125 1.9078
61.15 1.9023
61.175 1.8953
61.2 1.8882
61.225 1.8829
61.25 1.8779
61.275 1.8707
61.3 1.8593
61.325 1.8433
61.35 1.8213
61.375 1.7936
61.4 1.7613
61.425 1.7238
61.45 1.6767
61.475 1.6205
61.5 1.5575
61.525 1.4921
61.55 1.4279
61.575 1.3652
61.6 1.3113
61.625 1.272
61.65 1.246
61.675 1.2271
61.7 1.2147
61.725 1.2037
61.75 1.192
61.775 1.1817
61.8 1.1726
61.825 1.1659
61.85 1.1625
61.875 1.163
61.9 1.1627
61.925 1.1614
61.95 1.1616
61.975 1.1628
62 1.165
62.025 1.1609
62.05 1.1486
62.075 1.1276
62.1 1.0942
62.125 1.05
62.15 1.0006
62.175 0.962
62.2 0.9414
62.225 0.9399
62.25 0.9573
62.275 0.9863
62.3 1.0153
62.325 1.0463
62.35 1.0797
62.375 1.1101
62.4 1.1347
62.425 1.1531
62.45 1.167
62.475 1.1777
62.5 1.1834
62.525 1.1872
62.55 1.1909
62.575 1.2004
62.6 1.2144
62.625 1.232
62.65 1.2473
62.675 1.2503
62.7 1.2415
62.725 1.2257
62.75 1.2109
62.775 1.2029
62.8 1.2063
62.825 1.2229
62.85 1.2489
62.875 1.2799
62.9 1.3125
62.925 1.3374
62.95 1.3546
62.975 1.3642
63 1.3689
63.025 1.3704
63.05 1.3704
63.075 1.3703
63.1 1.3694
63.125 1.3733
63.15 1.3885
63.175 1.4184
63.2 1.4579
63.225 1.4993
63.25 1.5421
63.275 1.5895
63.3 1.6381
63.325 1.6836
63.35 1.7231
63.375 1.7553
63.4 1.7791
63.425 1.7952
63.45 1.8053
63.475 1.8109
63.5 1.8159
63.525 1.8185
63.55 1.8164
63.575 1.8064
63.6 1.7883
63.625 1.7623
63.65 1.728
63.675 1.6857
63.7 1.6379
63.725 1.5883
63.75 1.538
63.775 1.4857
63.8 1.4334
63.825 1.3887
63.85 1.3567
63.875 1.3379
63.9 1.3336
63.925 1.3372
63.95 1.3458
63.975 1.3568
64 1.3682
64.025 1.3767
64.05 1.3803
64.075 1.3796
64.1 1.3764
64.125 1.3695
64.15 1.3567
64.175 1.3386
64.2 1.3133
64.225 1.2816
64.25 1.2427
64.275 1.1959
64.3 1.1403
64.325 1.0747
64.35 0.9988
64.375 0.9168
64.4 0.8302
64.425 0.7424
64.45 0.6608
64.475 0.5923
64.5 0.5418
64.525 0.5196
64.55 0.5269
64.575 0.5505
64.6 0.5776
64.625 0.6055
64.65 0.638
64.675 0.6831
64.7 0.7428
64.725 0.8061
64.75 0.8577
64.775 0.8934
64.8 0.9151
64.825 0.9263
64.85 0.9297
64.875 0.9277
64.9 0.9219
64.925 0.9126
64.95 0.8997
64.975 0.8822
65 0.8629
65.025 0.8464
65.05 0.8309
65.075 0.8154
65.1 0.8038
65.125 0.7974
65.15 0.7922
65.175 0.7871
65.2 0.7838
65.225 0.7833
65.25 0.7813
65.275 0.7751
65.3 0.7629
65.325 0.7461
65.35 0.7293
65.375 0.7165
65.4 0.706
65.425 0.6922
65.45 0.6707
65.475 0.6414
65.5 0.6073
65.525 0.5717
65.55 0.5361
65.575 0.4989
65.6 0.46
65.625 0.4207
65.65 0.3804
65.675 0.3402
65.7 0.3035
65.725 0.2709
65.75 0.2421
65.775 0.2123
65.8 0.1703
65.825 0.1106
65.85 0.0392
65.875 -0.0389
65.9 -0.12
65.925 -0.2021
65.95 -0.2862
65.975 -0.3711
66 -0.4557
66.025 -0.5375
66.05 -0.6199
66.075 -0.7024
66.1 -0.7831
66.125 -0.8521
66.15 -0.902
66.175 -0.9305
66.2 -0.9387
66.225 -0.9375
66.25 -0.929
66.275 -0.9141
66.3 -0.8886
66.325 -0.8521
66.35 -0.7994
66.375 -0.7273
66.4 -0.6446
66.425 -0.5584
66.45 -0.4723
66.475 -0.3862
66.5 -0.3013
66.525 -0.2208
66.55 -0.146
66.575 -0.0786
66.6 -0.0217
66.625 0.0245
66.65 0.0678
66.675 0.1137
66.7 0.1646
66.725 0.2198
66.75 0.2784
66.775 0.3396
66.8 0.3968
66.825 0.4485
66.85 0.4947
66.875 0.5361
66.9 0.576
66.925 0.6144
66.95 0.6477
66.975 0.6745
67 0.6975
67.025 0.7196
67.05 0.74
67.075 0.7581
67.1 0.7741
67.125 0.7884
67.15 0.8022
67.175 0.8155
67.2 0.8303
67.225 0.8482
67.25 0.8702
67.275 0.8954
67.3 0.9248
67.325 0.9594
67.35 1
67.375 1.0472
67.4 1.1018
67.425 1.1602
67.45 1.2161
67.475 1.266
67.5 1.3099
67.525 1.3491
67.55 1.3843
67.575 1.4147
67.6 1.4393
67.625 1.4572
67.65 1.4679
67.675 1.4725
67.7 1.4698
67.725 1.4594
67.75 1.4414
67.775 1.4159
67.8 1.3863
67.825 1.3558
67.85 1.3214
67.875 1.2798
67.9 1.2285
67.925 1.1684
67.95 1.1013
67.975 1.0296
68 0.9569
68.025 0.8906
68.05 0.8373
68.075 0.8009
68.1 0.7779
68.125 0.7572
68.15 0.7363
68.175 0.7139
68.2 0.6868
68.225 0.656
68.25 0.6236
68.275 0.5884
68.3 0.5562
68.325 0.5272
68.35 0.4955
68.375 0.4627
68.4 0.4335
68.425 0.4139
68.45 0.4018
68.475 0.3919
68.5 0.3802
68.525 0.361
68.55 0.3356
68.575 0.306
68.6 0.2736
68.625 0.2387
68.65 0.2022
68.675 0.1661
68.7 0.1312
68.725 0.102
68.75 0.0827
68.775 0.0714
68.8 0.0664
68.825 0.0647
68.85 0.0629
68.875 0.061
68.9 0.0583
68.925 0.0536
68.95 0.0466
68.975 0.0371
69 0.0259
69.025 0.013
69.05 -0.0026
69.075 -0.0224
69.1 -0.046
69.125 -0.0742
69.15 -0.1048
69.175 -0.1321
69.2 -0.1563
69.225 -0.1754
69.25 -0.1923
69.275 -0.2091
69.3 -0.2231
69.325 -0.2352
69.35 -0.2486
69.375 -0.2625
69.4 -0.271
69.425 -0.2713
69.45 -0.2562
69.475 -0.228
69.5 -0.1978
69.525 -0.1678
69.55 -0.14
69.575 -0.1148
69.6 -0.0938
69.625 -0.0749
69.65 -0.0569
69.675 -0.0416
69.7 -0.0289
69.725 -0.0191
69.75 -0.0117
69.775 -0.0035
69.8 0.0075
69.825 0.0216
69.85 0.0371
69.875 0.0533
69.9 0.0676
69.925 0.0794
69.95 0.0872
69.975 0.0898
70 0.0888
70.025 0.0857
70.05 0.0787
70.075 0.0663
70.1 0.0462
70.125 0.0175
70.15 -0.0182
70.175 -0.055
70.2 -0.0862
70.225 -0.1018
70.25 -0.0914
70.275 -0.0657
70.3 -0.0382
70.325 -0.0146
70.35 0.0069
70.375 0.0278
70.4 0.0464
70.425 0.0615
70.45 0.0725
70.475 0.0778
70.5 0.0771
70.525 0.0731
70.55 0.0634
70.575 0.0497
70.6 0.0467
70.625 0.0604
70.65 0.0781
70.675 0.0951
70.7 0.1103
70.725 0.1248
70.75 0.1397
70.775 0.1552
70.8 0.1673
70.825 0.1761
70.85 0.1859
70.875 0.2079
70.9 0.2426
70.925 0.2874
70.95 0.3377
70.975 0.3918
71 0.4438
71.025 0.4928
71.05 0.5399
71.075 0.5842
71.1 0.6267
71.125 0.6691
71.15 0.7095
71.175 0.7444
71.2 0.7784
71.225 0.813
71.25 0.8462
71.275 0.8723
71.3 0.8919
71.325 0.9051
71.35 0.9129
71.375 0.914
71.4 0.9058
71.425 0.8869
71.45 0.854
71.475 0.805
71.5 0.7414
71.525 0.6705
71.55 0.5949
71.575 0.5154
71.6 0.4336
71.625 0.3664
71.65 0.335
71.675 0.3369
71.7 0.3544
71.725 0.3757
71.75 0.3948
71.775 0.4077
71.8 0.4137
71.825 0.4125
71.85 0.4068
71.875 0.3971
71.9 0.3777
71.925 0.3506
71.95 0.3168
71.975 0.2771
72 0.2406
72.025 0.2216
72.05 0.2264
72.075 0.2527
72.1 0.2949
72.125 0.3455
72.15 0.4007
72.175 0.4549
72.2 0.5047
72.225 0.5493
72.25 0.593
72.275 0.6367
72.3 0.6802
72.325 0.7198
72.35 0.7542
72.375 0.7813
72.4 0.801
72.425 0.8169
72.45 0.8314
72.475 0.8434
72.5 0.8517
72.525 0.855
72.55 0.8569
72.575 0.8642
72.6 0.8701
72.625 0.8708
72.65 0.8664
72.675 0.8619
72.7 0.8579
72.725 0.8562
72.75 0.8587
72.775 0.8669
72.8 0.8802
72.825 0.8951
72.85 0.914
72.875 0.9397
72.9 0.9712
72.925 1.0035
72.95 1.0323
72.975 1.0564
73 1.0754
73.025 1.0914
73.05 1.1083
73.075 1.1354
73.1 1.1666
73.125 1.195
73.15 1.2183
73.175 1.2373
73.2 1.255
73.225 1.2744
73.25 1.2953
73.275 1.3168
73.3 1.3373
73.325 1.3546
73.35 1.3655
73.375 1.3733
73.4 1.3842
73.425 1.3993
73.45 1.421
73.475 1.4469
73.5 1.4717
73.525 1.4922
73.55 1.5084
73.575 1.5201
73.6 1.5269
73.625 1.5287
73.65 1.5251
73.675 1.5175
73.7 1.5055
73.725 1.4891
73.75 1.4707
73.775 1.4493
73.8 1.4289
73.825 1.4112
73.85 1.3938
73.875 1.374
73.9 1.3504
73.925 1.3218
73.95 1.2878
73.975 1.2492
74 1.2062
74.025 1.1572
74.05 1.1019
74.075 1.0429
74.1 0.9812
74.125 0.9194
74.15 0.8587
74.175 0.7997
74.2 0.7425
74.225 0.685
74.25 0.6254
74.275 0.5626
74.3 0.4996
74.325 0.4444
74.35 0.4068
74.375 0.389
74.4 0.3783
74.425 0.3694
74.45 0.3638
74.475 0.3679
74.5 0.3768
74.525 0.3833
74.55 0.385
74.575 0.3819
74.6 0.3764
74.625 0.3675
74.65 0.3527
74.675 0.3308
74.7 0.303
74.725 0.2712
74.75 0.2372
74.775 0.201
74.8 0.161
74.825 0.1211
74.85 0.0806
74.875 0.0363
74.9 -0.0094
74.925 -0.0568
74.95 -0.1069
74.975 -0.1583
75 -0.2126
75.025 -0.2646
75.05 -0.3009
75.075 -0.3162
75.1 -0.3035
75.125 -0.2737
75.15 -0.2417
75.175 -0.2144
75.2 -0.1904
75.225 -0.1718
75.25 -0.1586
75.275 -0.1487
75.3 -0.1418
75.325 -0.1357
75.35 -0.1273
75.375 -0.1116
75.4 -0.0852
75.425 -0.0471
75.45 0.0014
75.475 0.0583
75.5 0.1172
75.525 0.1726
75.55 0.2238
75.575 0.2728
75.6 0.3166
75.625 0.3524
75.65 0.3819
75.675 0.4052
75.7 0.4224
75.725 0.4336
75.75 0.4379
75.775 0.4379
75.8 0.436
75.825 0.4302
75.85 0.4168
75.875 0.3968
75.9 0.3733
75.925 0.3453
75.95 0.3097
75.975 0.2621
76 0.2083
76.025 0.1519
76.05 0.0981
76.075 0.0531
76.1 0.0175
76.125 -0.0054
76.15 -0.0189
76.175 -0.0208
76.2 -0.0188
76.225 -0.0172
76.25 -0.011
76.275 0.0032
76.3 0.0272
76.325 0.0646
76.35 0.1091
76.375 0.1564
76.4 0.2021
76.425 0.2435
76.45 0.2824
76.475 0.3234
76.5 0.3652
76.525 0.4054
76.55 0.4435
76.575 0.4805
76.6 0.5133
76.625 0.5391
76.65 0.557
76.675 0.567
76.7 0.5704
76.725 0.5669
76.75 0.5579
76.775 0.545
76.8 0.5305
76.825 0.5165
76.85 0.5066
76.875 0.5022
76.9 0.4963
76.925 0.4834
76.95 0.4647
76.975 0.4442
77 0.424
77.025 0.4039
77.05 0.3822
77.075 0.3601
77.1 0.3415
77.125 0.3251
77.15 0.3088
77.175 0.2896
77.2 0.2675
77.225 0.2451
77.25 0.2217
77.275 0.1947
77.3 0.1628
77.325 0.1305
77.35 0.0997
77.375 0.0666
77.4 0.0306
77.425 -0.0081
77.45 -0.0541
77.475 -0.106
77.5 -0.1616
77.525 -0.219
77.55 -0.275
77.575 -0.3265
77.6 -0.3687
77.625 -0.3988
77.65 -0.4187
77.675 -0.4311
77.7 -0.439
77.725 -0.4439
77.75 -0.4434
77.775 -0.4384
77.8 -0.4321
77.825 -0.4291
77.85 -0.4284
77.875 -0.431
77.9 -0.4383
77.925 -0.4519
77.95 -0.4696
77.975 -0.4891
78 -0.509
78.025 -0.5307
78.05 -0.5517
78.075 -0.5692
78.1 -0.5812
78.125 -0.5856
78.15 -0.5837
78.175 -0.5846
78.2 -0.5896
78.225 -0.5953
78.25 -0.6026
78.275 -0.6142
78.3 -0.6332
78.325 -0.6611
78.35 -0.6938
78.375 -0.7257
78.4 -0.7566
78.425 -0.7862
78.45 -0.8125
78.475 -0.8294
78.5 -0.8353
78.525 -0.8295
78.55 -0.8087
78.575 -0.7756
78.6 -0.7419
78.625 -0.7153
78.65 -0.6986
78.675 -0.694
78.7 -0.7019
78.725 -0.722
78.75 -0.7517
78.775 -0.7896
78.8 -0.8319
78.825 -0.867
78.85 -0.8868
78.875 -0.8977
78.9 -0.9066
78.925 -0.9161
78.95 -0.9292
78.975 -0.9481
79 -0.971
79.025 -0.9984
79.05 -1.0299
79.075 -1.0674
79.1 -1.1026
79.125 -1.1358
79.15 -1.1706
79.175 -1.2064
79.2 -1.2408
79.225 -1.2677
79.25 -1.2879
79.275 -1.3024
79.3 -1.312
79.325 -1.316
79.35 -1.3071
79.375 -1.2893
79.4 -1.2714
79.425 -1.2549
79.45 -1.2409
79.475 -1.2295
79.5 -1.2205
79.525 -1.2134
79.55 -1.2081
79.575 -1.2038
79.6 -1.1997
79.625 -1.1982
79.65 -1.1984
79.675 -1.199
79.7 -1.199
79.725 -1.1936
79.75 -1.1812
79.775 -1.1651
79.8 -1.1522
79.825 -1.1452
79.85 -1.1464
79.875 -1.1543
79.9 -1.1709
79.925 -1.194
79.95 -1.2158
79.975 -1.2326
80 -1.2492
80.025 -1.2689
80.05 -1.2909
80.075 -1.3178
80.1 -1.3492
80.125 -1.3817
80.15 -1.4055
80.175 -1.4159
80.2 -1.4136
80.225 -1.4027
80.25 -1.3863
80.275 -1.3699
80.3 -1.3578
80.325 -1.3517
80.35 -1.3474
80.375 -1.3382
80.4 -1.3208
80.425 -1.2976
80.45 -1.2725
80.475 -1.2472
80.5 -1.2266
80.525 -1.2143
80.55 -1.208
80.575 -1.2079
80.6 -1.2153
80.625 -1.23
80.65 -1.2475
80.675 -1.262
80.7 -1.271
80.725 -1.2773
80.75 -1.2853
80.775 -1.2972
80.8 -1.3115
80.825 -1.3278
80.85 -1.3453
80.875 -1.3604
80.9 -1.374
80.925 -1.3906
80.95 -1.4126
80.975 -1.441
81 -1.4744
81.025 -1.5154
81.05 -1.563
81.075 -1.6129
81.1 -1.6611
81.125 -1.7041
81.15 -1.7415
81.175 -1.7748
81.2 -1.803
81.225 -1.8241
81.25 -1.833
81.275 -1.8354
81.3 -1.8345
81.325 -1.8315
81.35 -1.8321
81.375 -1.838
81.4 -1.8488
81.425 -1.8661
81.45 -1.89
81.475 -1.9185
81.5 -1.9344
81.525 -1.9147
81.55 -1.8739
81.575 -1.8315
81.6 -1.7925
81.625 -1.7551
81.65 -1.7199
81.675 -1.6878
81.7 -1.6592
81.725 -1.6339
81.75 -1.6141
81.775 -1.6005
81.8 -1.5911
81.825 -1.575
81.85 -1.5429
81.875 -1.4992
81.9 -1.4557
81.925 -1.4236
81.95 -1.4092
81.975 -1.4155
82 -1.4372
82.025 -1.4703
82.05 -1.5107
82.075 -1.554
82.1 -1.5963
82.125 -1.6355
82.15 -1.6726
82.175 -1.7051
82.2 -1.7287
82.225 -1.7425
82.25 -1.7453
82.275 -1.7444
82.3 -1.7461
82.325 -1.7496
82.35 -1.7501
82.375 -1.7441
82.4 -1.7307
82.425 -1.7113
82.45 -1.6876
82.475 -1.6611
82.5 -1.6312
82.525 -1.5975
82.55 -1.5567
82.575 -1.508
82.6 -1.4527
82.625 -1.3913
82.65 -1.3289
82.675 -1.2663
82.7 -1.2044
82.725 -1.1419
82.75 -1.0792
82.775 -1.0184
82.8 -0.9613
82.825 -0.9103
82.85 -0.865
82.875 -0.8261
82.9 -0.7954
82.925 -0.7747
82.95 -0.7632
82.975 -0.7621
83 -0.77
83.025 -0.7834
83.05 -0.7998
83.075 -0.8208
83.1 -0.8457
83.125 -0.8775
83.15 -0.9145
83.175 -0.9549
83.2 -0.997
83.225 -1.037
83.25 -1.0737
83.275 -1.1069
83.3 -1.1376
83.325 -1.1669
83.35 -1.1971
83.375 -1.2292
83.4 -1.2641
83.425 -1.2977
83.45 -1.3238
83.475 -1.3417
83.5 -1.3476
83.525 -1.3527
83.55 -1.3708
83.575 -1.3963
83.6 -1.4179
83.625 -1.4376
83.65 -1.4535
83.675 -1.4668
83.7 -1.4803
83.725 -1.4939
83.75 -1.5031
83.775 -1.5017
83.8 -1.4794
83.825 -1.4428
83.85 -1.397
83.875 -1.3378
83.9 -1.2661
83.925 -1.1858
83.95 -1.1044
83.975 -1.0268
84 -0.9586
84.025 -0.905
84.05 -0.8645
84.075 -0.8337
84.1 -0.8107
84.125 -0.7933
84.15 -0.7806
84.175 -0.772
84.2 -0.7628
84.225 -0.7495
84.25 -0.7376
84.275 -0.7297
84.3 -0.7227
84.325 -0.7215
84.35 -0.7281
84.375 -0.7421
84.4 -0.7579
84.425 -0.7642
84.45 -0.7553
84.475 -0.7337
84.5 -0.7029
84.525 -0.67
84.55 -0.636
84.575 -0.6015
84.6 -0.5692
84.625 -0.5427
84.65 -0.5232
84.675 -0.5152
84.7 -0.5287
84.725 -0.5663
84.75 -0.6155
84.775 -0.6644
84.8 -0.7085
84.825 -0.7468
84.85 -0.7788
84.875 -0.8013
84.9 -0.8159
84.925 -0.8226
84.95 -0.8212
84.975 -0.8107
85 -0.7924
85.025 -0.769
85.05 -0.7454
85.075 -0.7251
85.1 -0.7097
85.125 -0.7012
85.15 -0.7006
85.175 -0.7059
85.2 -0.7184
85.225 -0.7396
85.25 -0.7668
85.275 -0.7962
85.3 -0.8189
85.325 -0.8309
85.35 -0.8322
85.375 -0.8262
85.4 -0.8178
85.425 -0.8126
85.45 -0.8085
85.475 -0.8026
85.5 -0.7974
85.525 -0.7916
85.55 -0.7884
85.575 -0.7899
85.6 -0.7908
85.625 -0.7862
85.65 -0.7761
85.675 -0.7595
85.7 -0.7399
85.725 -0.722
85.75 -0.7098
85.775 -0.7044
85.8 -0.7065
85.825 -0.7185
85.85 -0.735
85.875 -0.75
85.9 -0.7577
85.925 -0.7561
85.95 -0.7437
85.975 -0.7172
86 -0.6749
86.025 -0.6192
86.05 -0.5569
86.075 -0.4964
86.1 -0.4401
86.125 -0.3916
86.15 -0.3517
86.175 -0.3231
86.2 -0.3067
86.225 -0.302
86.25 -0.3083
86.275 -0.3258
86.3 -0.3545
86.325 -0.3918
86.35 -0.4325
86.375 -0.4717
86.4 -0.5052
86.425 -0.5355
86.45 -0.5638
86.475 -0.5921
86.5 -0.6241
86.525 -0.6618
86.55 -0.7048
86.575 -0.7487
86.6 -0.7885
86.625 -0.8192
86.65 -0.8378
86.675 -0.8527
86.7 -0.8686
86.725 -0.8857
86.75 -0.9032
86.775 -0.9204
86.8 -0.936
86.825 -0.9501
86.85 -0.9641
86.875 -0.9789
86.9 -0.9989
86.925 -1.022
86.95 -1.0395
86.975 -1.0453
87 -1.0415
87.025 -1.0272
87.05 -1.0082
87.075 -0.9895
87.1 -0.975
87.125 -0.9646
87.15 -0.9549
87.175 -0.9352
87.2 -0.9044
87.225 -0.8737
87.25 -0.8472
87.275 -0.8265
87.3 -0.8109
87.325 -0.7979
87.35 -0.7914
87.375 -0.7909
87.4 -0.7948
87.425 -0.8021
87.45 -0.8149
87.475 -0.8346
87.5 -0.8591
87.525 -0.8854
87.55 -0.9107
87.575 -0.9344
87.6 -0.9545
87.625 -0.9681
87.65 -0.9748
87.675 -0.9704
87.7 -0.9567
87.725 -0.9422
87.75 -0.9359
87.775 -0.9384
87.8 -0.949
87.825 -0.9681
87.85 -0.9959
87.875 -1.0316
87.9 -1.0727
87.925 -1.1194
87.95 -1.1687
87.975 -1.2175
88 -1.2617
88.025 -1.2978
88.05 -1.3271
88.075 -1.35
88.1 -1.3701
88.125 -1.3882
88.15 -1.4043
88.175 -1.418
88.2 -1.4271
88.225 -1.4332
88.25 -1.4423
88.275 -1.4552
88.3 -1.4642
88.325 -1.4609
88.35 -1.4424
88.375 -1.4107
88.4 -1.3689
88.425 -1.3248
88.45 -1.288
88.475 -1.2607
88.5 -1.2357
88.525 -1.2081
88.55 -1.1778
88.575 -1.1461
88.6 -1.1152
88.625 -1.0855
88.65 -1.0514
88.675 -1.0152
88.7 -0.9847
88.725 -0.9594
88.75 -0.9407
88.775 -0.9269
88.8 -0.9156
88.825 -0.9031
88.85 -0.8858
88.875 -0.8646
88.9 -0.8411
88.925 -0.8193
88.95 -0.8096
88.975 -0.8141
89 -0.8251
89.025 -0.837
89.05 -0.8538
89.075 -0.8781
89.1 -0.9134
89.125 -0.9526
89.15 -0.9881
89.175 -1.018
89.2 -1.0468
89.225 -1.0739
89.25 -1.0943
89.275 -1.1051
89.3 -1.1053
89.325 -1.094
89.35 -1.0744
89.375 -1.0454
89.4 -1.0102
89.425 -0.9727
89.45 -0.9369
89.475 -0.9049
89.5 -0.8793
89.525 -0.8625
89.55 -0.855
89.575 -0.856
89.6 -0.8627
89.625 -0.8702
89.65 -0.876
89.675 -0.8758
89.7 -0.8704
89.725 -0.8654
89.75 -0.8615
89.775 -0.8574
89.8 -0.853
89.825 -0.8494
89.85 -0.8483
89.875 -0.8514
89.9 -0.86
89.925 -0.8713
89.95 -0.8882
89.975 -0.912
90 -0.9427
90.025 -0.9759
90.05 -0.9988
90.075 -1.006
90.1 -1.0068
90.125 -1.0103
90.15 -1.0121
90.175 -1.0132
90.2 -1.0078
90.225 -0.9931
90.25 -0.975
90.275 -0.96
90.3 -0.952
90.325 -0.9522
90.35 -0.9613
90.375 -0.9809
90.4 -1.0127
90.425 -1.0566
90.45 -1.1119
90.475 -1.1754
90.5 -1.2401
90.525 -1.2967
90.55 -1.3428
90.575 -1.3771
90.6 -1.3987
90.625 -1.4038
90.65 -1.3858
90.675 -1.3557
90.7 -1.319
90.725 -1.2799
90.75 -1.2377
90.775 -1.1937
90.8 -1.1475
90.825 -1.0953
90.85 -1.0337
90.875 -0.9656
90.9 -0.8939
90.925 -0.8166
90.95 -0.7358
90.975 -0.6532
91 -0.5739
91.025 -0.4986
91.05 -0.4284
91.075 -0.3668
91.1 -0.3128
91.125 -0.2618
91.15 -0.2114
91.175 -0.1658
91.2 -0.1286
91.225 -0.1012
91.25 -0.0799
91.275 -0.0526
91.3 -0.0044
91.325 0.0545
91.35 0.1118
91.375 0.1653
91.4 0.2147
91.425 0.257
91.45 0.2923
91.475 0.3221
91.5 0.3506
91.525 0.3832
91.55 0.4181
91.575 0.4532
91.6 0.486
91.625 0.5177
91.65 0.5493
91.675 0.5794
91.7 0.6084
91.725 0.6334
91.75 0.6506
91.775 0.6581
91.8 0.6588
91.825 0.6536
91.85 0.6421
91.875 0.6244
91.9 0.6011
91.925 0.5747
91.95 0.5458
91.975 0.5158
92 0.4872
92.025 0.4633
92.05 0.4436
92.075 0.4221
92.1 0.3998
92.125 0.3763
92.15 0.3517
92.175 0.3244
92.2 0.2959
92.225 0.2669
92.25 0.2385
92.275 0.2144
92.3 0.1963
92.325 0.1881
92.35 0.1867
92.375 0.1825
92.4 0.1708
92.425 0.1503
92.45 0.1241
92.475 0.0921
92.5 0.055
92.525 0.0125
92.55 -0.0336
92.575 -0.0837
92.6 -0.1383
92.625 -0.1974
92.65 -0.2568
92.675 -0.3132
92.7 -0.3607
92.725 -0.3973
92.75 -0.4201
92.775 -0.4317
92.8 -0.4381
92.825 -0.441
92.85 -0.4401
92.875 -0.4333
92.9 -0.4217
92.925 -0.4116
92.95 -0.4045
92.975 -0.3995
93 -0.3943
93.025 -0.3873
93.05 -0.3758
93.075 -0.3605
93.1 -0.3458
93.125 -0.3337
93.15 -0.318
93.175 -0.2942
93.2 -0.2669
93.225 -0.2452
93.25 -0.2318
93.275 -0.2283
93.3 -0.2342
93.325 -0.249
93.35 -0.2695
93.375 -0.2884
93.4 -0.3063
93.425 -0.3263
93.45 -0.3496
93.475 -0.3741
93.5 -0.3963
93.525 -0.4185
93.55 -0.443
93.575 -0.4717
93.6 -0.505
93.625 -0.5399
93.65 -0.5774
93.675 -0.616
93.7 -0.6586
93.725 -0.7065
93.75 -0.7564
93.775 -0.8024
93.8 -0.83
93.825 -0.8334
93.85 -0.8148
93.875 -0.7906
93.9 -0.7708
93.925 -0.7569
93.95 -0.7496
93.975 -0.745
94 -0.7385
94.025 -0.7263
94.05 -0.7009
94.075 -0.666
94.1 -0.6295
94.125 -0.5963
94.15 -0.566
94.175 -0.5378
94.2 -0.5138
94.225 -0.4962
94.25 -0.4884
94.275 -0.4884
94.3 -0.4911
94.325 -0.4909
94.35 -0.4871
94.375 -0.4793
94.4 -0.4696
94.425 -0.4647
94.45 -0.4624
94.475 -0.4589
94.5 -0.4529
94.525 -0.4452
94.55 -0.4397
94.575 -0.4414
94.6 -0.4517
94.625 -0.4714
94.65 -0.4975
94.675 -0.5265
94.7 -0.5555
94.725 -0.5833
94.75 -0.614
94.775 -0.6485
94.8 -0.6854
94.825 -0.7227
94.85 -0.7606
94.875 -0.8013
94.9 -0.8411
94.925 -0.8699
94.95 -0.8901
94.975 -0.9078
95 -0.926
95.025 -0.9442
95.05 -0.9641
95.075 -0.9856
95.1 -1.0056
95.125 -1.0228
95.15 -1.0364
95.175 -1.0509
95.2 -1.0672
95.225 -1.084
95.25 -1.1015
95.275 -1.1214
95.3 -1.1411
95.325 -1.1605
95.35 -1.1865
95.375 -1.2223
95.4 -1.2674
95.425 -1.3197
95.45 -1.3738
95.475 -1.4235
95.5 -1.4664
95.525 -1.5046
95.55 -1.5403
95.575 -1.5701
95.6 -1.5985
95.625 -1.6261
95.65 -1.6502
95.675 -1.665
95.7 -1.6674
95.725 -1.6638
95.75 -1.6605
95.775 -1.6604
95.8 -1.6619
95.825 -1.6638
95.85 -1.6641
95.875 -1.6625
95.9 -1.6579
95.925 -1.6504
95.95 -1.6425
95.975 -1.6312
96 -1.6142
96.025 -1.5884
96.05 -1.5604
96.075 -1.5373
96.1 -1.5217
96.125 -1.5171
96.15 -1.5236
96.175 -1.5411
96.2 -1.5686
96.225 -1.6056
96.25 -1.6485
96.275 -1.6955
96.3 -1.7447
96.325 -1.7916
96.35 -1.8348
96.375 -1.8756
96.4 -1.9146
96.425 -1.9524
96.45 -1.9879
96.475 -2.0169
96.5 -2.038
96.525 -2.055
96.55 -2.0736
96.575 -2.0952
96.6 -2.1206
96.625 -2.1503
96.65 -2.1829
96.675 -2.2146
96.7 -2.2364
96.725 -2.2449
96.75 -2.2456
96.775 -2.2456
96.8 -2.2488
96.825 -2.2569
96.85 -2.2719
96.875 -2.2965
96.9 -2.3283
96.925 -2.3615
96.95 -2.392
96.975 -2.4183
97 -2.4426
97.025 -2.4713
97.05 -2.5036
97.075 -2.5349
97.1 -2.5593
97.125 -2.5757
97.15 -2.5878
97.175 -2.5971
97.2 -2.6072
97.225 -2.6192
97.25 -2.6312
97.275 -2.6354
97.3 -2.6252
97.325 -2.6017
97.35 -2.5687
97.375 -2.53
97.4 -2.4921
97.425 -2.456
97.45 -2.4204
97.475 -2.3833
97.5 -2.3418
97.525 -2.2927
97.55 -2.2369
97.575 -2.1754
97.6 -2.1067
97.625 -2.0393
97.65 -1.9765
97.675 -1.9178
97.7 -1.8609
97.725 -1.8017
97.75 -1.7446
97.775 -1.6954
97.8 -1.6547
97.825 -1.6196
97.85 -1.5869
97.875 -1.5572
97.9 -1.5341
97.925 -1.5156
97.95 -1.4954
97.975 -1.4696
98 -1.4434
98.025 -1.4209
98.05 -1.4024
98.075 -1.3892
98.1 -1.3801
98.125 -1.3739
98.15 -1.3724
98.175 -1.3724
98.2 -1.3696
98.225 -1.3627
98.25 -1.3467
98.275 -1.3238
98.3 -1.2941
98.325 -1.2634
98.35 -1.2295
98.375 -1.1944
98.4 -1.1635
98.425 -1.1364
98.45 -1.1103
98.475 -1.0826
98.5 -1.0547
98.525 -1.0312
98.55 -1.0152
98.575 -1.0064
98.6 -1.0003
98.625 -0.9925
98.65 -0.9837
98.675 -0.9695
98.7 -0.9535
98.725 -0.939
98.75 -0.9246
98.775 -0.9077
98.8 -0.8818
98.825 -0.8501
98.85 -0.818
98.875 -0.7845
98.9 -0.7453
98.925 -0.7009
98.95 -0.6533
98.975 -0.6048
99 -0.5534
99.025 -0.5009
99.05 -0.4508
99.075 -0.4038
99.1 -0.3613
99.125 -0.3222
99.15 -0.2865
99.175 -0.2559
99.2 -0.2292
99.225 -0.2045
99.25 -0.1819
99.275 -0.1657
99.3 -0.1581
99.325 -0.158
99.35 -0.1665
99.375 -0.1823
99.4 -0.202
99.425 -0.2232
99.45 -0.2409
99.475 -0.2561
99.5 -0.27
99.525 -0.2815
99.55 -0.2931
99.575 -0.3076
99.6 -0.3214
99.625 -0.3342
99.65 -0.3455
99.675 -0.355
99.7 -0.3661
99.725 -0.3774
99.75 -0.3874
99.775 -0.3936
99.8 -0.3985
99.825 -0.4066
99.85 -0.4206
99.875 -0.4387
99.9 -0.4559
99.925 -0.4667
99.95 -0.4679
99.975 -0.4661
100 -0.4671
