# Supplementary material for: Uptake of N2O5 by aqueous aerosol unveiled using chemically accurate many-body potentials
Source: Nat Commun. 2022 Mar 10;13:1266. doi: 10.1038/s41467-022-28697-8 (PMC8913772; doi:10.1038/s41467-022-28697-8)
Supplement: Supplementary file 3 — Source Data [file 41467_2022_28697_MOESM3_ESM.zip › n2o5-uptake-data/Fig2/scattering/rep08run25/relcom_gds.dat]

0.025 11.9791
0.05 11.9111
0.075 11.8431
0.1 11.7751
0.125 11.707
0.15 11.6389
0.175 11.5708
0.2 11.5027
0.225 11.4345
0.25 11.3662
0.275 11.298
0.3 11.2298
0.325 11.1615
0.35 11.0933
0.375 11.025
0.4 10.9567
0.425 10.8884
0.45 10.8201
0.475 10.7518
0.5 10.6835
0.525 10.6152
0.55 10.5468
0.575 10.4784
0.6 10.41
0.625 10.3416
0.65 10.2731
0.675 10.2046
0.7 10.136
0.725 10.0674
0.75 9.9987
0.775 9.9299
0.8 9.8611
0.825 9.7922
0.85 9.7232
0.875 9.6542
0.9 9.5851
0.925 9.5159
0.95 9.4466
0.975 9.3772
1 9.3078
1.025 9.2382
1.05 9.1686
1.075 9.0988
1.1 9.029
1.125 8.959
1.15 8.889
1.175 8.8188
1.2 8.7485
1.225 8.6781
1.25 8.6076
1.275 8.5369
1.3 8.4661
1.325 8.3951
1.35 8.324
1.375 8.2528
1.4 8.1815
1.425 8.11
1.45 8.0383
1.475 7.9666
1.5 7.8947
1.525 7.8228
1.55 7.7507
1.575 7.6785
1.6 7.6061
1.625 7.5337
1.65 7.461
1.675 7.3882
1.7 7.3153
1.725 7.242
1.75 7.1684
1.775 7.0947
1.8 7.0205
1.825 6.946
1.85 6.8712
1.875 6.7959
1.9 6.7203
1.925 6.6444
1.95 6.5682
1.975 6.4916
2 6.4147
2.025 6.3373
2.05 6.2595
2.075 6.1814
2.1 6.1032
2.125 6.0245
2.15 5.9455
2.175 5.8664
2.2 5.787
2.225 5.7071
2.25 5.6268
2.275 5.546
2.3 5.4647
2.325 5.3828
2.35 5.3001
2.375 5.2163
2.4 5.1311
2.425 5.0445
2.45 4.9561
2.475 4.8656
2.5 4.7725
2.525 4.676
2.55 4.5759
2.575 4.4711
2.6 4.3658
2.625 4.2667
2.65 4.1805
2.675 4.1093
2.7 4.0509
2.725 4.0024
2.75 3.9563
2.775 3.9093
2.8 3.8578
2.825 3.8022
2.85 3.7434
2.875 3.6834
2.9 3.6256
2.925 3.5674
2.95 3.5064
2.975 3.4398
3 3.3693
3.025 3.2966
3.05 3.226
3.075 3.1595
3.1 3.097
3.125 3.0354
3.15 2.9711
3.175 2.9044
3.2 2.842
3.225 2.7871
3.25 2.7407
3.275 2.7033
3.3 2.6672
3.325 2.6271
3.35 2.5811
3.375 2.5291
3.4 2.4721
3.425 2.4118
3.45 2.3508
3.475 2.2909
3.5 2.2304
3.525 2.1702
3.55 2.1142
3.575 2.0698
3.6 2.0392
3.625 2.0176
3.65 2.0012
3.675 1.9824
3.7 1.96
3.725 1.9355
3.75 1.9155
3.775 1.9129
3.8 1.9274
3.825 1.9569
3.85 2.003
3.875 2.0609
3.9 2.1253
3.925 2.1944
3.95 2.2685
3.975 2.3455
4 2.4214
4.025 2.4937
4.05 2.5612
4.075 2.6243
4.1 2.6837
4.125 2.7386
4.15 2.7892
4.175 2.8347
4.2 2.8749
4.225 2.9116
4.25 2.9434
4.275 2.9687
4.3 2.989
4.325 3.004
4.35 3.012
4.375 3.0165
4.4 3.0172
4.425 3.0142
4.45 3.006
4.475 2.9926
4.5 2.9744
4.525 2.9496
4.55 2.9177
4.575 2.8787
4.6 2.8332
4.625 2.7812
4.65 2.7226
4.675 2.658
4.7 2.5871
4.725 2.5116
4.75 2.4338
4.775 2.3555
4.8 2.2793
4.825 2.2082
4.85 2.1403
4.875 2.0761
4.9 2.0133
4.925 1.9502
4.95 1.8881
4.975 1.8252
5 1.7595
5.025 1.6904
5.05 1.6211
5.075 1.5634
5.1 1.5321
5.125 1.5222
5.15 1.5197
5.175 1.5345
5.2 1.5731
5.225 1.629
5.25 1.6931
5.275 1.7587
5.3 1.8244
5.325 1.8894
5.35 1.9522
5.375 2.0118
5.4 2.0658
5.425 2.1149
5.45 2.1559
5.475 2.1886
5.5 2.2085
5.525 2.2183
5.55 2.223
5.575 2.2233
5.6 2.226
5.625 2.2342
5.65 2.2487
5.675 2.2611
5.7 2.269
5.725 2.272
5.75 2.2681
5.775 2.2583
5.8 2.2395
5.825 2.2127
5.85 2.1835
5.875 2.1482
5.9 2.1067
5.925 2.0635
5.95 2.0189
5.975 1.97
6 1.9156
6.025 1.8541
6.05 1.7894
6.075 1.7267
6.1 1.6686
6.125 1.6212
6.15 1.5868
6.175 1.5639
6.2 1.5495
6.225 1.5391
6.25 1.5286
6.275 1.5161
6.3 1.5002
6.325 1.4837
6.35 1.47
6.375 1.4595
6.4 1.4521
6.425 1.4476
6.45 1.4459
6.475 1.4429
6.5 1.4377
6.525 1.4289
6.55 1.4155
6.575 1.3979
6.6 1.3764
6.625 1.352
6.65 1.3249
6.675 1.2963
6.7 1.2665
6.725 1.232
6.75 1.1931
6.775 1.1486
6.8 1.0986
6.825 1.0424
6.85 0.9789
6.875 0.9094
6.9 0.8349
6.925 0.7566
6.95 0.675
6.975 0.5902
7 0.5056
7.025 0.4276
7.05 0.3543
7.075 0.2873
7.1 0.2284
7.125 0.1821
7.15 0.1508
7.175 0.1333
7.2 0.1281
7.225 0.1285
7.25 0.1337
7.275 0.1392
7.3 0.1418
7.325 0.1384
7.35 0.1291
7.375 0.1147
7.4 0.1061
7.425 0.1131
7.45 0.1299
7.475 0.1444
7.5 0.1528
7.525 0.1545
7.55 0.1486
7.575 0.1351
7.6 0.1135
7.625 0.0833
7.65 0.045
7.675 0.0004
7.7 -0.0477
7.725 -0.0964
7.75 -0.1424
7.775 -0.1845
7.8 -0.2187
7.825 -0.2462
7.85 -0.2725
7.875 -0.3012
7.9 -0.3343
7.925 -0.3743
7.95 -0.422
7.975 -0.4771
8 -0.5422
8.025 -0.6192
8.05 -0.7073
8.075 -0.804
8.1 -0.9073
8.125 -1.0105
8.15 -1.1031
8.175 -1.1856
8.2 -1.2617
8.225 -1.3249
8.25 -1.3695
8.275 -1.4013
8.3 -1.4292
8.325 -1.4586
8.35 -1.4927
8.375 -1.5284
8.4 -1.5653
8.425 -1.597
8.45 -1.6175
8.475 -1.6187
8.5 -1.5995
8.525 -1.5568
8.55 -1.4945
8.575 -1.4215
8.6 -1.3491
8.625 -1.2837
8.65 -1.2269
8.675 -1.1772
8.7 -1.1349
8.725 -1.0995
8.75 -1.0689
8.775 -1.0373
8.8 -0.9986
8.825 -0.9553
8.85 -0.9134
8.875 -0.8815
8.9 -0.8756
8.925 -0.8883
8.95 -0.9069
8.975 -0.9278
9 -0.9538
9.025 -0.9877
9.05 -1.0274
9.075 -1.0687
9.1 -1.0961
9.125 -1.0964
9.15 -1.068
9.175 -1.0227
9.2 -0.9713
9.225 -0.919
9.25 -0.8707
9.275 -0.8305
9.3 -0.8013
9.325 -0.7836
9.35 -0.7773
9.375 -0.7829
9.4 -0.8003
9.425 -0.8265
9.45 -0.8615
9.475 -0.9026
9.5 -0.9473
9.525 -0.9923
9.55 -1.0328
9.575 -1.0676
9.6 -1.0922
9.625 -1.1042
9.65 -1.1079
9.675 -1.1108
9.7 -1.1174
9.725 -1.1297
9.75 -1.1456
9.775 -1.1631
9.8 -1.1819
9.825 -1.2006
9.85 -1.2158
9.875 -1.2254
9.9 -1.2256
9.925 -1.2081
9.95 -1.1692
9.975 -1.1189
10 -1.0641
10.025 -1.0068
10.05 -0.9502
10.075 -0.8938
10.1 -0.8305
10.125 -0.7593
10.15 -0.6836
10.175 -0.6072
10.2 -0.5288
10.225 -0.4486
10.25 -0.3698
10.275 -0.2964
10.3 -0.2282
10.325 -0.1656
10.35 -0.1087
10.375 -0.0606
10.4 -0.0215
10.425 0.0092
10.45 0.0291
10.475 0.0392
10.5 0.0404
10.525 0.0353
10.55 0.0311
10.575 0.0386
10.6 0.0625
10.625 0.0975
10.65 0.1358
10.675 0.174
10.7 0.2099
10.725 0.2398
10.75 0.2626
10.775 0.2809
10.8 0.3026
10.825 0.3361
10.85 0.3836
10.875 0.4427
10.9 0.5082
10.925 0.5754
10.95 0.6421
10.975 0.7037
11 0.7587
11.025 0.812
11.05 0.8656
11.075 0.916
11.1 0.961
11.125 1.0006
11.15 1.0341
11.175 1.0575
11.2 1.0722
11.225 1.0791
11.25 1.08
11.275 1.0748
11.3 1.0649
11.325 1.0514
11.35 1.0354
11.375 1.0147
11.4 0.9873
11.425 0.9571
11.45 0.9321
11.475 0.9107
11.5 0.8861
11.525 0.8524
11.55 0.8078
11.575 0.7538
11.6 0.6961
11.625 0.6434
11.65 0.5954
11.675 0.545
11.7 0.4884
11.725 0.4244
11.75 0.3545
11.775 0.2809
11.8 0.2057
11.825 0.1318
11.85 0.0634
11.875 -0.0048
11.9 -0.0768
11.925 -0.1549
11.95 -0.2364
11.975 -0.3225
12 -0.4133
12.025 -0.5056
12.05 -0.5995
12.075 -0.6964
12.1 -0.7987
12.125 -0.9066
12.15 -1.0174
12.175 -1.1253
12.2 -1.2234
12.225 -1.3044
12.25 -1.3673
12.275 -1.4127
12.3 -1.4407
12.325 -1.4571
12.35 -1.4606
12.375 -1.4546
12.4 -1.4385
12.425 -1.4088
12.45 -1.3727
12.475 -1.3423
12.5 -1.316
12.525 -1.2919
12.55 -1.272
12.575 -1.2584
12.6 -1.249
12.625 -1.2448
12.65 -1.249
12.675 -1.2585
12.7 -1.2726
12.725 -1.2926
12.75 -1.3191
12.775 -1.3526
12.8 -1.3923
12.825 -1.4391
12.85 -1.493
12.875 -1.5525
12.9 -1.6194
12.925 -1.6939
12.95 -1.7755
12.975 -1.8639
13 -1.9539
13.025 -2.0403
13.05 -2.1271
13.075 -2.2087
13.1 -2.2814
13.125 -2.3492
13.15 -2.4145
13.175 -2.4712
13.2 -2.5166
13.225 -2.5465
13.25 -2.5589
13.275 -2.5612
13.3 -2.5614
13.325 -2.5586
13.35 -2.5534
13.375 -2.549
13.4 -2.5469
13.425 -2.5466
13.45 -2.5449
13.475 -2.5438
13.5 -2.5462
13.525 -2.5491
13.55 -2.5535
13.575 -2.5583
13.6 -2.5596
13.625 -2.5574
13.65 -2.5545
13.675 -2.5524
13.7 -2.5522
13.725 -2.551
13.75 -2.5468
13.775 -2.5397
13.8 -2.5323
13.825 -2.5247
13.85 -2.519
13.875 -2.5182
13.9 -2.5214
13.925 -2.5243
13.95 -2.5206
13.975 -2.5132
14 -2.5059
14.025 -2.503
14.05 -2.5044
14.075 -2.5093
14.1 -2.5175
14.125 -2.5275
14.15 -2.5396
14.175 -2.5497
14.2 -2.5531
14.225 -2.5488
14.25 -2.5391
14.275 -2.5284
14.3 -2.5198
14.325 -2.5165
14.35 -2.5184
14.375 -2.5281
14.4 -2.5446
14.425 -2.5649
14.45 -2.5898
14.475 -2.6109
14.5 -2.6201
14.525 -2.6216
14.55 -2.6226
14.575 -2.6272
14.6 -2.6289
14.625 -2.6277
14.65 -2.6185
14.675 -2.6006
14.7 -2.5758
14.725 -2.5529
14.75 -2.5333
14.775 -2.5196
14.8 -2.5142
14.825 -2.5157
14.85 -2.5222
14.875 -2.5331
14.9 -2.5473
14.925 -2.5669
14.95 -2.593
14.975 -2.623
15 -2.6543
15.025 -2.6904
15.05 -2.7295
15.075 -2.7707
15.1 -2.805
15.125 -2.8288
15.15 -2.8358
15.175 -2.834
15.2 -2.8304
15.225 -2.8278
15.25 -2.825
15.275 -2.8221
15.3 -2.8157
15.325 -2.8083
15.35 -2.8081
15.375 -2.8156
15.4 -2.8332
15.425 -2.8554
15.45 -2.8741
15.475 -2.8811
15.5 -2.8863
15.525 -2.8858
15.55 -2.8756
15.575 -2.86
15.6 -2.8309
15.625 -2.7944
15.65 -2.7529
15.675 -2.7093
15.7 -2.6633
15.725 -2.6138
15.75 -2.5637
15.775 -2.5152
15.8 -2.4712
15.825 -2.434
15.85 -2.4061
15.875 -2.3865
15.9 -2.3758
15.925 -2.3788
15.95 -2.3954
15.975 -2.4204
16 -2.4495
16.025 -2.4742
16.05 -2.4955
16.075 -2.5107
16.1 -2.5213
16.125 -2.5298
16.15 -2.5336
16.175 -2.5287
16.2 -2.5121
16.225 -2.4842
16.25 -2.4547
16.275 -2.4242
16.3 -2.4012
16.325 -2.3866
16.35 -2.377
16.375 -2.3672
16.4 -2.356
16.425 -2.3465
16.45 -2.3416
16.475 -2.3408
16.5 -2.3418
16.525 -2.3417
16.55 -2.3364
16.575 -2.3267
16.6 -2.3175
16.625 -2.3126
16.65 -2.3123
16.675 -2.3132
16.7 -2.3124
16.725 -2.3093
16.75 -2.3098
16.775 -2.3169
16.8 -2.3306
16.825 -2.3503
16.85 -2.3732
16.875 -2.397
16.9 -2.4236
16.925 -2.4523
16.95 -2.4807
16.975 -2.5086
17 -2.5347
17.025 -2.5425
17.05 -2.5314
17.075 -2.5142
17.1 -2.4966
17.125 -2.482
17.15 -2.472
17.175 -2.468
17.2 -2.4697
17.225 -2.4768
17.25 -2.4862
17.275 -2.4974
17.3 -2.5124
17.325 -2.5337
17.35 -2.5615
17.375 -2.5934
17.4 -2.633
17.425 -2.6783
17.45 -2.7247
17.475 -2.7691
17.5 -2.8084
17.525 -2.8343
17.55 -2.8458
17.575 -2.8429
17.6 -2.8205
17.625 -2.7772
17.65 -2.7164
17.675 -2.6467
17.7 -2.5752
17.725 -2.508
17.75 -2.4487
17.775 -2.3974
17.8 -2.3546
17.825 -2.3191
17.85 -2.2906
17.875 -2.2676
17.9 -2.2495
17.925 -2.2351
17.95 -2.2204
17.975 -2.2059
18 -2.1907
18.025 -2.1715
18.05 -2.1505
18.075 -2.1296
18.1 -2.1125
18.125 -2.1007
18.15 -2.0976
18.175 -2.1059
18.2 -2.1263
18.225 -2.1584
18.25 -2.2005
18.275 -2.2508
18.3 -2.3098
18.325 -2.3758
18.35 -2.4452
18.375 -2.511
18.4 -2.5721
18.425 -2.6329
18.45 -2.6874
18.475 -2.7387
18.5 -2.7906
18.525 -2.8408
18.55 -2.8874
18.575 -2.9348
18.6 -2.9855
18.625 -3.0404
18.65 -3.1017
18.675 -3.1674
18.7 -3.2345
18.725 -3.2937
18.75 -3.3186
18.775 -3.3075
18.8 -3.2789
18.825 -3.2508
18.85 -3.2273
18.875 -3.2097
18.9 -3.1957
18.925 -3.1841
18.95 -3.173
18.975 -3.1644
19 -3.1597
19.025 -3.1596
19.05 -3.1593
19.075 -3.1526
19.1 -3.1436
19.125 -3.1339
19.15 -3.1248
19.175 -3.1157
19.2 -3.11
19.225 -3.111
19.25 -3.1127
19.275 -3.1121
19.3 -3.1036
19.325 -3.0825
19.35 -3.0485
19.375 -2.9967
19.4 -2.9296
19.425 -2.848
19.45 -2.7526
19.475 -2.6494
19.5 -2.5428
19.525 -2.4356
19.55 -2.3285
19.575 -2.2268
19.6 -2.1316
19.625 -2.0416
19.65 -1.958
19.675 -1.8779
19.7 -1.7988
19.725 -1.7191
19.75 -1.639
19.775 -1.5616
19.8 -1.4901
19.825 -1.4245
19.85 -1.3644
19.875 -1.3093
19.9 -1.2573
19.925 -1.211
19.95 -1.1687
19.975 -1.1327
20 -1.1033
20.025 -1.0787
20.05 -1.0608
20.075 -1.048
20.1 -1.0409
20.125 -1.0416
20.15 -1.0497
20.175 -1.0639
20.2 -1.0844
20.225 -1.1105
20.25 -1.1436
20.275 -1.1846
20.3 -1.2332
20.325 -1.2817
20.35 -1.3235
20.375 -1.361
20.4 -1.4014
20.425 -1.4512
20.45 -1.5137
20.475 -1.5839
20.5 -1.6595
20.525 -1.7387
20.55 -1.8227
20.575 -1.9144
20.6 -2.0082
20.625 -2.0993
20.65 -2.1798
20.675 -2.2465
20.7 -2.2958
20.725 -2.326
20.75 -2.3405
20.775 -2.3434
20.8 -2.3381
20.825 -2.3207
20.85 -2.2916
20.875 -2.2567
20.9 -2.2263
20.925 -2.2064
20.95 -2.1978
20.975 -2.1979
21 -2.2045
21.025 -2.2125
21.05 -2.2096
21.075 -2.1914
21.1 -2.1615
21.125 -2.1211
21.15 -2.0715
21.175 -2.0187
21.2 -1.9681
21.225 -1.9263
21.25 -1.8961
21.275 -1.8777
21.3 -1.8632
21.325 -1.841
21.35 -1.8024
21.375 -1.7495
21.4 -1.6919
21.425 -1.635
21.45 -1.5814
21.475 -1.5308
21.5 -1.4797
21.525 -1.4299
21.55 -1.377
21.575 -1.3217
21.6 -1.2667
21.625 -1.2126
21.65 -1.1595
21.675 -1.1067
21.7 -1.0495
21.725 -0.9901
21.75 -0.9313
21.775 -0.875
21.8 -0.82
21.825 -0.7665
21.85 -0.7178
21.875 -0.6743
21.9 -0.6371
21.925 -0.607
21.95 -0.5823
21.975 -0.5552
22 -0.5188
22.025 -0.4672
22.05 -0.3995
22.075 -0.3253
22.1 -0.2527
22.125 -0.184
22.15 -0.1197
22.175 -0.058
22.2 0.0022
22.225 0.0583
22.25 0.1087
22.275 0.1511
22.3 0.1863
22.325 0.2163
22.35 0.244
22.375 0.2722
22.4 0.3
22.425 0.3284
22.45 0.3601
22.475 0.4004
22.5 0.4481
22.525 0.4995
22.55 0.5525
22.575 0.606
22.6 0.657
22.625 0.7075
22.65 0.7606
22.675 0.8145
22.7 0.8656
22.725 0.913
22.75 0.9567
22.775 0.9942
22.8 1.0248
22.825 1.0503
22.85 1.071
22.875 1.0872
22.9 1.0991
22.925 1.1046
22.95 1.1021
22.975 1.0921
23 1.0739
23.025 1.0463
23.05 1.0087
23.075 0.9614
23.1 0.9047
23.125 0.8413
23.15 0.7779
23.175 0.7198
23.2 0.6784
23.225 0.6682
23.25 0.6824
23.275 0.7002
23.3 0.7116
23.325 0.7128
23.35 0.7041
23.375 0.6879
23.4 0.6712
23.425 0.6627
23.45 0.6753
23.475 0.7061
23.5 0.7488
23.525 0.7993
23.55 0.8579
23.575 0.9228
23.6 0.9878
23.625 1.0531
23.65 1.1174
23.675 1.1817
23.7 1.2494
23.725 1.3199
23.75 1.3943
23.775 1.4671
23.8 1.5396
23.825 1.6156
23.85 1.6933
23.875 1.7668
23.9 1.8316
23.925 1.8864
23.95 1.9299
23.975 1.9629
24 1.9881
24.025 2.0056
24.05 2.0174
24.075 2.0253
24.1 2.0305
24.125 2.0315
24.15 2.0285
24.175 2.0228
24.2 2.0143
24.225 2.0026
24.25 1.9845
24.275 1.962
24.3 1.9412
24.325 1.9175
24.35 1.8882
24.375 1.8526
24.4 1.8135
24.425 1.7716
24.45 1.7351
24.475 1.7114
24.5 1.7032
24.525 1.712
24.55 1.7335
24.575 1.7634
24.6 1.7965
24.625 1.8301
24.65 1.859
24.675 1.8845
24.7 1.9072
24.725 1.9254
24.75 1.9378
24.775 1.9441
24.8 1.945
24.825 1.9444
24.85 1.9411
24.875 1.9284
24.9 1.9127
24.925 1.9051
24.95 1.8992
24.975 1.8914
25 1.8819
25.025 1.8708
25.05 1.8549
25.075 1.8364
25.1 1.8204
25.125 1.8061
25.15 1.7891
25.175 1.7674
25.2 1.7441
25.225 1.7245
25.25 1.7135
25.275 1.7066
25.3 1.6995
25.325 1.6911
25.35 1.6844
25.375 1.6793
25.4 1.6739
25.425 1.6727
25.45 1.6828
25.475 1.6985
25.5 1.7134
25.525 1.7274
25.55 1.7439
25.575 1.7624
25.6 1.7868
25.625 1.8131
25.65 1.8402
25.675 1.8656
25.7 1.8868
25.725 1.9047
25.75 1.922
25.775 1.9422
25.8 1.9612
25.825 1.9791
25.85 1.9994
25.875 2.0205
25.9 2.044
25.925 2.07
25.95 2.0911
25.975 2.1062
26 2.1159
26.025 2.1235
26.05 2.134
26.075 2.1503
26.1 2.1715
26.125 2.1964
26.15 2.2253
26.175 2.2595
26.2 2.2952
26.225 2.3264
26.25 2.3505
26.275 2.3673
26.3 2.3834
26.325 2.4107
26.35 2.4521
26.375 2.4946
26.4 2.5276
26.425 2.5487
26.45 2.5584
26.475 2.5587
26.5 2.554
26.525 2.546
26.55 2.5326
26.575 2.5144
26.6 2.4903
26.625 2.4631
26.65 2.4414
26.675 2.4273
26.7 2.4141
26.725 2.4002
26.75 2.391
26.775 2.3963
26.8 2.4123
26.825 2.4271
26.85 2.4339
26.875 2.4302
26.9 2.4177
26.925 2.3978
26.95 2.3721
26.975 2.34
27 2.3028
27.025 2.2637
27.05 2.2292
27.075 2.2013
27.1 2.1733
27.125 2.1433
27.15 2.1131
27.175 2.0847
27.2 2.0548
27.225 2.0196
27.25 1.9798
27.275 1.9416
27.3 1.9032
27.325 1.859
27.35 1.8064
27.375 1.7459
27.4 1.6798
27.425 1.6191
27.45 1.5845
27.475 1.5812
27.5 1.5933
27.525 1.612
27.55 1.6325
27.575 1.6518
27.6 1.6697
27.625 1.6894
27.65 1.713
27.675 1.7364
27.7 1.7601
27.725 1.7845
27.75 1.8068
27.775 1.826
27.8 1.8434
27.825 1.8611
27.85 1.8801
27.875 1.8986
27.9 1.9118
27.925 1.9171
27.95 1.915
27.975 1.9066
28 1.8879
28.025 1.8577
28.05 1.8207
28.075 1.7885
28.1 1.7687
28.125 1.7605
28.15 1.7618
28.175 1.7764
28.2 1.8047
28.225 1.8393
28.25 1.8766
28.275 1.9121
28.3 1.9422
28.325 1.964
28.35 1.9797
28.375 1.9916
28.4 2.0007
28.425 2.0083
28.45 2.0135
28.475 2.0131
28.5 2.0047
28.525 1.991
28.55 1.9792
28.575 1.9697
28.6 1.9612
28.625 1.9507
28.65 1.9353
28.675 1.9097
28.7 1.8761
28.725 1.8374
28.75 1.7983
28.775 1.7671
28.8 1.7433
28.825 1.7208
28.85 1.7018
28.875 1.6832
28.9 1.6573
28.925 1.6203
28.95 1.572
28.975 1.5145
29 1.458
29.025 1.4126
29.05 1.3723
29.075 1.3263
29.1 1.2716
29.125 1.2135
29.15 1.1622
29.175 1.1175
29.2 1.0721
29.225 1.0302
29.25 1.0036
29.275 0.9979
29.3 1.003
29.325 1.0158
29.35 1.0387
29.375 1.0789
29.4 1.1233
29.425 1.1677
29.45 1.2158
29.475 1.2639
29.5 1.3126
29.525 1.358
29.55 1.3988
29.575 1.4331
29.6 1.4614
29.625 1.4862
29.65 1.5058
29.675 1.516
29.7 1.5195
29.725 1.5259
29.75 1.5345
29.775 1.5432
29.8 1.5462
29.825 1.5411
29.85 1.536
29.875 1.5302
29.9 1.5181
29.925 1.5014
29.95 1.4811
29.975 1.4569
30 1.4274
30.025 1.3997
30.05 1.3829
30.075 1.3756
30.1 1.3766
30.125 1.3825
30.15 1.393
30.175 1.4085
30.2 1.4222
30.225 1.4451
30.25 1.4794
30.275 1.5237
30.3 1.5773
30.325 1.6309
30.35 1.6799
30.375 1.7253
30.4 1.766
30.425 1.801
30.45 1.8321
30.475 1.8589
30.5 1.8784
30.525 1.891
30.55 1.8954
30.575 1.891
30.6 1.8778
30.625 1.8552
30.65 1.8257
30.675 1.7906
30.7 1.7494
30.725 1.7066
30.75 1.665
30.775 1.6247
30.8 1.5839
30.825 1.5421
30.85 1.5118
30.875 1.5022
30.9 1.5112
30.925 1.5305
30.95 1.5512
30.975 1.5672
31 1.5754
31.025 1.5745
31.05 1.5668
31.075 1.559
31.1 1.5566
31.125 1.5594
31.15 1.5609
31.175 1.556
31.2 1.5429
31.225 1.5212
31.25 1.4915
31.275 1.456
31.3 1.4197
31.325 1.3869
31.35 1.3544
31.375 1.3328
31.4 1.3251
31.425 1.3223
31.45 1.3187
31.475 1.3106
31.5 1.2959
31.525 1.2766
31.55 1.251
31.575 1.2176
31.6 1.1816
31.625 1.1497
31.65 1.1245
31.675 1.105
31.7 1.0882
31.725 1.0724
31.75 1.0618
31.775 1.0605
31.8 1.0704
31.825 1.0844
31.85 1.0946
31.875 1.097
31.9 1.0943
31.925 1.09
31.95 1.085
31.975 1.0788
32 1.0707
32.025 1.0613
32.05 1.0494
32.075 1.0356
32.1 1.0193
32.125 1.0007
32.15 0.9799
32.175 0.9573
32.2 0.9322
32.225 0.9051
32.25 0.8762
32.275 0.8447
32.3 0.8107
32.325 0.7752
32.35 0.7363
32.375 0.6939
32.4 0.6487
32.425 0.6034
32.45 0.5564
32.475 0.5076
32.5 0.4631
32.525 0.4251
32.55 0.3965
32.575 0.3766
32.6 0.3626
32.625 0.3464
32.65 0.3271
32.675 0.3046
32.7 0.2787
32.725 0.248
32.75 0.2162
32.775 0.1899
32.8 0.1716
32.825 0.1592
32.85 0.1522
32.875 0.1466
32.9 0.1397
32.925 0.1281
32.95 0.1084
32.975 0.0803
33 0.0473
33.025 0.0098
33.05 -0.0329
33.075 -0.0816
33.1 -0.1358
33.125 -0.1955
33.15 -0.2601
33.175 -0.3305
33.2 -0.4076
33.225 -0.4918
33.25 -0.5819
33.275 -0.6766
33.3 -0.7744
33.325 -0.871
33.35 -0.9614
33.375 -1.0466
33.4 -1.1258
33.425 -1.2041
33.45 -1.2827
33.475 -1.3669
33.5 -1.4541
33.525 -1.5392
33.55 -1.6231
33.575 -1.7024
33.6 -1.7779
33.625 -1.8506
33.65 -1.9177
33.675 -1.9822
33.7 -2.0474
33.725 -2.1076
33.75 -2.1665
33.775 -2.2272
33.8 -2.2902
33.825 -2.3553
33.85 -2.4226
33.875 -2.4915
33.9 -2.5622
33.925 -2.6345
33.95 -2.7072
33.975 -2.7723
34 -2.8292
34.025 -2.8765
34.05 -2.9164
34.075 -2.9541
34.1 -2.9922
34.125 -3.031
34.15 -3.0709
34.175 -3.1126
34.2 -3.158
34.225 -3.2079
34.25 -3.2622
34.275 -3.322
34.3 -3.3861
34.325 -3.456
34.35 -3.5307
34.375 -3.6039
34.4 -3.6723
34.425 -3.7368
34.45 -3.7989
34.475 -3.8592
34.5 -3.9098
34.525 -3.9434
34.55 -3.9566
34.575 -3.9487
34.6 -3.9273
34.625 -3.8975
34.65 -3.8559
34.675 -3.8066
34.7 -3.7514
34.725 -3.6948
34.75 -3.642
34.775 -3.5946
34.8 -3.553
34.825 -3.5161
34.85 -3.4826
34.875 -3.4509
34.9 -3.4222
34.925 -3.3973
34.95 -3.3775
34.975 -3.3631
35 -3.3518
35.025 -3.3455
35.05 -3.342
35.075 -3.3362
35.1 -3.3301
35.125 -3.3272
35.15 -3.3237
35.175 -3.3185
35.2 -3.3011
35.225 -3.2697
35.25 -3.2322
35.275 -3.1871
35.3 -3.1371
35.325 -3.0846
35.35 -3.0292
35.375 -2.9747
35.4 -2.9249
35.425 -2.8801
35.45 -2.8358
35.475 -2.7921
35.5 -2.7494
35.525 -2.7067
35.55 -2.6666
35.575 -2.6317
35.6 -2.6038
35.625 -2.5832
35.65 -2.5707
35.675 -2.5659
35.7 -2.5666
35.725 -2.5716
35.75 -2.5764
35.775 -2.5818
35.8 -2.5872
35.825 -2.5851
35.85 -2.5745
35.875 -2.5599
35.9 -2.5472
35.925 -2.5407
35.95 -2.5442
35.975 -2.5557
36 -2.5705
36.025 -2.5856
36.05 -2.6016
36.075 -2.619
36.1 -2.6391
36.125 -2.666
36.15 -2.6939
36.175 -2.7173
36.2 -2.7362
36.225 -2.7501
36.25 -2.7606
36.275 -2.7745
36.3 -2.7903
36.325 -2.8043
36.35 -2.8155
36.375 -2.8261
36.4 -2.8372
36.425 -2.8496
36.45 -2.8663
36.475 -2.8867
36.5 -2.9087
36.525 -2.9303
36.55 -2.9505
36.575 -2.968
36.6 -2.9787
36.625 -2.9766
36.65 -2.9477
36.675 -2.9043
36.7 -2.8587
36.725 -2.8148
36.75 -2.7686
36.775 -2.7219
36.8 -2.677
36.825 -2.6371
36.85 -2.6077
36.875 -2.5844
36.9 -2.5631
36.925 -2.5475
36.95 -2.5362
36.975 -2.5301
37 -2.5293
37.025 -2.5292
37.05 -2.526
37.075 -2.5208
37.1 -2.5212
37.125 -2.5271
37.15 -2.5414
37.175 -2.5641
37.2 -2.5947
37.225 -2.6306
37.25 -2.6656
37.275 -2.6973
37.3 -2.7241
37.325 -2.7461
37.35 -2.763
37.375 -2.7737
37.4 -2.7754
37.425 -2.766
37.45 -2.7434
37.475 -2.7093
37.5 -2.6693
37.525 -2.6232
37.55 -2.5674
37.575 -2.5073
37.6 -2.4473
37.625 -2.3911
37.65 -2.3392
37.675 -2.2878
37.7 -2.233
37.725 -2.175
37.75 -2.1138
37.775 -2.0474
37.8 -1.9769
37.825 -1.9042
37.85 -1.833
37.875 -1.7652
37.9 -1.7027
37.925 -1.6452
37.95 -1.5959
37.975 -1.5566
38 -1.5276
38.025 -1.506
38.05 -1.4919
38.075 -1.4865
38.1 -1.4915
38.125 -1.5045
38.15 -1.5158
38.175 -1.5093
38.2 -1.477
38.225 -1.4279
38.25 -1.3757
38.275 -1.3238
38.3 -1.2756
38.325 -1.223
38.35 -1.1624
38.375 -1.0927
38.4 -1.0239
38.425 -0.9566
38.45 -0.891
38.475 -0.8285
38.5 -0.7713
38.525 -0.7207
38.55 -0.6774
38.575 -0.6387
38.6 -0.605
38.625 -0.5792
38.65 -0.5594
38.675 -0.5446
38.7 -0.5363
38.725 -0.535
38.75 -0.5412
38.775 -0.5562
38.8 -0.5797
38.825 -0.6126
38.85 -0.6554
38.875 -0.7077
38.9 -0.7708
38.925 -0.8456
38.95 -0.928
38.975 -1.0014
39 -1.0574
39.025 -1.1037
39.05 -1.1439
39.075 -1.1884
39.1 -1.242
39.125 -1.3027
39.15 -1.3681
39.175 -1.4398
39.2 -1.5123
39.225 -1.5732
39.25 -1.6201
39.275 -1.6569
39.3 -1.6852
39.325 -1.7069
39.35 -1.725
39.375 -1.7375
39.4 -1.7485
39.425 -1.7602
39.45 -1.776
39.475 -1.7958
39.5 -1.8192
39.525 -1.8449
39.55 -1.8746
39.575 -1.9052
39.6 -1.93
39.625 -1.9495
39.65 -1.9628
39.675 -1.968
39.7 -1.9677
39.725 -1.9678
39.75 -1.9687
39.775 -1.9683
39.8 -1.966
39.825 -1.9598
39.85 -1.9509
39.875 -1.9399
39.9 -1.93
39.925 -1.924
39.95 -1.9241
39.975 -1.9301
40 -1.9405
40.025 -1.9553
40.05 -1.9738
40.075 -1.9959
40.1 -2.0225
40.125 -2.056
40.15 -2.0967
40.175 -2.1375
40.2 -2.1741
40.225 -2.2044
40.25 -2.2314
40.275 -2.2612
40.3 -2.2958
40.325 -2.333
40.35 -2.3699
40.375 -2.4048
40.4 -2.4387
40.425 -2.4732
40.45 -2.5066
40.475 -2.5374
40.5 -2.5643
40.525 -2.5865
40.55 -2.6064
40.575 -2.6239
40.6 -2.6356
40.625 -2.6377
40.65 -2.6356
40.675 -2.6303
40.7 -2.625
40.725 -2.6261
40.75 -2.6284
40.775 -2.6271
40.8 -2.6234
40.825 -2.6207
40.85 -2.6219
40.875 -2.6298
40.9 -2.644
40.925 -2.6598
40.95 -2.6703
40.975 -2.6737
41 -2.6727
41.025 -2.6628
41.05 -2.6454
41.075 -2.6203
41.1 -2.5922
41.125 -2.5637
41.15 -2.5428
41.175 -2.529
41.2 -2.5181
41.225 -2.5078
41.25 -2.4995
41.275 -2.4959
41.3 -2.499
41.325 -2.5085
41.35 -2.5211
41.375 -2.5296
41.4 -2.5252
41.425 -2.5104
41.45 -2.4865
41.475 -2.4554
41.5 -2.4104
41.525 -2.3494
41.55 -2.2776
41.575 -2.2007
41.6 -2.1237
41.625 -2.0533
41.65 -1.9888
41.675 -1.9256
41.7 -1.8625
41.725 -1.798
41.75 -1.7316
41.775 -1.6644
41.8 -1.5996
41.825 -1.5381
41.85 -1.4823
41.875 -1.4305
41.9 -1.3826
41.925 -1.3407
41.95 -1.3025
41.975 -1.2673
42 -1.2328
42.025 -1.2014
42.05 -1.176
42.075 -1.1568
42.1 -1.1388
42.125 -1.1191
42.15 -1.0992
42.175 -1.0818
42.2 -1.0716
42.225 -1.0675
42.25 -1.0684
42.275 -1.0738
42.3 -1.0801
42.325 -1.0793
42.35 -1.0708
42.375 -1.0592
42.4 -1.0479
42.425 -1.0343
42.45 -1.022
42.475 -1.0137
42.5 -1.0091
42.525 -1.0083
42.55 -1.0138
42.575 -1.0226
42.6 -1.0318
42.625 -1.0385
42.65 -1.0395
42.675 -1.033
42.7 -1.0175
42.725 -0.9902
42.75 -0.9522
42.775 -0.909
42.8 -0.8651
42.825 -0.8225
42.85 -0.7809
42.875 -0.7393
42.9 -0.6967
42.925 -0.653
42.95 -0.6119
42.975 -0.5769
43 -0.5501
43.025 -0.5335
43.05 -0.526
43.075 -0.5237
43.1 -0.5286
43.125 -0.539
43.15 -0.5546
43.175 -0.5745
43.2 -0.5996
43.225 -0.6258
43.25 -0.6429
43.275 -0.6457
43.3 -0.6388
43.325 -0.6255
43.35 -0.6089
43.375 -0.5917
43.4 -0.5783
43.425 -0.5674
43.45 -0.5606
43.475 -0.558
43.5 -0.5591
43.525 -0.5653
43.55 -0.5779
43.575 -0.5961
43.6 -0.6179
43.625 -0.6452
43.65 -0.6782
43.675 -0.7173
43.7 -0.7596
43.725 -0.7992
43.75 -0.8294
43.775 -0.8492
43.8 -0.8613
43.825 -0.8682
43.85 -0.8705
43.875 -0.8669
43.9 -0.8648
43.925 -0.869
43.95 -0.8828
43.975 -0.9056
44 -0.9341
44.025 -0.9612
44.05 -0.9797
44.075 -0.989
44.1 -0.9954
44.125 -1.0034
44.15 -1.0157
44.175 -1.0318
44.2 -1.0522
44.225 -1.0779
44.25 -1.1076
44.275 -1.1376
44.3 -1.1699
44.325 -1.2066
44.35 -1.2491
44.375 -1.2956
44.4 -1.3398
44.425 -1.3807
44.45 -1.4192
44.475 -1.4514
44.5 -1.4824
44.525 -1.5171
44.55 -1.5553
44.575 -1.5944
44.6 -1.6348
44.625 -1.677
44.65 -1.7233
44.675 -1.7739
44.7 -1.8263
44.725 -1.8768
44.75 -1.9238
44.775 -1.9605
44.8 -1.9771
44.825 -1.9747
44.85 -1.9614
44.875 -1.9399
44.9 -1.9102
44.925 -1.8734
44.95 -1.8329
44.975 -1.7936
45 -1.7547
45.025 -1.7179
45.05 -1.6861
45.075 -1.6587
45.1 -1.6375
45.125 -1.6236
45.15 -1.6095
45.175 -1.5933
45.2 -1.5756
45.225 -1.5588
45.25 -1.5461
45.275 -1.5387
45.3 -1.5367
45.325 -1.5349
45.35 -1.5364
45.375 -1.5449
45.4 -1.5592
45.425 -1.574
45.45 -1.5896
45.475 -1.604
45.5 -1.6138
45.525 -1.6047
45.55 -1.5734
45.575 -1.5297
45.6 -1.4863
45.625 -1.4473
45.65 -1.4149
45.675 -1.3887
45.7 -1.3663
45.725 -1.3455
45.75 -1.3243
45.775 -1.2989
45.8 -1.2666
45.825 -1.231
45.85 -1.1957
45.875 -1.1624
45.9 -1.1331
45.925 -1.1092
45.95 -1.0922
45.975 -1.0845
46 -1.0874
46.025 -1.0965
46.05 -1.1163
46.075 -1.1467
46.1 -1.1852
46.125 -1.2292
46.15 -1.2754
46.175 -1.3237
46.2 -1.3721
46.225 -1.4147
46.25 -1.4461
46.275 -1.465
46.3 -1.472
46.325 -1.4667
46.35 -1.4451
46.375 -1.406
46.4 -1.3533
46.425 -1.2921
46.45 -1.2255
46.475 -1.1583
46.5 -1.0894
46.525 -1.017
46.55 -0.9416
46.575 -0.8648
46.6 -0.7903
46.625 -0.7201
46.65 -0.6567
46.675 -0.6005
46.7 -0.5514
46.725 -0.5086
46.75 -0.4708
46.775 -0.4374
46.8 -0.4095
46.825 -0.3793
46.85 -0.3392
46.875 -0.2934
46.9 -0.2462
46.925 -0.1991
46.95 -0.1556
46.975 -0.115
47 -0.0748
47.025 -0.0339
47.05 0.0079
47.075 0.046
47.1 0.0777
47.125 0.1082
47.15 0.1429
47.175 0.1834
47.2 0.2256
47.225 0.2647
47.25 0.2988
47.275 0.3275
47.3 0.3511
47.325 0.3702
47.35 0.3847
47.375 0.394
47.4 0.398
47.425 0.3968
47.45 0.3923
47.475 0.3889
47.5 0.3865
47.525 0.383
47.55 0.3764
47.575 0.3665
47.6 0.358
47.625 0.3567
47.65 0.3631
47.675 0.3736
47.7 0.3877
47.725 0.4013
47.75 0.4116
47.775 0.4204
47.8 0.4326
47.825 0.4519
47.85 0.4779
47.875 0.5081
47.9 0.5399
47.925 0.5686
47.95 0.5936
47.975 0.6138
48 0.6284
48.025 0.6366
48.05 0.6385
48.075 0.6356
48.1 0.6305
48.125 0.6241
48.15 0.6159
48.175 0.6072
48.2 0.597
48.225 0.5858
48.25 0.5761
48.275 0.5725
48.3 0.5712
48.325 0.5683
48.35 0.5595
48.375 0.5452
48.4 0.527
48.425 0.5067
48.45 0.485
48.475 0.4602
48.5 0.4316
48.525 0.398
48.55 0.3587
48.575 0.3145
48.6 0.2651
48.625 0.2104
48.65 0.1496
48.675 0.0833
48.7 0.0146
48.725 -0.0446
48.75 -0.0833
48.775 -0.0913
48.8 -0.0738
48.825 -0.0407
48.85 0.0007
48.875 0.0454
48.9 0.0969
48.925 0.1545
48.95 0.2196
48.975 0.2841
49 0.3436
49.025 0.3933
49.05 0.4336
49.075 0.4665
49.1 0.4958
49.125 0.5252
49.15 0.5561
49.175 0.5879
49.2 0.6165
49.225 0.637
49.25 0.6491
49.275 0.6519
49.3 0.6435
49.325 0.6236
49.35 0.5932
49.375 0.5541
49.4 0.509
49.425 0.4608
49.45 0.4118
49.475 0.3657
49.5 0.3256
49.525 0.2921
49.55 0.261
49.575 0.2315
49.6 0.2039
49.625 0.1772
49.65 0.147
49.675 0.1072
49.7 0.0584
49.725 0.006
49.75 -0.0454
49.775 -0.0898
49.8 -0.1288
49.825 -0.1638
49.85 -0.1954
49.875 -0.2255
49.9 -0.2574
49.925 -0.2904
49.95 -0.3263
49.975 -0.364
50 -0.3966
50.025 -0.4156
50.05 -0.4255
50.075 -0.42
50.1 -0.3929
50.125 -0.3469
50.15 -0.2888
50.175 -0.2219
50.2 -0.154
50.225 -0.0918
50.25 -0.0368
50.275 0.0096
50.3 0.0505
50.325 0.0875
50.35 0.1188
50.375 0.1426
50.4 0.1624
50.425 0.1792
50.45 0.194
50.475 0.2073
50.5 0.2208
50.525 0.2357
50.55 0.2551
50.575 0.2724
50.6 0.2805
50.625 0.279
50.65 0.2711
50.675 0.2596
50.7 0.2471
50.725 0.2333
50.75 0.2192
50.775 0.2042
50.8 0.1874
50.825 0.1662
50.85 0.1394
50.875 0.1067
50.9 0.0677
50.925 0.0207
50.95 -0.0323
50.975 -0.086
51 -0.1384
51.025 -0.1878
51.05 -0.2364
51.075 -0.2838
51.1 -0.3303
51.125 -0.377
51.15 -0.4226
51.175 -0.4644
51.2 -0.5016
51.225 -0.5426
51.25 -0.5909
51.275 -0.6457
51.3 -0.7
51.325 -0.7431
51.35 -0.7702
51.375 -0.7874
51.4 -0.8024
51.425 -0.8184
51.45 -0.8375
51.475 -0.8589
51.5 -0.8821
51.525 -0.9047
51.55 -0.9275
51.575 -0.9516
51.6 -0.9749
51.625 -0.9985
51.65 -1.021
51.675 -1.0413
51.7 -1.0638
51.725 -1.0896
51.75 -1.1196
51.775 -1.151
51.8 -1.1682
51.825 -1.1651
51.85 -1.1556
51.875 -1.1426
51.9 -1.1217
51.925 -1.0912
51.95 -1.0552
51.975 -1.0152
52 -0.9717
52.025 -0.922
52.05 -0.8614
52.075 -0.797
52.1 -0.7352
52.125 -0.6759
52.15 -0.6202
52.175 -0.5695
52.2 -0.5234
52.225 -0.4853
52.25 -0.454
52.275 -0.4295
52.3 -0.4135
52.325 -0.4045
52.35 -0.3967
52.375 -0.3831
52.4 -0.3619
52.425 -0.3426
52.45 -0.3314
52.475 -0.3281
52.5 -0.3248
52.525 -0.3136
52.55 -0.2884
52.575 -0.2512
52.6 -0.2071
52.625 -0.1561
52.65 -0.1035
52.675 -0.0541
52.7 -0.0089
52.725 0.0335
52.75 0.0718
52.775 0.1038
52.8 0.1311
52.825 0.1595
52.85 0.1884
52.875 0.2134
52.9 0.2317
52.925 0.2453
52.95 0.2542
52.975 0.2569
53 0.2539
53.025 0.2465
53.05 0.2345
53.075 0.2199
53.1 0.2063
53.125 0.1976
53.15 0.1927
53.175 0.1842
53.2 0.1713
53.225 0.1546
53.25 0.1381
53.275 0.1258
53.3 0.1196
53.325 0.1206
53.35 0.1251
53.375 0.1288
53.4 0.1288
53.425 0.1229
53.45 0.11
53.475 0.0916
53.5 0.067
53.525 0.0362
53.55 -0.0021
53.575 -0.0485
53.6 -0.0988
53.625 -0.1527
53.65 -0.2124
53.675 -0.2763
53.7 -0.3428
53.725 -0.4083
53.75 -0.4681
53.775 -0.5144
53.8 -0.5395
53.825 -0.5454
53.85 -0.545
53.875 -0.5462
53.9 -0.5506
53.925 -0.5608
53.95 -0.5754
53.975 -0.5939
54 -0.6135
54.025 -0.6298
54.05 -0.6396
54.075 -0.6429
54.1 -0.6354
54.125 -0.6146
54.15 -0.5861
54.175 -0.5545
54.2 -0.5244
54.225 -0.5016
54.25 -0.4891
54.275 -0.4858
54.3 -0.4925
54.325 -0.5078
54.35 -0.5306
54.375 -0.5601
54.4 -0.5986
54.425 -0.6465
54.45 -0.7035
54.475 -0.7692
54.5 -0.841
54.525 -0.9099
54.55 -0.9625
54.575 -1.003
54.6 -1.0446
54.625 -1.0925
54.65 -1.1457
54.675 -1.202
54.7 -1.2592
54.725 -1.3088
54.75 -1.3436
54.775 -1.3572
54.8 -1.3492
54.825 -1.3241
54.85 -1.2904
54.875 -1.2537
54.9 -1.219
54.925 -1.1868
54.95 -1.1536
54.975 -1.117
55 -1.073
55.025 -1.02
55.05 -0.959
55.075 -0.8965
55.1 -0.8375
55.125 -0.782
55.15 -0.7324
55.175 -0.6874
55.2 -0.6456
55.225 -0.6051
55.25 -0.563
55.275 -0.5182
55.3 -0.4716
55.325 -0.4321
55.35 -0.3999
55.375 -0.3722
55.4 -0.3482
55.425 -0.3252
55.45 -0.3012
55.475 -0.2754
55.5 -0.2477
55.525 -0.2181
55.55 -0.1878
55.575 -0.1554
55.6 -0.12
55.625 -0.0826
55.65 -0.0494
55.675 -0.0236
55.7 -0.0047
55.725 0.0054
55.75 0.0051
55.775 -0.0049
55.8 -0.023
55.825 -0.0443
55.85 -0.0648
55.875 -0.0875
55.9 -0.1137
55.925 -0.1383
55.95 -0.1554
55.975 -0.1631
56 -0.1611
56.025 -0.1507
56.05 -0.1376
56.075 -0.1291
56.1 -0.1296
56.125 -0.1385
56.15 -0.1537
56.175 -0.1742
56.2 -0.1951
56.225 -0.211
56.25 -0.2291
56.275 -0.2547
56.3 -0.2836
56.325 -0.3115
56.35 -0.3405
56.375 -0.3724
56.4 -0.405
56.425 -0.442
56.45 -0.4835
56.475 -0.5286
56.5 -0.5752
56.525 -0.6226
56.55 -0.6698
56.575 -0.7098
56.6 -0.7411
56.625 -0.7664
56.65 -0.7866
56.675 -0.8004
56.7 -0.8059
56.725 -0.8051
56.75 -0.8013
56.775 -0.8019
56.8 -0.8083
56.825 -0.8184
56.85 -0.8207
56.875 -0.8055
56.9 -0.7763
56.925 -0.7482
56.95 -0.7263
56.975 -0.7116
57 -0.7017
57.025 -0.6896
57.05 -0.6711
57.075 -0.6391
57.1 -0.5971
57.125 -0.552
57.15 -0.5065
57.175 -0.463
57.2 -0.419
57.225 -0.3769
57.25 -0.3362
57.275 -0.2982
57.3 -0.264
57.325 -0.2301
57.35 -0.1984
57.375 -0.1676
57.4 -0.1355
57.425 -0.1043
57.45 -0.0775
57.475 -0.0557
57.5 -0.0369
57.525 -0.0229
57.55 -0.0168
57.575 -0.0195
57.6 -0.0305
57.625 -0.0489
57.65 -0.0729
57.675 -0.1024
57.7 -0.1366
57.725 -0.1778
57.75 -0.221
57.775 -0.2566
57.8 -0.2779
57.825 -0.2878
57.85 -0.2885
57.875 -0.2818
57.9 -0.2759
57.925 -0.2737
57.95 -0.2734
57.975 -0.2785
58 -0.2881
58.025 -0.3037
58.05 -0.3229
58.075 -0.3452
58.1 -0.3686
58.125 -0.3837
58.15 -0.3886
58.175 -0.3865
58.2 -0.3839
58.225 -0.3822
58.25 -0.3753
58.275 -0.3663
58.3 -0.3557
58.325 -0.3413
58.35 -0.3269
58.375 -0.3141
58.4 -0.3061
58.425 -0.3024
58.45 -0.3011
58.475 -0.2997
58.5 -0.2906
58.525 -0.2721
58.55 -0.2499
58.575 -0.2261
58.6 -0.2025
58.625 -0.1802
58.65 -0.1589
58.675 -0.1327
58.7 -0.0945
58.725 -0.0419
58.75 0.0292
58.775 0.1203
58.8 0.2238
58.825 0.3359
58.85 0.4548
58.875 0.5786
58.9 0.7031
58.925 0.8244
58.95 0.9395
58.975 1.0494
59 1.1555
59.025 1.2572
59.05 1.3548
59.075 1.4474
59.1 1.5355
59.125 1.618
59.15 1.6944
59.175 1.7658
59.2 1.8316
59.225 1.8919
59.25 1.9459
59.275 1.994
59.3 2.0354
59.325 2.0697
59.35 2.0988
59.375 2.1241
59.4 2.1459
59.425 2.1641
59.45 2.1796
59.475 2.1929
59.5 2.2035
59.525 2.2135
59.55 2.225
59.575 2.2376
59.6 2.2486
59.625 2.2581
59.65 2.2656
59.675 2.2717
59.7 2.2762
59.725 2.2785
59.75 2.2781
59.775 2.2742
59.8 2.2661
59.825 2.253
59.85 2.2345
59.875 2.2105
59.9 2.1803
59.925 2.1432
59.95 2.0998
59.975 2.054
60 2.0078
60.025 1.9633
60.05 1.9202
60.075 1.8755
60.1 1.825
60.125 1.7695
60.15 1.7098
60.175 1.6487
60.2 1.5866
60.225 1.5237
60.25 1.4591
60.275 1.396
60.3 1.3444
60.325 1.3137
60.35 1.298
60.375 1.2882
60.4 1.2778
60.425 1.263
60.45 1.2423
60.475 1.2152
60.5 1.1809
60.525 1.1396
60.55 1.091
60.575 1.0358
60.6 0.9763
60.625 0.9162
60.65 0.8595
60.675 0.8125
60.7 0.7758
60.725 0.745
60.75 0.714
60.775 0.6803
60.8 0.6444
60.825 0.6067
60.85 0.5679
60.875 0.529
60.9 0.4928
60.925 0.4628
60.95 0.4367
60.975 0.4157
61 0.3992
61.025 0.3834
61.05 0.3665
61.075 0.3516
61.1 0.3364
61.125 0.3205
61.15 0.3031
61.175 0.2837
61.2 0.262
61.225 0.2361
61.25 0.2037
61.275 0.1641
61.3 0.1173
61.325 0.0672
61.35 0.0188
61.375 -0.0254
61.4 -0.0691
61.425 -0.1191
61.45 -0.176
61.475 -0.2407
61.5 -0.3101
61.525 -0.3807
61.55 -0.4499
61.575 -0.5234
61.6 -0.6016
61.625 -0.6799
61.65 -0.7492
61.675 -0.8055
61.7 -0.8503
61.725 -0.8778
61.75 -0.8914
61.775 -0.8827
61.8 -0.8517
61.825 -0.8137
61.85 -0.7751
61.875 -0.7273
61.9 -0.6603
61.925 -0.5777
61.95 -0.4825
61.975 -0.3891
62 -0.303
62.025 -0.2257
62.05 -0.1528
62.075 -0.0807
62.1 -0.0055
62.125 0.0734
62.15 0.1626
62.175 0.2623
62.2 0.367
62.225 0.4696
62.25 0.5652
62.275 0.6504
62.3 0.7252
62.325 0.7899
62.35 0.8431
62.375 0.8878
62.4 0.9315
62.425 0.9736
62.45 1.0124
62.475 1.0506
62.5 1.085
62.525 1.113
62.55 1.1336
62.575 1.1467
62.6 1.1516
62.625 1.1482
62.65 1.1366
62.675 1.1166
62.7 1.0878
62.725 1.0517
62.75 1.0096
62.775 0.9647
62.8 0.9208
62.825 0.8841
62.85 0.8564
62.875 0.8348
62.9 0.8149
62.925 0.7968
62.95 0.7779
62.975 0.7553
63 0.7262
63.025 0.6889
63.05 0.6466
63.075 0.605
63.1 0.5759
63.125 0.5636
63.15 0.5643
63.175 0.5759
63.2 0.5921
63.225 0.6051
63.25 0.6196
63.275 0.6441
63.3 0.67
63.325 0.6898
63.35 0.7062
63.375 0.7276
63.4 0.7536
63.425 0.7776
63.45 0.7945
63.475 0.8032
63.5 0.8023
63.525 0.7928
63.55 0.7761
63.575 0.753
63.6 0.7264
63.625 0.7039
63.65 0.6876
63.675 0.6756
63.7 0.6619
63.725 0.644
63.75 0.622
63.775 0.5984
63.8 0.5746
63.825 0.5509
63.85 0.5261
63.875 0.4967
63.9 0.4585
63.925 0.4114
63.95 0.3597
63.975 0.3083
64 0.2617
64.025 0.2221
64.05 0.1854
64.075 0.146
64.1 0.1038
64.125 0.0574
64.15 0.0057
64.175 -0.0511
64.2 -0.1131
64.225 -0.1777
64.25 -0.2451
64.275 -0.3128
64.3 -0.3753
64.325 -0.431
64.35 -0.4837
64.375 -0.5362
64.4 -0.5906
64.425 -0.6468
64.45 -0.7053
64.475 -0.7661
64.5 -0.8273
64.525 -0.8875
64.55 -0.9417
64.575 -0.9874
64.6 -1.026
64.625 -1.0624
64.65 -1.099
64.675 -1.1445
64.7 -1.2006
64.725 -1.2642
64.75 -1.3212
64.775 -1.3523
64.8 -1.3596
64.825 -1.3536
64.85 -1.339
64.875 -1.321
64.9 -1.3016
64.925 -1.2809
64.95 -1.2599
64.975 -1.2415
65 -1.2268
65.025 -1.2154
65.05 -1.2072
65.075 -1.2045
65.1 -1.2084
65.125 -1.218
65.15 -1.2294
65.175 -1.2423
65.2 -1.2526
65.225 -1.2575
65.25 -1.2592
65.275 -1.2602
65.3 -1.2602
65.325 -1.2617
65.35 -1.2678
65.375 -1.2804
65.4 -1.299
65.425 -1.3205
65.45 -1.334
65.475 -1.3169
65.5 -1.2649
65.525 -1.2015
65.55 -1.1385
65.575 -1.0792
65.6 -1.0238
65.625 -0.9735
65.65 -0.9312
65.675 -0.8982
65.7 -0.8702
65.725 -0.8425
65.75 -0.8162
65.775 -0.7949
65.8 -0.7822
65.825 -0.7807
65.85 -0.787
65.875 -0.8018
65.9 -0.8256
65.925 -0.8583
65.95 -0.8983
65.975 -0.9476
66 -1.0035
66.025 -1.0651
66.05 -1.1283
66.075 -1.1889
66.1 -1.2447
66.125 -1.3046
66.15 -1.3727
66.175 -1.4471
66.2 -1.5256
66.225 -1.6054
66.25 -1.6871
66.275 -1.7686
66.3 -1.8438
66.325 -1.9011
66.35 -1.9361
66.375 -1.9612
66.4 -1.9875
66.425 -2.0175
66.45 -2.0473
66.475 -2.0693
66.5 -2.0747
66.525 -2.0589
66.55 -2.0263
66.575 -1.986
66.6 -1.9399
66.625 -1.8954
66.65 -1.8533
66.675 -1.8139
66.7 -1.7788
66.725 -1.7492
66.75 -1.7218
66.775 -1.6945
66.8 -1.666
66.825 -1.6349
66.85 -1.6039
66.875 -1.5728
66.9 -1.5408
66.925 -1.5073
66.95 -1.4655
66.975 -1.4118
67 -1.3527
67.025 -1.2962
67.05 -1.2483
67.075 -1.2111
67.1 -1.1831
67.125 -1.1628
67.15 -1.1477
67.175 -1.1265
67.2 -1.0928
67.225 -1.059
67.25 -1.0344
67.275 -1.0236
67.3 -1.0246
67.325 -1.0335
67.35 -1.0459
67.375 -1.0618
67.4 -1.0828
67.425 -1.1037
67.45 -1.1119
67.475 -1.0929
67.5 -1.053
67.525 -1.0076
67.55 -0.964
67.575 -0.9268
67.6 -0.8914
67.625 -0.8504
67.65 -0.8065
67.675 -0.7632
67.7 -0.7235
67.725 -0.6869
67.75 -0.6511
67.775 -0.616
67.8 -0.5819
67.825 -0.5493
67.85 -0.5189
67.875 -0.491
67.9 -0.4653
67.925 -0.4374
67.95 -0.4051
67.975 -0.3663
68 -0.3162
68.025 -0.2446
68.05 -0.1641
68.075 -0.0892
68.1 -0.0211
68.125 0.0377
68.15 0.0873
68.175 0.1284
68.2 0.161
68.225 0.1849
68.25 0.1993
68.275 0.2056
68.3 0.202
68.325 0.1874
68.35 0.1663
68.375 0.1581
68.4 0.178
68.425 0.2144
68.45 0.2581
68.475 0.3001
68.5 0.3345
68.525 0.3637
68.55 0.386
68.575 0.4023
68.6 0.4159
68.625 0.4308
68.65 0.448
68.675 0.4679
68.7 0.4898
68.725 0.5151
68.75 0.5431
68.775 0.5672
68.8 0.5852
68.825 0.5999
68.85 0.6113
68.875 0.6213
68.9 0.6317
68.925 0.641
68.95 0.6456
68.975 0.6479
69 0.6486
69.025 0.6453
69.05 0.639
69.075 0.6284
69.1 0.6128
69.125 0.5965
69.15 0.5851
69.175 0.581
69.2 0.5874
69.225 0.6043
69.25 0.6316
69.275 0.6652
69.3 0.7043
69.325 0.7558
69.35 0.8157
69.375 0.8751
69.4 0.9297
69.425 0.9761
69.45 1.0151
69.475 1.047
69.5 1.0692
69.525 1.0813
69.55 1.0828
69.575 1.0723
69.6 1.0529
69.625 1.0253
69.65 0.9879
69.675 0.942
69.7 0.8952
69.725 0.8495
69.75 0.8013
69.775 0.7474
69.8 0.6854
69.825 0.6168
69.85 0.5447
69.875 0.4766
69.9 0.4278
69.925 0.4114
69.95 0.4396
69.975 0.5094
70 0.6025
70.025 0.7052
70.05 0.8119
70.075 0.9201
70.1 1.0265
70.125 1.1286
70.15 1.2236
70.175 1.3113
70.2 1.3926
70.225 1.4686
70.25 1.5397
70.275 1.6066
70.3 1.6701
70.325 1.7303
70.35 1.785
70.375 1.8322
70.4 1.8721
70.425 1.908
70.45 1.9431
70.475 1.9764
70.5 2.0069
70.525 2.034
70.55 2.0567
70.575 2.0769
70.6 2.1005
70.625 2.1223
70.65 2.1374
70.675 2.1481
70.7 2.158
70.725 2.1668
70.75 2.1751
70.775 2.1852
70.8 2.1972
70.825 2.2122
70.85 2.2301
70.875 2.2503
70.9 2.2676
70.925 2.2784
70.95 2.2824
70.975 2.2794
71 2.2693
71.025 2.2523
71.05 2.2296
71.075 2.2021
71.1 2.1692
71.125 2.134
71.15 2.1
71.175 2.065
71.2 2.0289
71.225 1.995
71.25 1.9744
71.275 1.9737
71.3 1.992
71.325 2.0247
71.35 2.0671
71.375 2.1128
71.4 2.1619
71.425 2.2131
71.45 2.2642
71.475 2.3147
71.5 2.3635
71.525 2.4093
71.55 2.4499
71.575 2.4837
71.6 2.5089
71.625 2.5255
71.65 2.5327
71.675 2.531
71.7 2.5207
71.725 2.5024
71.75 2.479
71.775 2.4529
71.8 2.4273
71.825 2.403
71.85 2.3837
71.875 2.3757
71.9 2.3774
71.925 2.3844
71.95 2.3949
71.975 2.4054
72 2.4124
72.025 2.4139
72.05 2.4138
72.075 2.417
72.1 2.4298
72.125 2.4527
72.15 2.4827
72.175 2.5185
72.2 2.5569
72.225 2.5936
72.25 2.6289
72.275 2.6613
72.3 2.689
72.325 2.711
72.35 2.7274
72.375 2.7361
72.4 2.7368
72.425 2.7328
72.45 2.7293
72.475 2.7288
72.5 2.7285
72.525 2.7257
72.55 2.7179
72.575 2.7045
72.6 2.6826
72.625 2.6516
72.65 2.6128
72.675 2.5646
72.7 2.5076
72.725 2.4432
72.75 2.372
72.775 2.299
72.8 2.2274
72.825 2.1606
72.85 2.0977
72.875 2.0443
72.9 2.0102
72.925 1.9923
72.95 1.9887
72.975 1.9948
73 2.0083
73.025 2.0288
73.05 2.0496
73.075 2.0684
73.1 2.0899
73.125 2.1177
73.15 2.1535
73.175 2.2008
73.2 2.2544
73.225 2.3043
73.25 2.3498
73.275 2.3958
73.3 2.4421
73.325 2.4828
73.35 2.5141
73.375 2.5369
73.4 2.5538
73.425 2.5645
73.45 2.5704
73.475 2.5725
73.5 2.573
73.525 2.5703
73.55 2.5626
73.575 2.552
73.6 2.5374
73.625 2.5177
73.65 2.4912
73.675 2.4576
73.7 2.4176
73.725 2.3709
73.75 2.3169
73.775 2.2544
73.8 2.1826
73.825 2.1006
73.85 2.0098
73.875 1.9177
73.9 1.8333
73.925 1.7614
73.95 1.6986
73.975 1.6433
74 1.5991
74.025 1.5606
74.05 1.5211
74.075 1.4746
74.1 1.4219
74.125 1.369
74.15 1.3206
74.175 1.2851
74.2 1.2659
74.225 1.261
74.25 1.261
74.275 1.2598
74.3 1.2583
74.325 1.2534
74.35 1.2497
74.375 1.2404
74.4 1.2204
74.425 1.1931
74.45 1.1638
74.475 1.1319
74.5 1.0995
74.525 1.0711
74.55 1.0494
74.575 1.0349
74.6 1.0252
74.625 1.0149
74.65 1.0037
74.675 0.9898
74.7 0.9723
74.725 0.9514
74.75 0.9251
74.775 0.8954
74.8 0.8616
74.825 0.8239
74.85 0.7796
74.875 0.7269
74.9 0.6727
74.925 0.6286
74.95 0.6034
74.975 0.5904
75 0.581
75.025 0.5723
75.05 0.5712
75.075 0.5827
75.1 0.6124
75.125 0.6539
75.15 0.7002
75.175 0.7468
75.2 0.7938
75.225 0.8447
75.25 0.8985
75.275 0.9518
75.3 1.0021
75.325 1.0492
75.35 1.0921
75.375 1.1279
75.4 1.1569
75.425 1.1798
75.45 1.1971
75.475 1.2131
75.5 1.2309
75.525 1.2461
75.55 1.2556
75.575 1.2589
75.6 1.2574
75.625 1.2544
75.65 1.2511
75.675 1.2479
75.7 1.2475
75.725 1.2556
75.75 1.2841
75.775 1.3338
75.8 1.3901
75.825 1.4441
75.85 1.5002
75.875 1.5615
75.9 1.6229
75.925 1.6822
75.95 1.7456
75.975 1.8242
76 1.9189
76.025 2.0246
76.05 2.1337
76.075 2.2424
76.1 2.3472
76.125 2.4466
76.15 2.5395
76.175 2.6268
76.2 2.7101
76.225 2.7918
76.25 2.8729
76.275 2.9512
76.3 3.0241
76.325 3.0898
76.35 3.1487
76.375 3.201
76.4 3.2453
76.425 3.2838
76.45 3.3231
76.475 3.3679
76.5 3.4121
76.525 3.4498
76.55 3.4791
76.575 3.5011
76.6 3.518
76.625 3.5313
76.65 3.5428
76.675 3.5515
76.7 3.5565
76.725 3.5601
76.75 3.5633
76.775 3.5647
76.8 3.5618
76.825 3.5544
76.85 3.5429
76.875 3.5267
76.9 3.5044
76.925 3.4762
76.95 3.4417
76.975 3.4008
77 3.353
77.025 3.2985
77.05 3.2373
77.075 3.1702
77.1 3.0987
77.125 3.0239
77.15 2.9469
77.175 2.8689
77.2 2.7875
77.225 2.7048
77.25 2.6259
77.275 2.5561
77.3 2.5013
77.325 2.4627
77.35 2.4347
77.375 2.4082
77.4 2.3787
77.425 2.3493
77.45 2.3227
77.475 2.2932
77.5 2.2595
77.525 2.2197
77.55 2.1739
77.575 2.1239
77.6 2.0705
77.625 2.0165
77.65 1.9594
77.675 1.8954
77.7 1.8242
77.725 1.7465
77.75 1.6667
77.775 1.5932
77.8 1.5232
77.825 1.4487
77.85 1.3658
77.875 1.2711
77.9 1.1649
77.925 1.0573
77.95 0.9592
77.975 0.8706
78 0.786
78.025 0.7008
78.05 0.6188
78.075 0.5422
78.1 0.4679
78.125 0.3897
78.15 0.3088
78.175 0.2261
78.2 0.1522
78.225 0.0862
78.25 0.0294
78.275 -0.0156
78.3 -0.0423
78.325 -0.0485
78.35 -0.0462
78.375 -0.0365
78.4 -0.0194
78.425 0.0041
78.45 0.0306
78.475 0.0628
78.5 0.1055
78.525 0.1546
78.55 0.2154
78.575 0.2883
78.6 0.3658
78.625 0.4477
78.65 0.5371
78.675 0.6284
78.7 0.7197
78.725 0.8093
78.75 0.9009
78.775 0.9929
78.8 1.0817
78.825 1.1663
78.85 1.2473
78.875 1.3231
78.9 1.3916
78.925 1.4538
78.95 1.5104
78.975 1.5605
79 1.6036
79.025 1.6394
79.05 1.6679
79.075 1.6894
79.1 1.7037
79.125 1.7104
79.15 1.709
79.175 1.7012
79.2 1.6873
79.225 1.6676
79.25 1.6486
79.275 1.6372
79.3 1.6218
79.325 1.5985
79.35 1.5757
79.375 1.5666
79.4 1.5664
79.425 1.569
79.45 1.5763
79.475 1.5958
79.5 1.6256
79.525 1.6618
79.55 1.6951
79.575 1.7226
79.6 1.7463
79.625 1.767
79.65 1.7812
79.675 1.792
79.7 1.8042
79.725 1.8149
79.75 1.8198
79.775 1.824
79.8 1.8274
79.825 1.8257
79.85 1.8198
79.875 1.8159
79.9 1.8209
79.925 1.8351
79.95 1.858
79.975 1.8897
80 1.9217
80.025 1.9493
80.05 1.9704
80.075 1.9844
80.1 1.995
80.125 2.0084
80.15 2.024
80.175 2.0412
80.2 2.0656
80.225 2.0965
80.25 2.128
80.275 2.1522
80.3 2.1636
80.325 2.1594
80.35 2.1443
80.375 2.1279
80.4 2.1267
80.425 2.1393
80.45 2.1532
80.475 2.1616
80.5 2.1609
80.525 2.1533
80.55 2.1417
80.575 2.1262
80.6 2.1086
80.625 2.0888
80.65 2.064
80.675 2.033
80.7 1.9943
80.725 1.9484
80.75 1.8998
80.775 1.8525
80.8 1.814
80.825 1.7872
80.85 1.7611
80.875 1.7317
80.9 1.6959
80.925 1.6498
80.95 1.5966
80.975 1.5412
81 1.4928
81.025 1.4509
81.05 1.4106
81.075 1.3691
81.1 1.3255
81.125 1.2814
81.15 1.2382
81.175 1.1978
81.2 1.1571
81.225 1.115
81.25 1.0785
81.275 1.0524
81.3 1.0339
81.325 1.0168
81.35 1.0028
81.375 0.9909
81.4 0.9804
81.425 0.9762
81.45 0.9747
81.475 0.9758
81.5 0.9755
81.525 0.9708
81.55 0.9605
81.575 0.9477
81.6 0.9322
81.625 0.9125
81.65 0.8857
81.675 0.8515
81.7 0.8126
81.725 0.773
81.75 0.7334
81.775 0.6919
81.8 0.6438
81.825 0.5874
81.85 0.526
81.875 0.4629
81.9 0.4056
81.925 0.3556
81.95 0.3172
81.975 0.2901
82 0.2715
82.025 0.2613
82.05 0.2587
82.075 0.2629
82.1 0.2748
82.125 0.2892
82.15 0.3071
82.175 0.3272
82.2 0.3448
82.225 0.3573
82.25 0.3647
82.275 0.3673
82.3 0.3673
82.325 0.3626
82.35 0.3526
82.375 0.3371
82.4 0.3171
82.425 0.2968
82.45 0.2743
82.475 0.2491
82.5 0.2199
82.525 0.1839
82.55 0.143
82.575 0.1026
82.6 0.0729
82.625 0.0577
82.65 0.0506
82.675 0.0473
82.7 0.0434
82.725 0.0374
82.75 0.0347
82.775 0.0378
82.8 0.0499
82.825 0.0734
82.85 0.1021
82.875 0.1323
82.9 0.1651
82.925 0.2118
82.95 0.2687
82.975 0.3255
83 0.3783
83.025 0.4282
83.05 0.4746
83.075 0.5171
83.1 0.5534
83.125 0.583
83.15 0.6041
83.175 0.6158
83.2 0.6155
83.225 0.606
83.25 0.5927
83.275 0.5746
83.3 0.5497
83.325 0.5178
83.35 0.4837
83.375 0.4513
83.4 0.4252
83.425 0.4042
83.45 0.386
83.475 0.3761
83.5 0.3829
83.525 0.3995
83.55 0.4151
83.575 0.4222
83.6 0.4191
83.625 0.4112
83.65 0.4009
83.675 0.3847
83.7 0.3648
83.725 0.3435
83.75 0.3125
83.775 0.276
83.8 0.2412
83.825 0.2063
83.85 0.1695
83.875 0.1317
83.9 0.0948
83.925 0.0589
83.95 0.0253
83.975 0.0017
84 -0.0121
84.025 -0.0171
84.05 -0.0198
84.075 -0.0171
84.1 -0.0114
84.125 -0.0061
84.15 -0.0013
84.175 0.0022
84.2 0.0056
84.225 0.0047
84.25 0.0006
84.275 -0.0031
84.3 -0.0055
84.325 -0.0087
84.35 -0.0118
84.375 -0.0075
84.4 0.006
84.425 0.0197
84.45 0.0297
84.475 0.0336
84.5 0.0331
84.525 0.0325
84.55 0.0325
84.575 0.0277
84.6 0.0204
84.625 0.0141
84.65 0.0052
84.675 -0.0102
84.7 -0.0335
84.725 -0.061
84.75 -0.0907
84.775 -0.1194
84.8 -0.1495
84.825 -0.1808
84.85 -0.2146
84.875 -0.2504
84.9 -0.2893
84.925 -0.3295
84.95 -0.3704
84.975 -0.4165
85 -0.4708
85.025 -0.5262
85.05 -0.5682
85.075 -0.5956
85.1 -0.6126
85.125 -0.6248
85.15 -0.6342
85.175 -0.6379
85.2 -0.6386
85.225 -0.6458
85.25 -0.6658
85.275 -0.7042
85.3 -0.7557
85.325 -0.815
85.35 -0.881
85.375 -0.9492
85.4 -1.0177
85.425 -1.0833
85.45 -1.1455
85.475 -1.2038
85.5 -1.259
85.525 -1.3132
85.55 -1.3679
85.575 -1.419
85.6 -1.4606
85.625 -1.4941
85.65 -1.526
85.675 -1.565
85.7 -1.6028
85.725 -1.6275
85.75 -1.6304
85.775 -1.6081
85.8 -1.5677
85.825 -1.5237
85.85 -1.4847
85.875 -1.448
85.9 -1.4091
85.925 -1.3649
85.95 -1.3216
85.975 -1.287
86 -1.2583
86.025 -1.2329
86.05 -1.2111
86.075 -1.1915
86.1 -1.1728
86.125 -1.1538
86.15 -1.133
86.175 -1.1097
86.2 -1.0869
86.225 -1.0661
86.25 -1.0458
86.275 -1.0253
86.3 -1.0062
86.325 -0.9889
86.35 -0.9733
86.375 -0.9618
86.4 -0.956
86.425 -0.956
86.45 -0.9567
86.475 -0.9521
86.5 -0.9406
86.525 -0.9239
86.55 -0.9006
86.575 -0.8698
86.6 -0.8311
86.625 -0.7833
86.65 -0.7261
86.675 -0.6571
86.7 -0.5773
86.725 -0.4954
86.75 -0.4164
86.775 -0.3413
86.8 -0.2711
86.825 -0.205
86.85 -0.1446
86.875 -0.0936
86.9 -0.0485
86.925 -0.0063
86.95 0.036
86.975 0.0823
87 0.1345
87.025 0.1959
87.05 0.2638
87.075 0.3324
87.1 0.3951
87.125 0.4493
87.15 0.4934
87.175 0.5292
87.2 0.5578
87.225 0.5807
87.25 0.5999
87.275 0.6141
87.3 0.6208
87.325 0.6214
87.35 0.6168
87.375 0.607
87.4 0.5966
87.425 0.5972
87.45 0.6102
87.475 0.6286
87.5 0.6485
87.525 0.6696
87.55 0.6891
87.575 0.7055
87.6 0.718
87.625 0.728
87.65 0.7348
87.675 0.7393
87.7 0.7428
87.725 0.749
87.75 0.7588
87.775 0.7743
87.8 0.79
87.825 0.7995
87.85 0.8019
87.875 0.797
87.9 0.7839
87.925 0.7627
87.95 0.737
87.975 0.7118
88 0.6899
88.025 0.6727
88.05 0.6618
88.075 0.6573
88.1 0.6547
88.125 0.6473
88.15 0.631
88.175 0.6051
88.2 0.5699
88.225 0.5266
88.25 0.4762
88.275 0.422
88.3 0.3638
88.325 0.3021
88.35 0.2364
88.375 0.1652
88.4 0.0891
88.425 0.0095
88.45 -0.0576
88.475 -0.1066
88.5 -0.141
88.525 -0.1525
88.55 -0.131
88.575 -0.082
88.6 -0.0203
88.625 0.042
88.65 0.1128
88.675 0.1876
88.7 0.2598
88.725 0.3292
88.75 0.3968
88.775 0.4622
88.8 0.5217
88.825 0.5775
88.85 0.6285
88.875 0.6733
88.9 0.7125
88.925 0.7462
88.95 0.7714
88.975 0.7865
89 0.7925
89.025 0.7898
89.05 0.7764
89.075 0.754
89.1 0.7252
89.125 0.6907
89.15 0.6557
89.175 0.621
89.2 0.5804
89.225 0.5313
89.25 0.4741
89.275 0.4098
89.3 0.3395
89.325 0.2659
89.35 0.1883
89.375 0.1066
89.4 0.0204
89.425 -0.0724
89.45 -0.169
89.475 -0.2599
89.5 -0.3344
89.525 -0.398
89.55 -0.45
89.575 -0.486
89.6 -0.5004
89.625 -0.5026
89.65 -0.5034
89.675 -0.5089
89.7 -0.5171
89.725 -0.5262
89.75 -0.5389
89.775 -0.5557
89.8 -0.5741
89.825 -0.591
89.85 -0.6032
89.875 -0.6076
89.9 -0.6038
89.925 -0.5955
89.95 -0.5834
89.975 -0.5691
90 -0.5588
90.025 -0.5523
90.05 -0.535
90.075 -0.4987
90.1 -0.4528
90.125 -0.4045
90.15 -0.356
90.175 -0.308
90.2 -0.2606
90.225 -0.2106
90.25 -0.1561
90.275 -0.0985
90.3 -0.0392
90.325 0.0194
90.35 0.0762
90.375 0.1328
90.4 0.1896
90.425 0.246
90.45 0.3015
90.475 0.3543
90.5 0.4027
90.525 0.4461
90.55 0.4851
90.575 0.5184
90.6 0.5467
90.625 0.5715
90.65 0.5944
90.675 0.6187
90.7 0.6478
90.725 0.6821
90.75 0.7208
90.775 0.7612
90.8 0.8053
90.825 0.8523
90.85 0.9006
90.875 0.9475
90.9 0.9978
90.925 1.0614
90.95 1.1326
90.975 1.2035
91 1.2695
91.025 1.3292
91.05 1.3831
91.075 1.4306
91.1 1.4722
91.125 1.508
91.15 1.5374
91.175 1.5615
91.2 1.58
91.225 1.5926
91.25 1.6008
91.275 1.6063
91.3 1.6096
91.325 1.6104
91.35 1.6054
91.375 1.5939
91.4 1.5775
91.425 1.5564
91.45 1.5308
91.475 1.5001
91.5 1.4644
91.525 1.4227
91.55 1.375
91.575 1.3216
91.6 1.2605
91.625 1.1945
91.65 1.129
91.675 1.0712
91.7 1.0332
91.725 1.0094
91.75 0.9888
91.775 0.9678
91.8 0.9435
91.825 0.9134
91.85 0.8784
91.875 0.8386
91.9 0.7922
91.925 0.7369
91.95 0.6723
91.975 0.5985
92 0.5153
92.025 0.4236
92.05 0.326
92.075 0.2245
92.1 0.121
92.125 0.0208
92.15 -0.073
92.175 -0.1564
92.2 -0.2276
92.225 -0.29
92.25 -0.3418
92.275 -0.3718
92.3 -0.3691
92.325 -0.3513
92.35 -0.3259
92.375 -0.2953
92.4 -0.2625
92.425 -0.2295
92.45 -0.2021
92.475 -0.1835
92.5 -0.1718
92.525 -0.1637
92.55 -0.1557
92.575 -0.1465
92.6 -0.1363
92.625 -0.1243
92.65 -0.111
92.675 -0.0931
92.7 -0.0686
92.725 -0.0353
92.75 0.0074
92.775 0.051
92.8 0.0938
92.825 0.1354
92.85 0.1734
92.875 0.2054
92.9 0.2328
92.925 0.2598
92.95 0.2904
92.975 0.3251
93 0.3683
93.025 0.415
93.05 0.4651
93.075 0.5222
93.1 0.5905
93.125 0.6702
93.15 0.7524
93.175 0.8297
93.2 0.9005
93.225 0.964
93.25 1.0202
93.275 1.0694
93.3 1.1109
93.325 1.1449
93.35 1.1708
93.375 1.1889
93.4 1.2006
93.425 1.2048
93.45 1.2008
93.475 1.1893
93.5 1.1736
93.525 1.1572
93.55 1.1485
93.575 1.1456
93.6 1.1411
93.625 1.1306
93.65 1.1132
93.675 1.0924
93.7 1.0793
93.725 1.0836
93.75 1.0947
93.775 1.1033
93.8 1.1071
93.825 1.104
93.85 1.0955
93.875 1.0812
93.9 1.0632
93.925 1.0439
93.95 1.0245
93.975 1.0067
94 0.9915
94.025 0.9778
94.05 0.9646
94.075 0.9514
94.1 0.936
94.125 0.916
94.15 0.8894
94.175 0.8554
94.2 0.8137
94.225 0.7654
94.25 0.7122
94.275 0.6526
94.3 0.5866
94.325 0.5153
94.35 0.4433
94.375 0.376
94.4 0.3247
94.425 0.2921
94.45 0.2765
94.475 0.2686
94.5 0.2577
94.525 0.2403
94.55 0.2194
94.575 0.201
94.6 0.1985
94.625 0.2097
94.65 0.2303
94.675 0.2574
94.7 0.2845
94.725 0.3047
94.75 0.3195
94.775 0.3322
94.8 0.3432
94.825 0.3497
94.85 0.3477
94.875 0.336
94.9 0.3141
94.925 0.2834
94.95 0.2489
94.975 0.2127
95 0.1717
95.025 0.1254
95.05 0.0726
95.075 0.0127
95.1 -0.05
95.125 -0.1093
95.15 -0.1579
95.175 -0.1906
95.2 -0.2186
95.225 -0.2497
95.25 -0.2884
95.275 -0.3359
95.3 -0.3875
95.325 -0.4318
95.35 -0.46
95.375 -0.4863
95.4 -0.5205
95.425 -0.5601
95.45 -0.5975
95.475 -0.6267
95.5 -0.6442
95.525 -0.6505
95.55 -0.6532
95.575 -0.6537
95.6 -0.6501
95.625 -0.6387
95.65 -0.6224
95.675 -0.6092
95.7 -0.6035
95.725 -0.6069
95.75 -0.6183
95.775 -0.6355
95.8 -0.6578
95.825 -0.6817
95.85 -0.7033
95.875 -0.7169
95.9 -0.7223
95.925 -0.7202
95.95 -0.7068
95.975 -0.6744
96 -0.6242
96.025 -0.5665
96.05 -0.5113
96.075 -0.4614
96.1 -0.4157
96.125 -0.3704
96.15 -0.3227
96.175 -0.2692
96.2 -0.2037
96.225 -0.1316
96.25 -0.062
96.275 0.0028
96.3 0.0605
96.325 0.1121
96.35 0.1592
96.375 0.205
96.4 0.2541
96.425 0.3035
96.45 0.3454
96.475 0.3745
96.5 0.3908
96.525 0.393
96.55 0.3819
96.575 0.3589
96.6 0.3249
96.625 0.2826
96.65 0.2331
96.675 0.1831
96.7 0.1425
96.725 0.1267
96.75 0.1407
96.775 0.174
96.8 0.2165
96.825 0.2631
96.85 0.3091
96.875 0.3495
96.9 0.3858
96.925 0.4208
96.95 0.4564
96.975 0.4885
97 0.5228
97.025 0.5571
97.05 0.587
97.075 0.6144
97.1 0.6383
97.125 0.6565
97.15 0.6728
97.175 0.6886
97.2 0.7042
97.225 0.7152
97.25 0.7184
97.275 0.7142
97.3 0.7008
97.325 0.6792
97.35 0.6521
97.375 0.6238
97.4 0.5968
97.425 0.5807
97.45 0.5719
97.475 0.5715
97.5 0.5804
97.525 0.5996
97.55 0.6282
97.575 0.6675
97.6 0.709
97.625 0.748
97.65 0.7877
97.675 0.8268
97.7 0.8667
97.725 0.9062
97.75 0.9437
97.775 0.978
97.8 1.0101
97.825 1.0394
97.85 1.0659
97.875 1.091
97.9 1.1183
97.925 1.1507
97.95 1.1807
97.975 1.205
98 1.2268
98.025 1.2442
98.05 1.2591
98.075 1.2752
98.1 1.2965
98.125 1.3219
98.15 1.3495
98.175 1.3771
98.2 1.3981
98.225 1.4107
98.25 1.4146
98.275 1.4122
98.3 1.408
98.325 1.4017
98.35 1.3989
98.375 1.4015
98.4 1.4116
98.425 1.4372
98.45 1.475
98.475 1.5191
98.5 1.5662
98.525 1.6107
98.55 1.6511
98.575 1.6862
98.6 1.7159
98.625 1.7403
98.65 1.7616
98.675 1.7798
98.7 1.7956
98.725 1.809
98.75 1.8171
98.775 1.8185
98.8 1.8145
98.825 1.812
98.85 1.8186
98.875 1.8387
98.9 1.8675
98.925 1.8993
98.95 1.9312
98.975 1.9649
99 2.001
99.025 2.0371
99.05 2.0703
99.075 2.1016
99.1 2.1311
99.125 2.1622
99.15 2.2048
99.175 2.2552
99.2 2.3066
99.225 2.3532
99.25 2.3933
99.275 2.429
99.3 2.4576
99.325 2.4825
99.35 2.5049
99.375 2.5231
99.4 2.5369
99.425 2.5425
99.45 2.54
99.475 2.5302
99.5 2.5146
99.525 2.4908
99.55 2.4585
99.575 2.42
99.6 2.3828
99.625 2.3531
99.65 2.3318
99.675 2.3119
99.7 2.2896
99.725 2.2633
99.75 2.2401
99.775 2.2231
99.8 2.2141
99.825 2.2082
99.85 2.1998
99.875 2.1849
99.9 2.1629
99.925 2.1363
99.95 2.1094
99.975 2.0879
100 2.0741
