# Supplementary material for: Uptake of N2O5 by aqueous aerosol unveiled using chemically accurate many-body potentials
Source: Nat Commun. 2022 Mar 10;13:1266. doi: 10.1038/s41467-022-28697-8 (PMC8913772; doi:10.1038/s41467-022-28697-8)
Supplement: Supplementary file 3 — Source Data [file 41467_2022_28697_MOESM3_ESM.zip › n2o5-uptake-data/Fig2/scattering/rep04run15/relcom_gds.dat]

0.025 12.1103
0.05 12.0977
0.075 12.0852
0.1 12.0727
0.125 12.0601
0.15 12.0475
0.175 12.0349
0.2 12.0222
0.225 12.0096
0.25 11.9969
0.275 11.9842
0.3 11.9715
0.325 11.9588
0.35 11.946
0.375 11.9333
0.4 11.9205
0.425 11.9077
0.45 11.8949
0.475 11.8821
0.5 11.8692
0.525 11.8564
0.55 11.8435
0.575 11.8306
0.6 11.8177
0.625 11.8048
0.65 11.7919
0.675 11.779
0.7 11.7661
0.725 11.7531
0.75 11.7402
0.775 11.7272
0.8 11.7142
0.825 11.7012
0.85 11.6881
0.875 11.675
0.9 11.662
0.925 11.6488
0.95 11.6357
0.975 11.6225
1 11.6093
1.025 11.5961
1.05 11.5828
1.075 11.5695
1.1 11.5562
1.125 11.5429
1.15 11.5295
1.175 11.5161
1.2 11.5027
1.225 11.4893
1.25 11.4758
1.275 11.4624
1.3 11.4489
1.325 11.4354
1.35 11.4219
1.375 11.4084
1.4 11.3949
1.425 11.3813
1.45 11.3677
1.475 11.3541
1.5 11.3405
1.525 11.3268
1.55 11.3131
1.575 11.2994
1.6 11.2856
1.625 11.2719
1.65 11.2581
1.675 11.2443
1.7 11.2305
1.725 11.2167
1.75 11.2028
1.775 11.189
1.8 11.1751
1.825 11.1612
1.85 11.1473
1.875 11.1334
1.9 11.1194
1.925 11.1054
1.95 11.0914
1.975 11.0774
2 11.0634
2.025 11.0493
2.05 11.0352
2.075 11.0211
2.1 11.0069
2.125 10.9927
2.15 10.9785
2.175 10.9643
2.2 10.95
2.225 10.9357
2.25 10.9214
2.275 10.9071
2.3 10.8927
2.325 10.8783
2.35 10.8638
2.375 10.8494
2.4 10.8349
2.425 10.8203
2.45 10.8057
2.475 10.7911
2.5 10.7764
2.525 10.7617
2.55 10.747
2.575 10.7322
2.6 10.7174
2.625 10.7025
2.65 10.6876
2.675 10.6727
2.7 10.6578
2.725 10.6428
2.75 10.6278
2.775 10.6128
2.8 10.5978
2.825 10.5827
2.85 10.5675
2.875 10.5524
2.9 10.5372
2.925 10.522
2.95 10.5067
2.975 10.4915
3 10.4761
3.025 10.4608
3.05 10.4455
3.075 10.4301
3.1 10.4147
3.125 10.3993
3.15 10.3838
3.175 10.3683
3.2 10.3528
3.225 10.3373
3.25 10.3218
3.275 10.3062
3.3 10.2906
3.325 10.2749
3.35 10.2592
3.375 10.2435
3.4 10.2278
3.425 10.212
3.45 10.1961
3.475 10.1802
3.5 10.1642
3.525 10.1482
3.55 10.1322
3.575 10.1162
3.6 10.1001
3.625 10.084
3.65 10.0678
3.675 10.0516
3.7 10.0354
3.725 10.0192
3.75 10.0029
3.775 9.9866
3.8 9.9702
3.825 9.9538
3.85 9.9374
3.875 9.9209
3.9 9.9044
3.925 9.8878
3.95 9.8712
3.975 9.8546
4 9.8379
4.025 9.8212
4.05 9.8045
4.075 9.7878
4.1 9.7711
4.125 9.7543
4.15 9.7376
4.175 9.7208
4.2 9.704
4.225 9.6872
4.25 9.6703
4.275 9.6535
4.3 9.6366
4.325 9.6197
4.35 9.6027
4.375 9.5858
4.4 9.5688
4.425 9.5517
4.45 9.5347
4.475 9.5175
4.5 9.5004
4.525 9.4831
4.55 9.4658
4.575 9.4484
4.6 9.4309
4.625 9.4134
4.65 9.3957
4.675 9.378
4.7 9.3601
4.725 9.3421
4.75 9.324
4.775 9.3059
4.8 9.2877
4.825 9.2695
4.85 9.2512
4.875 9.2329
4.9 9.2145
4.925 9.196
4.95 9.1774
4.975 9.1587
5 9.14
5.025 9.1213
5.05 9.1025
5.075 9.0836
5.1 9.0647
5.125 9.0457
5.15 9.0266
5.175 9.0074
5.2 8.9881
5.225 8.9686
5.25 8.949
5.275 8.9293
5.3 8.9096
5.325 8.8898
5.35 8.8699
5.375 8.8499
5.4 8.8298
5.425 8.8094
5.45 8.7891
5.475 8.7685
5.5 8.7474
5.525 8.7263
5.55 8.7049
5.575 8.6833
5.6 8.6615
5.625 8.6393
5.65 8.6166
5.675 8.593
5.7 8.5682
5.725 8.542
5.75 8.5136
5.775 8.4826
5.8 8.4485
5.825 8.4123
5.85 8.3757
5.875 8.3428
5.9 8.3164
5.925 8.2984
5.95 8.2833
5.975 8.2685
6 8.2525
6.025 8.2352
6.05 8.2167
6.075 8.1967
6.1 8.1748
6.125 8.1508
6.15 8.1248
6.175 8.0966
6.2 8.0658
6.225 8.0321
6.25 7.9959
6.275 7.958
6.3 7.9182
6.325 7.8751
6.35 7.8299
6.375 7.7837
6.4 7.738
6.425 7.6936
6.45 7.6499
6.475 7.607
6.5 7.565
6.525 7.5234
6.55 7.4834
6.575 7.4453
6.6 7.4081
6.625 7.3709
6.65 7.3342
6.675 7.2971
6.7 7.2584
6.725 7.2185
6.75 7.1771
6.775 7.1345
6.8 7.0904
6.825 7.0452
6.85 6.9991
6.875 6.952
6.9 6.9036
6.925 6.8537
6.95 6.8024
6.975 6.7496
7 6.6958
7.025 6.6407
7.05 6.5843
7.075 6.5271
7.1 6.4692
7.125 6.4107
7.15 6.351
7.175 6.2906
7.2 6.229
7.225 6.1661
7.25 6.1021
7.275 6.0366
7.3 5.9698
7.325 5.9016
7.35 5.8324
7.375 5.7626
7.4 5.6915
7.425 5.6194
7.45 5.5462
7.475 5.4711
7.5 5.3939
7.525 5.3149
7.55 5.2341
7.575 5.1509
7.6 5.0654
7.625 4.9772
7.65 4.8861
7.675 4.7922
7.7 4.6956
7.725 4.596
7.75 4.493
7.775 4.3865
7.8 4.2766
7.825 4.1627
7.85 4.0475
7.875 3.9392
7.9 3.8403
7.925 3.742
7.95 3.6447
7.975 3.5536
8 3.4724
8.025 3.3997
8.05 3.3323
8.075 3.265
8.1 3.1952
8.125 3.1256
8.15 3.0567
8.175 2.9861
8.2 2.9138
8.225 2.8388
8.25 2.7619
8.275 2.6841
8.3 2.6061
8.325 2.5291
8.35 2.453
8.375 2.3761
8.4 2.2986
8.425 2.2227
8.45 2.1503
8.475 2.0815
8.5 2.0136
8.525 1.9437
8.55 1.8716
8.575 1.797
8.6 1.7188
8.625 1.6394
8.65 1.5626
8.675 1.4892
8.7 1.4187
8.725 1.3488
8.75 1.2796
8.775 1.2125
8.8 1.1517
8.825 1.1007
8.85 1.0527
8.875 1.0049
8.9 0.9596
8.925 0.9168
8.95 0.8734
8.975 0.826
9 0.7743
9.025 0.7186
9.05 0.6591
9.075 0.5973
9.1 0.5408
9.125 0.4944
9.15 0.4622
9.175 0.4378
9.2 0.4113
9.225 0.3807
9.25 0.3438
9.275 0.2968
9.3 0.2459
9.325 0.2044
9.35 0.1783
9.375 0.1714
9.4 0.1783
9.425 0.1937
9.45 0.2148
9.475 0.2412
9.5 0.268
9.525 0.2928
9.55 0.316
9.575 0.3377
9.6 0.3555
9.625 0.3674
9.65 0.3746
9.675 0.3757
9.7 0.3741
9.725 0.3752
9.75 0.3799
9.775 0.3891
9.8 0.4046
9.825 0.4176
9.85 0.4225
9.875 0.42
9.9 0.4107
9.925 0.3964
9.95 0.3776
9.975 0.3593
10 0.3494
10.025 0.3491
10.05 0.361
10.075 0.3827
10.1 0.4064
10.125 0.427
10.15 0.443
10.175 0.4577
10.2 0.4723
10.225 0.4813
10.25 0.485
10.275 0.4848
10.3 0.4861
10.325 0.4911
10.35 0.5094
10.375 0.5403
10.4 0.5746
10.425 0.6111
10.45 0.6492
10.475 0.6905
10.5 0.7387
10.525 0.799
10.55 0.8643
10.575 0.931
10.6 0.996
10.625 1.0593
10.65 1.1238
10.675 1.188
10.7 1.2481
10.725 1.2994
10.75 1.3413
10.775 1.3768
10.8 1.4108
10.825 1.4451
10.85 1.4787
10.875 1.5126
10.9 1.5489
10.925 1.587
10.95 1.6278
10.975 1.6715
11 1.711
11.025 1.7392
11.05 1.76
11.075 1.7758
11.1 1.7854
11.125 1.802
11.15 1.8435
11.175 1.9077
11.2 1.9811
11.225 2.0538
11.25 2.1207
11.275 2.179
11.3 2.2332
11.325 2.2844
11.35 2.3283
11.375 2.3597
11.4 2.3786
11.425 2.3857
11.45 2.3825
11.475 2.3724
11.5 2.3562
11.525 2.3365
11.55 2.3163
11.575 2.3041
11.6 2.3065
11.625 2.321
11.65 2.3464
11.675 2.3797
11.7 2.4198
11.725 2.4662
11.75 2.5155
11.775 2.5576
11.8 2.5925
11.825 2.6198
11.85 2.6391
11.875 2.6516
11.9 2.6568
11.925 2.656
11.95 2.6511
11.975 2.6416
12 2.6278
12.025 2.6115
12.05 2.5917
12.075 2.5646
12.1 2.5278
12.125 2.481
12.15 2.4236
12.175 2.3567
12.2 2.2845
12.225 2.2094
12.25 2.1373
12.275 2.0695
12.3 1.9974
12.325 1.9169
12.35 1.8267
12.375 1.7319
12.4 1.6439
12.425 1.576
12.45 1.5362
12.475 1.5211
12.5 1.5201
12.525 1.5193
12.55 1.5237
12.575 1.5471
12.6 1.6044
12.625 1.6916
12.65 1.7802
12.675 1.8615
12.7 1.9352
12.725 2.001
12.75 2.0584
12.775 2.1111
12.8 2.157
12.825 2.1936
12.85 2.2231
12.875 2.2454
12.9 2.2648
12.925 2.2829
12.95 2.2969
12.975 2.3057
13 2.3103
13.025 2.3106
13.05 2.3106
13.075 2.3141
13.1 2.3251
13.125 2.3509
13.15 2.3882
13.175 2.4389
13.2 2.498
13.225 2.5543
13.25 2.6032
13.275 2.6443
13.3 2.6765
13.325 2.7009
13.35 2.7179
13.375 2.7284
13.4 2.734
13.425 2.7378
13.45 2.74
13.475 2.7413
13.5 2.7425
13.525 2.7397
13.55 2.731
13.575 2.7157
13.6 2.7016
13.625 2.6987
13.65 2.7086
13.675 2.7221
13.7 2.735
13.725 2.7472
13.75 2.7545
13.775 2.7582
13.8 2.758
13.825 2.7543
13.85 2.7505
13.875 2.7445
13.9 2.7377
13.925 2.7298
13.95 2.7237
13.975 2.7214
14 2.7181
14.025 2.7156
14.05 2.7132
14.075 2.7133
14.1 2.7137
14.125 2.7154
14.15 2.7265
14.175 2.7495
14.2 2.7782
14.225 2.8042
14.25 2.8247
14.275 2.8421
14.3 2.8615
14.325 2.8823
14.35 2.8993
14.375 2.91
14.4 2.9168
14.425 2.9198
14.45 2.9187
14.475 2.9087
14.5 2.8886
14.525 2.8591
14.55 2.8202
14.575 2.7742
14.6 2.7191
14.625 2.6565
14.65 2.5887
14.675 2.5135
14.7 2.4333
14.725 2.3517
14.75 2.2729
14.775 2.1985
14.8 2.1249
14.825 2.0524
14.85 1.9845
14.875 1.9234
14.9 1.865
14.925 1.8045
14.95 1.7393
14.975 1.6689
15 1.5979
15.025 1.5298
15.05 1.4639
15.075 1.4003
15.1 1.3379
15.125 1.2768
15.15 1.216
15.175 1.1576
15.2 1.1146
15.225 1.0873
15.25 1.0678
15.275 1.0509
15.3 1.0335
15.325 1.0142
15.35 0.9995
15.375 0.9921
15.4 0.9897
15.425 0.9929
15.45 1
15.475 1.0077
15.5 1.0129
15.525 1.012
15.55 1.0019
15.575 0.9793
15.6 0.9474
15.625 0.9163
15.65 0.8863
15.675 0.8556
15.7 0.825
15.725 0.7984
15.75 0.7752
15.775 0.7535
15.8 0.7318
15.825 0.7102
15.85 0.6869
15.875 0.6655
15.9 0.6439
15.925 0.617
15.95 0.5838
15.975 0.5443
16 0.4974
16.025 0.4425
16.05 0.3824
16.075 0.3194
16.1 0.2522
16.125 0.1827
16.15 0.1128
16.175 0.0409
16.2 -0.0341
16.225 -0.1116
16.25 -0.1885
16.275 -0.2669
16.3 -0.3537
16.325 -0.4471
16.35 -0.5344
16.375 -0.6134
16.4 -0.6918
16.425 -0.7748
16.45 -0.8654
16.475 -0.9582
16.5 -1.0514
16.525 -1.1479
16.55 -1.2471
16.575 -1.3415
16.6 -1.4313
16.625 -1.5151
16.65 -1.5955
16.675 -1.6709
16.7 -1.74
16.725 -1.808
16.75 -1.8735
16.775 -1.9341
16.8 -1.9868
16.825 -2.0135
16.85 -2.0014
16.875 -1.9635
16.9 -1.9152
16.925 -1.8618
16.95 -1.8105
16.975 -1.7749
17 -1.7639
17.025 -1.7652
17.05 -1.7687
17.075 -1.7604
17.1 -1.7274
17.125 -1.6651
17.15 -1.5806
17.175 -1.4848
17.2 -1.3913
17.225 -1.3121
17.25 -1.259
17.275 -1.2336
17.3 -1.2292
17.325 -1.2344
17.35 -1.2407
17.375 -1.2429
17.4 -1.239
17.425 -1.2324
17.45 -1.2295
17.475 -1.2319
17.5 -1.2367
17.525 -1.2459
17.55 -1.2607
17.575 -1.2783
17.6 -1.2989
17.625 -1.3243
17.65 -1.3454
17.675 -1.35
17.7 -1.3321
17.725 -1.2983
17.75 -1.2663
17.775 -1.2435
17.8 -1.2251
17.825 -1.2078
17.85 -1.1845
17.875 -1.1527
17.9 -1.1211
17.925 -1.0898
17.95 -1.065
17.975 -1.0552
18 -1.0589
18.025 -1.067
18.05 -1.0698
18.075 -1.0695
18.1 -1.0686
18.125 -1.0657
18.15 -1.0628
18.175 -1.063
18.2 -1.0667
18.225 -1.0713
18.25 -1.0539
18.275 -1.0062
18.3 -0.9525
18.325 -0.9001
18.35 -0.8468
18.375 -0.7918
18.4 -0.7339
18.425 -0.6741
18.45 -0.6149
18.475 -0.5573
18.5 -0.5031
18.525 -0.4539
18.55 -0.4087
18.575 -0.3681
18.6 -0.3339
18.625 -0.306
18.65 -0.2809
18.675 -0.2552
18.7 -0.2298
18.725 -0.209
18.75 -0.196
18.775 -0.1917
18.8 -0.1978
18.825 -0.2133
18.85 -0.2352
18.875 -0.2626
18.9 -0.2936
18.925 -0.3286
18.95 -0.3664
18.975 -0.4064
19 -0.4487
19.025 -0.495
19.05 -0.5467
19.075 -0.6042
19.1 -0.6677
19.125 -0.738
19.15 -0.8107
19.175 -0.8793
19.2 -0.9437
19.225 -1.0049
19.25 -1.064
19.275 -1.1213
19.3 -1.1759
19.325 -1.227
19.35 -1.2753
19.375 -1.3205
19.4 -1.3591
19.425 -1.3859
19.45 -1.3987
19.475 -1.3955
19.5 -1.3825
19.525 -1.369
19.55 -1.3574
19.575 -1.3526
19.6 -1.3619
19.625 -1.386
19.65 -1.4189
19.675 -1.454
19.7 -1.4839
19.725 -1.5106
19.75 -1.5351
19.775 -1.558
19.8 -1.5783
19.825 -1.5942
19.85 -1.6058
19.875 -1.6151
19.9 -1.6201
19.925 -1.6195
19.95 -1.6159
19.975 -1.608
20 -1.5963
20.025 -1.5827
20.05 -1.5711
20.075 -1.5641
20.1 -1.5566
20.125 -1.5464
20.15 -1.5293
20.175 -1.5072
20.2 -1.4809
20.225 -1.4513
20.25 -1.4216
20.275 -1.3946
20.3 -1.3686
20.325 -1.3443
20.35 -1.3235
20.375 -1.3081
20.4 -1.2947
20.425 -1.2784
20.45 -1.2571
20.475 -1.2293
20.5 -1.1949
20.525 -1.1545
20.55 -1.1114
20.575 -1.0691
20.6 -1.0332
20.625 -1.0056
20.65 -0.9859
20.675 -0.9706
20.7 -0.9602
20.725 -0.955
20.75 -0.9552
20.775 -0.957
20.8 -0.9627
20.825 -0.9774
20.85 -1.0038
20.875 -1.0439
20.9 -1.0927
20.925 -1.1463
20.95 -1.1931
20.975 -1.2288
21 -1.2608
21.025 -1.2937
21.05 -1.3301
21.075 -1.3727
21.1 -1.4217
21.125 -1.4838
21.15 -1.5555
21.175 -1.6248
21.2 -1.6955
21.225 -1.7667
21.25 -1.8362
21.275 -1.8945
21.3 -1.9338
21.325 -1.9494
21.35 -1.9435
21.375 -1.9204
21.4 -1.8815
21.425 -1.8295
21.45 -1.7747
21.475 -1.7229
21.5 -1.6739
21.525 -1.6297
21.55 -1.5951
21.575 -1.567
21.6 -1.5459
21.625 -1.5302
21.65 -1.518
21.675 -1.5084
21.7 -1.5039
21.725 -1.5041
21.75 -1.5037
21.775 -1.5035
21.8 -1.5047
21.825 -1.5029
21.85 -1.4994
21.875 -1.4977
21.9 -1.4988
21.925 -1.5104
21.95 -1.5323
21.975 -1.561
22 -1.5953
22.025 -1.6303
22.05 -1.6588
22.075 -1.6781
22.1 -1.6887
22.125 -1.6966
22.15 -1.7041
22.175 -1.7085
22.2 -1.7114
22.225 -1.7053
22.25 -1.6901
22.275 -1.6679
22.3 -1.6358
22.325 -1.5942
22.35 -1.547
22.375 -1.4965
22.4 -1.4421
22.425 -1.3866
22.45 -1.3377
22.475 -1.2983
22.5 -1.2733
22.525 -1.2613
22.55 -1.258
22.575 -1.2607
22.6 -1.2639
22.625 -1.2641
22.65 -1.2635
22.675 -1.2684
22.7 -1.2838
22.725 -1.3082
22.75 -1.3383
22.775 -1.3736
22.8 -1.4125
22.825 -1.4527
22.85 -1.4873
22.875 -1.5087
22.9 -1.5158
22.925 -1.5148
22.95 -1.5062
22.975 -1.494
23 -1.4851
23.025 -1.4781
23.05 -1.4737
23.075 -1.4763
23.1 -1.4858
23.125 -1.4981
23.15 -1.5046
23.175 -1.4997
23.2 -1.4791
23.225 -1.4408
23.25 -1.397
23.275 -1.3569
23.3 -1.3263
23.325 -1.2991
23.35 -1.271
23.375 -1.2411
23.4 -1.2033
23.425 -1.1639
23.45 -1.1298
23.475 -1.1029
23.5 -1.0818
23.525 -1.0676
23.55 -1.0606
23.575 -1.0572
23.6 -1.0553
23.625 -1.0532
23.65 -1.0556
23.675 -1.0659
23.7 -1.0854
23.725 -1.1086
23.75 -1.1266
23.775 -1.1367
23.8 -1.1432
23.825 -1.1539
23.85 -1.1675
23.875 -1.1829
23.9 -1.2036
23.925 -1.2292
23.95 -1.2609
23.975 -1.2964
24 -1.3293
24.025 -1.3536
24.05 -1.368
24.075 -1.3781
24.1 -1.3898
24.125 -1.4059
24.15 -1.424
24.175 -1.4377
24.2 -1.4458
24.225 -1.4438
24.25 -1.4319
24.275 -1.4129
24.3 -1.3921
24.325 -1.375
24.35 -1.3626
24.375 -1.3549
24.4 -1.3456
24.425 -1.3288
24.45 -1.3043
24.475 -1.277
24.5 -1.2503
24.525 -1.226
24.55 -1.2029
24.575 -1.1759
24.6 -1.1377
24.625 -1.085
24.65 -1.0185
24.675 -0.9464
24.7 -0.8756
24.725 -0.8092
24.75 -0.7495
24.775 -0.6969
24.8 -0.6502
24.825 -0.6081
24.85 -0.5715
24.875 -0.541
24.9 -0.5177
24.925 -0.5015
24.95 -0.491
24.975 -0.4889
25 -0.4956
25.025 -0.5107
25.05 -0.5334
25.075 -0.5644
25.1 -0.6027
25.125 -0.6425
25.15 -0.6794
25.175 -0.7128
25.2 -0.7424
25.225 -0.7695
25.25 -0.7959
25.275 -0.824
25.3 -0.8533
25.325 -0.8827
25.35 -0.9135
25.375 -0.9456
25.4 -0.9794
25.425 -1.0134
25.45 -1.0436
25.475 -1.0681
25.5 -1.0918
25.525 -1.1165
25.55 -1.1472
25.575 -1.1865
25.6 -1.2297
25.625 -1.272
25.65 -1.3067
25.675 -1.3277
25.7 -1.3421
25.725 -1.3564
25.75 -1.3742
25.775 -1.395
25.8 -1.4183
25.825 -1.4444
25.85 -1.4743
25.875 -1.5083
25.9 -1.548
25.925 -1.5914
25.95 -1.6378
25.975 -1.685
26 -1.7328
26.025 -1.7832
26.05 -1.8392
26.075 -1.8986
26.1 -1.9606
26.125 -2.0263
26.15 -2.0903
26.175 -2.1407
26.2 -2.1551
26.225 -2.1313
26.25 -2.0877
26.275 -2.0351
26.3 -1.9724
26.325 -1.9036
26.35 -1.8412
26.375 -1.7855
26.4 -1.738
26.425 -1.6999
26.45 -1.6623
26.475 -1.6236
26.5 -1.5818
26.525 -1.5356
26.55 -1.4882
26.575 -1.4417
26.6 -1.4007
26.625 -1.3609
26.65 -1.3167
26.675 -1.2659
26.7 -1.2058
26.725 -1.1386
26.75 -1.0696
26.775 -1.0014
26.8 -0.9356
26.825 -0.8729
26.85 -0.8149
26.875 -0.7645
26.9 -0.7197
26.925 -0.6788
26.95 -0.6467
26.975 -0.6215
27 -0.5995
27.025 -0.5804
27.05 -0.5628
27.075 -0.5429
27.1 -0.5144
27.125 -0.475
27.15 -0.4322
27.175 -0.3929
27.2 -0.3596
27.225 -0.3349
27.25 -0.3179
27.275 -0.3085
27.3 -0.3062
27.325 -0.308
27.35 -0.315
27.375 -0.328
27.4 -0.3453
27.425 -0.3618
27.45 -0.3755
27.475 -0.3884
27.5 -0.3981
27.525 -0.4045
27.55 -0.4117
27.575 -0.4213
27.6 -0.4352
27.625 -0.4556
27.65 -0.4836
27.675 -0.5191
27.7 -0.5584
27.725 -0.5996
27.75 -0.6414
27.775 -0.683
27.8 -0.7238
27.825 -0.765
27.85 -0.8126
27.875 -0.8681
27.9 -0.9227
27.925 -0.9695
27.95 -0.9991
27.975 -1.0038
28 -0.9871
28.025 -0.9557
28.05 -0.9221
28.075 -0.8919
28.1 -0.8678
28.125 -0.8503
28.15 -0.8412
28.175 -0.8404
28.2 -0.8504
28.225 -0.8742
28.25 -0.9103
28.275 -0.9535
28.3 -0.9857
28.325 -1.0065
28.35 -1.0165
28.375 -1.0032
28.4 -0.9681
28.425 -0.9149
28.45 -0.8499
28.475 -0.7788
28.5 -0.7013
28.525 -0.6222
28.55 -0.5462
28.575 -0.4738
28.6 -0.4056
28.625 -0.3426
28.65 -0.2867
28.675 -0.2401
28.7 -0.2013
28.725 -0.1677
28.75 -0.1375
28.775 -0.1085
28.8 -0.0743
28.825 -0.0344
28.85 0.0036
28.875 0.035
28.9 0.058
28.925 0.0732
28.95 0.0808
28.975 0.0881
29 0.0974
29.025 0.1069
29.05 0.115
29.075 0.1199
29.1 0.1211
29.125 0.119
29.15 0.1138
29.175 0.1052
29.2 0.0931
29.225 0.0753
29.25 0.0554
29.275 0.0376
29.3 0.0214
29.325 0.0081
29.35 -0.0017
29.375 -0.0084
29.4 -0.0128
29.425 -0.0186
29.45 -0.029
29.475 -0.0447
29.5 -0.0669
29.525 -0.0988
29.55 -0.143
29.575 -0.1934
29.6 -0.242
29.625 -0.2838
29.65 -0.3198
29.675 -0.3526
29.7 -0.3858
29.725 -0.4209
29.75 -0.4592
29.775 -0.5005
29.8 -0.5438
29.825 -0.5893
29.85 -0.6392
29.875 -0.6971
29.9 -0.7679
29.925 -0.8518
29.95 -0.9433
29.975 -1.0381
30 -1.1274
30.025 -1.2019
30.05 -1.263
30.075 -1.3141
30.1 -1.3582
30.125 -1.3934
30.15 -1.4264
30.175 -1.4644
30.2 -1.5078
30.225 -1.5479
30.25 -1.5688
30.275 -1.5536
30.3 -1.4993
30.325 -1.4134
30.35 -1.3136
30.375 -1.2079
30.4 -1.1056
30.425 -1.009
30.45 -0.9212
30.475 -0.8406
30.5 -0.7673
30.525 -0.7006
30.55 -0.6393
30.575 -0.5857
30.6 -0.5412
30.625 -0.5052
30.65 -0.477
30.675 -0.4512
30.7 -0.4269
30.725 -0.4084
30.75 -0.3949
30.775 -0.3812
30.8 -0.3656
30.825 -0.3555
30.85 -0.3527
30.875 -0.3574
30.9 -0.3709
30.925 -0.3943
30.95 -0.4279
30.975 -0.4712
31 -0.5231
31.025 -0.5846
31.05 -0.6556
31.075 -0.7311
31.1 -0.8009
31.125 -0.8621
31.15 -0.921
31.175 -0.9815
31.2 -1.0449
31.225 -1.1115
31.25 -1.1814
31.275 -1.2548
31.3 -1.3281
31.325 -1.3999
31.35 -1.4678
31.375 -1.527
31.4 -1.5705
31.425 -1.6009
31.45 -1.623
31.475 -1.6359
31.5 -1.6354
31.525 -1.626
31.55 -1.6177
31.575 -1.6198
31.6 -1.6325
31.625 -1.6523
31.65 -1.6761
31.675 -1.7001
31.7 -1.7244
31.725 -1.7462
31.75 -1.7626
31.775 -1.7718
31.8 -1.7802
31.825 -1.7939
31.85 -1.8121
31.875 -1.8349
31.9 -1.8602
31.925 -1.8808
31.95 -1.8885
31.975 -1.8812
32 -1.8672
32.025 -1.8461
32.05 -1.8195
32.075 -1.7865
32.1 -1.7495
32.125 -1.7118
32.15 -1.667
32.175 -1.6091
32.2 -1.5351
32.225 -1.4472
32.25 -1.3511
32.275 -1.251
32.3 -1.1524
32.325 -1.0602
32.35 -0.9766
32.375 -0.9003
32.4 -0.829
32.425 -0.756
32.45 -0.6819
32.475 -0.6136
32.5 -0.551
32.525 -0.4947
32.55 -0.4482
32.575 -0.4073
32.6 -0.3659
32.625 -0.3232
32.65 -0.2811
32.675 -0.2436
32.7 -0.2114
32.725 -0.1824
32.75 -0.1554
32.775 -0.1337
32.8 -0.1188
32.825 -0.112
32.85 -0.1107
32.875 -0.1111
32.9 -0.1105
32.925 -0.1084
32.95 -0.106
32.975 -0.1044
33 -0.1042
33.025 -0.1082
33.05 -0.1181
33.075 -0.1328
33.1 -0.1481
33.125 -0.1631
33.15 -0.1782
33.175 -0.1903
33.2 -0.1944
33.225 -0.1882
33.25 -0.1751
33.275 -0.1616
33.3 -0.1517
33.325 -0.1503
33.35 -0.1588
33.375 -0.1768
33.4 -0.2042
33.425 -0.239
33.45 -0.2755
33.475 -0.3134
33.5 -0.3552
33.525 -0.3984
33.55 -0.4356
33.575 -0.4762
33.6 -0.5212
33.625 -0.5655
33.65 -0.6079
33.675 -0.6483
33.7 -0.6907
33.725 -0.736
33.75 -0.7754
33.775 -0.7991
33.8 -0.8002
33.825 -0.784
33.85 -0.7622
33.875 -0.7367
33.9 -0.7069
33.925 -0.6728
33.95 -0.6336
33.975 -0.5934
34 -0.5514
34.025 -0.5062
34.05 -0.4564
34.075 -0.4021
34.1 -0.3501
34.125 -0.3046
34.15 -0.2684
34.175 -0.2409
34.2 -0.2196
34.225 -0.2038
34.25 -0.1898
34.275 -0.1749
34.3 -0.1524
34.325 -0.1139
34.35 -0.0597
34.375 0.0058
34.4 0.0752
34.425 0.1424
34.45 0.2066
34.475 0.2667
34.5 0.3242
34.525 0.3817
34.55 0.4389
34.575 0.4943
34.6 0.545
34.625 0.5889
34.65 0.6281
34.675 0.6635
34.7 0.6941
34.725 0.7192
34.75 0.7392
34.775 0.7525
34.8 0.7585
34.825 0.7593
34.85 0.7596
34.875 0.7655
34.9 0.7801
34.925 0.8063
34.95 0.8358
34.975 0.8627
35 0.8873
35.025 0.9112
35.05 0.9348
35.075 0.9566
35.1 0.9732
35.125 0.9808
35.15 0.9787
35.175 0.9684
35.2 0.9535
35.225 0.937
35.25 0.9205
35.275 0.9025
35.3 0.8836
35.325 0.8706
35.35 0.8589
35.375 0.8445
35.4 0.8294
35.425 0.815
35.45 0.8022
35.475 0.7916
35.5 0.7841
35.525 0.7808
35.55 0.7811
35.575 0.784
35.6 0.796
35.625 0.8148
35.65 0.8348
35.675 0.8565
35.7 0.8832
35.725 0.9152
35.75 0.952
35.775 0.9871
35.8 1.017
35.825 1.043
35.85 1.0693
35.875 1.098
35.9 1.1286
35.925 1.157
35.95 1.1786
35.975 1.192
36 1.1973
36.025 1.1948
36.05 1.1847
36.075 1.1665
36.1 1.1406
36.125 1.1102
36.15 1.0786
36.175 1.0511
36.2 1.0368
36.225 1.0433
36.25 1.0673
36.275 1.1031
36.3 1.1501
36.325 1.2018
36.35 1.2515
36.375 1.2959
36.4 1.3359
36.425 1.3704
36.45 1.3979
36.475 1.4212
36.5 1.4431
36.525 1.4619
36.55 1.4773
36.575 1.4888
36.6 1.4945
36.625 1.4947
36.65 1.4915
36.675 1.4881
36.7 1.4846
36.725 1.4804
36.75 1.4747
36.775 1.4675
36.8 1.4595
36.825 1.4491
36.85 1.4388
36.875 1.431
36.9 1.4285
36.925 1.4305
36.95 1.4307
36.975 1.4277
37 1.4191
37.025 1.4043
37.05 1.3842
37.075 1.3575
37.1 1.3281
37.125 1.2996
37.15 1.2752
37.175 1.2511
37.2 1.2252
37.225 1.1956
37.25 1.1617
37.275 1.1279
37.3 1.0957
37.325 1.0642
37.35 1.03
37.375 0.9919
37.4 0.9502
37.425 0.9071
37.45 0.8624
37.475 0.8161
37.5 0.769
37.525 0.7214
37.55 0.6778
37.575 0.6359
37.6 0.5934
37.625 0.555
37.65 0.5285
37.675 0.503
37.7 0.4722
37.725 0.4332
37.75 0.3849
37.775 0.3333
37.8 0.2881
37.825 0.2566
37.85 0.2378
37.875 0.2223
37.9 0.2032
37.925 0.1788
37.95 0.1491
37.975 0.109
38 0.0549
38.025 -0.0182
38.05 -0.1037
38.075 -0.1891
38.1 -0.2699
38.125 -0.3472
38.15 -0.4201
38.175 -0.4812
38.2 -0.5172
38.225 -0.5219
38.25 -0.5032
38.275 -0.4699
38.3 -0.4214
38.325 -0.3649
38.35 -0.3093
38.375 -0.2579
38.4 -0.2174
38.425 -0.1944
38.45 -0.183
38.475 -0.178
38.5 -0.1805
38.525 -0.1951
38.55 -0.2105
38.575 -0.2097
38.6 -0.1856
38.625 -0.1411
38.65 -0.0913
38.675 -0.0463
38.7 -0.0142
38.725 -0.0005
38.75 -0.0083
38.775 -0.0334
38.8 -0.0652
38.825 -0.0942
38.85 -0.1252
38.875 -0.1541
38.9 -0.1738
38.925 -0.1854
38.95 -0.1894
38.975 -0.1882
39 -0.1838
39.025 -0.182
39.05 -0.1845
39.075 -0.1902
39.1 -0.2062
39.125 -0.2308
39.15 -0.2625
39.175 -0.3016
39.2 -0.3381
39.225 -0.3673
39.25 -0.3828
39.275 -0.3835
39.3 -0.3741
39.325 -0.3605
39.35 -0.3456
39.375 -0.3256
39.4 -0.298
39.425 -0.2629
39.45 -0.2218
39.475 -0.1754
39.5 -0.1291
39.525 -0.0904
39.55 -0.0581
39.575 -0.0259
39.6 0.0089
39.625 0.052
39.65 0.1044
39.675 0.1585
39.7 0.2099
39.725 0.2582
39.75 0.3051
39.775 0.3459
39.8 0.3758
39.825 0.3969
39.85 0.4094
39.875 0.4145
39.9 0.4113
39.925 0.4004
39.95 0.3926
39.975 0.3941
40 0.3969
40.025 0.4026
40.05 0.4154
40.075 0.4367
40.1 0.478
40.125 0.5321
40.15 0.5876
40.175 0.6375
40.2 0.6783
40.225 0.7108
40.25 0.737
40.275 0.7593
40.3 0.7766
40.325 0.7933
40.35 0.8086
40.375 0.8185
40.4 0.8283
40.425 0.8441
40.45 0.8653
40.475 0.8846
40.5 0.8986
40.525 0.9067
40.55 0.909
40.575 0.9083
40.6 0.9074
40.625 0.9096
40.65 0.9164
40.675 0.9248
40.7 0.9382
40.725 0.9563
40.75 0.9786
40.775 1.0095
40.8 1.0448
40.825 1.0798
40.85 1.1111
40.875 1.1385
40.9 1.1633
40.925 1.1847
40.95 1.2043
40.975 1.2249
41 1.244
41.025 1.2603
41.05 1.273
41.075 1.2823
41.1 1.2914
41.125 1.3001
41.15 1.3077
41.175 1.3136
41.2 1.3175
41.225 1.3197
41.25 1.3204
41.275 1.3178
41.3 1.3141
41.325 1.3104
41.35 1.3058
41.375 1.2978
41.4 1.2835
41.425 1.2628
41.45 1.2364
41.475 1.2028
41.5 1.1613
41.525 1.118
41.55 1.081
41.575 1.0488
41.6 1.0149
41.625 0.976
41.65 0.9293
41.675 0.8721
41.7 0.8084
41.725 0.7661
41.75 0.7728
41.775 0.7966
41.8 0.8162
41.825 0.8322
41.85 0.849
41.875 0.87
41.9 0.8963
41.925 0.9249
41.95 0.9494
41.975 0.9661
42 0.9725
42.025 0.9684
42.05 0.9532
42.075 0.9262
42.1 0.8885
42.125 0.8394
42.15 0.7863
42.175 0.7447
42.2 0.7289
42.225 0.7308
42.25 0.742
42.275 0.7549
42.3 0.7657
42.325 0.777
42.35 0.7865
42.375 0.7903
42.4 0.7865
42.425 0.7768
42.45 0.7619
42.475 0.7385
42.5 0.7084
42.525 0.6751
42.55 0.6395
42.575 0.6046
42.6 0.576
42.625 0.553
42.65 0.5348
42.675 0.5191
42.7 0.5034
42.725 0.486
42.75 0.4686
42.775 0.4572
42.8 0.456
42.825 0.4611
42.85 0.4625
42.875 0.4608
42.9 0.4565
42.925 0.4511
42.95 0.4414
42.975 0.4279
43 0.4154
43.025 0.407
43.05 0.4066
43.075 0.4219
43.1 0.4581
43.125 0.4994
43.15 0.5415
43.175 0.5795
43.2 0.6113
43.225 0.6343
43.25 0.6542
43.275 0.6798
43.3 0.7146
43.325 0.7552
43.35 0.7967
43.375 0.8348
43.4 0.8674
43.425 0.8933
43.45 0.9104
43.475 0.9234
43.5 0.9364
43.525 0.9468
43.55 0.9568
43.575 0.9681
43.6 0.98
43.625 0.9935
43.65 1.0072
43.675 1.0235
43.7 1.0468
43.725 1.0768
43.75 1.1108
43.775 1.1478
43.8 1.1871
43.825 1.2295
43.85 1.2742
43.875 1.3208
43.9 1.3671
43.925 1.4092
43.95 1.4482
43.975 1.4855
44 1.5232
44.025 1.5649
44.05 1.6109
44.075 1.664
44.1 1.7229
44.125 1.7859
44.15 1.8533
44.175 1.9256
44.2 2.0003
44.225 2.075
44.25 2.1446
44.275 2.208
44.3 2.2667
44.325 2.3225
44.35 2.3741
44.375 2.4198
44.4 2.4596
44.425 2.4934
44.45 2.5218
44.475 2.5447
44.5 2.5609
44.525 2.5714
44.55 2.576
44.575 2.5741
44.6 2.5685
44.625 2.5581
44.65 2.5447
44.675 2.532
44.7 2.5201
44.725 2.51
44.75 2.5103
44.775 2.5222
44.8 2.541
44.825 2.5584
44.85 2.573
44.875 2.585
44.9 2.5923
44.925 2.5926
44.95 2.5857
44.975 2.5722
45 2.5553
45.025 2.5361
45.05 2.5184
45.075 2.5067
45.1 2.5025
45.125 2.5033
45.15 2.5038
45.175 2.5013
45.2 2.4957
45.225 2.4872
45.25 2.4812
45.275 2.4794
45.3 2.4813
45.325 2.4832
45.35 2.4814
45.375 2.474
45.4 2.4604
45.425 2.4439
45.45 2.4253
45.475 2.4032
45.5 2.3761
45.525 2.3428
45.55 2.3031
45.575 2.2569
45.6 2.2058
45.625 2.1493
45.65 2.0873
45.675 2.0207
45.7 1.9505
45.725 1.8789
45.75 1.8058
45.775 1.7343
45.8 1.6706
45.825 1.6145
45.85 1.5638
45.875 1.5214
45.9 1.4815
45.925 1.4386
45.95 1.3918
45.975 1.3406
46 1.2849
46.025 1.2262
46.05 1.1665
46.075 1.1094
46.1 1.0588
46.125 1.013
46.15 0.9671
46.175 0.9182
46.2 0.8653
46.225 0.8062
46.25 0.7409
46.275 0.6706
46.3 0.5925
46.325 0.5056
46.35 0.4101
46.375 0.3066
46.4 0.1969
46.425 0.0842
46.45 -0.0276
46.475 -0.1325
46.5 -0.2245
46.525 -0.3087
46.55 -0.3898
46.575 -0.467
46.6 -0.5374
46.625 -0.601
46.65 -0.6554
46.675 -0.7019
46.7 -0.7331
46.725 -0.7456
46.75 -0.7429
46.775 -0.7285
46.8 -0.7074
46.825 -0.6838
46.85 -0.656
46.875 -0.623
46.9 -0.5853
46.925 -0.5438
46.95 -0.502
46.975 -0.4581
47 -0.4128
47.025 -0.366
47.05 -0.3206
47.075 -0.279
47.1 -0.2404
47.125 -0.2035
47.15 -0.1683
47.175 -0.136
47.2 -0.1064
47.225 -0.0774
47.25 -0.0459
47.275 -0.0117
47.3 0.0213
47.325 0.0518
47.35 0.0788
47.375 0.1038
47.4 0.1286
47.425 0.1475
47.45 0.1575
47.475 0.1601
47.5 0.1553
47.525 0.1475
47.55 0.1367
47.575 0.1191
47.6 0.0911
47.625 0.0548
47.65 0.0147
47.675 -0.0278
47.7 -0.0751
47.725 -0.1252
47.75 -0.1721
47.775 -0.2095
47.8 -0.2402
47.825 -0.2702
47.85 -0.2955
47.875 -0.3094
47.9 -0.3091
47.925 -0.2935
47.95 -0.2607
47.975 -0.2173
48 -0.1719
48.025 -0.1275
48.05 -0.0844
48.075 -0.0455
48.1 -0.0111
48.125 0.0173
48.15 0.0386
48.175 0.055
48.2 0.0644
48.225 0.0667
48.25 0.0647
48.275 0.0595
48.3 0.0577
48.325 0.0629
48.35 0.0701
48.375 0.0768
48.4 0.0853
48.425 0.0944
48.45 0.1011
48.475 0.1051
48.5 0.1037
48.525 0.1037
48.55 0.1148
48.575 0.1369
48.6 0.1657
48.625 0.197
48.65 0.2343
48.675 0.2846
48.7 0.3517
48.725 0.4265
48.75 0.5024
48.775 0.5741
48.8 0.6405
48.825 0.7019
48.85 0.7591
48.875 0.8151
48.9 0.8719
48.925 0.9296
48.95 0.9884
48.975 1.0465
49 1.1018
49.025 1.1523
49.05 1.1973
49.075 1.2381
49.1 1.2751
49.125 1.3084
49.15 1.3396
49.175 1.3694
49.2 1.3959
49.225 1.421
49.25 1.4522
49.275 1.4892
49.3 1.5327
49.325 1.5782
49.35 1.6214
49.375 1.6605
49.4 1.6948
49.425 1.725
49.45 1.7511
49.475 1.7725
49.5 1.7902
49.525 1.8061
49.55 1.8177
49.575 1.8259
49.6 1.8276
49.625 1.8233
49.65 1.8115
49.675 1.7945
49.7 1.7776
49.725 1.7692
49.75 1.7812
49.775 1.8093
49.8 1.8438
49.825 1.8763
49.85 1.9023
49.875 1.9195
49.9 1.9272
49.925 1.9254
49.95 1.915
49.975 1.8947
50 1.8659
50.025 1.8298
50.05 1.7905
50.075 1.7532
50.1 1.7235
50.125 1.7033
50.15 1.6881
50.175 1.6731
50.2 1.6578
50.225 1.6436
50.25 1.6303
50.275 1.6148
50.3 1.5949
50.325 1.5699
50.35 1.5406
50.375 1.5107
50.4 1.4846
50.425 1.4624
50.45 1.4452
50.475 1.4326
50.5 1.4257
50.525 1.4237
50.55 1.4282
50.575 1.4409
50.6 1.4517
50.625 1.4588
50.65 1.4625
50.675 1.4633
50.7 1.4574
50.725 1.4426
50.75 1.4186
50.775 1.3825
50.8 1.3405
50.825 1.3115
50.85 1.3086
50.875 1.3143
50.9 1.3185
50.925 1.3221
50.95 1.3207
50.975 1.3129
51 1.3002
51.025 1.2775
51.05 1.2427
51.075 1.1975
51.1 1.1481
51.125 1.1093
51.15 1.0883
51.175 1.0776
51.2 1.0746
51.225 1.0764
51.25 1.0838
51.275 1.0913
51.3 1.091
51.325 1.0767
51.35 1.049
51.375 1.0099
51.4 0.9601
51.425 0.9063
51.45 0.8604
51.475 0.8237
51.5 0.7895
51.525 0.7603
51.55 0.7383
51.575 0.7173
51.6 0.6917
51.625 0.6685
51.65 0.6558
51.675 0.6485
51.7 0.6387
51.725 0.6248
51.75 0.612
51.775 0.6091
51.8 0.6121
51.825 0.6125
51.85 0.6072
51.875 0.5964
51.9 0.5846
51.925 0.5726
51.95 0.5571
51.975 0.54
52 0.522
52.025 0.503
52.05 0.4828
52.075 0.4574
52.1 0.4262
52.125 0.3897
52.15 0.3504
52.175 0.3088
52.2 0.2653
52.225 0.22
52.25 0.1767
52.275 0.136
52.3 0.0973
52.325 0.0634
52.35 0.0285
52.375 -0.0111
52.4 -0.0497
52.425 -0.0795
52.45 -0.1033
52.475 -0.1202
52.5 -0.124
52.525 -0.1227
52.55 -0.1116
52.575 -0.0911
52.6 -0.0687
52.625 -0.0492
52.65 -0.0375
52.675 -0.0363
52.7 -0.0449
52.725 -0.0599
52.75 -0.077
52.775 -0.095
52.8 -0.1133
52.825 -0.1321
52.85 -0.1547
52.875 -0.1785
52.9 -0.1906
52.925 -0.1789
52.95 -0.152
52.975 -0.1269
53 -0.1112
53.025 -0.1005
53.05 -0.0918
53.075 -0.0875
53.1 -0.0876
53.125 -0.0911
53.15 -0.0999
53.175 -0.112
53.2 -0.1233
53.225 -0.1336
53.25 -0.1346
53.275 -0.1217
53.3 -0.0954
53.325 -0.0642
53.35 -0.0353
53.375 -0.0106
53.4 0.0066
53.425 0.0137
53.45 0.0123
53.475 0.008
53.5 0.0032
53.525 -0.0039
53.55 -0.0131
53.575 -0.0236
53.6 -0.0364
53.625 -0.0484
53.65 -0.0547
53.675 -0.0503
53.7 -0.0369
53.725 -0.0133
53.75 0.0216
53.775 0.0637
53.8 0.1113
53.825 0.1627
53.85 0.2146
53.875 0.2636
53.9 0.3073
53.925 0.3466
53.95 0.3812
53.975 0.407
54 0.4268
54.025 0.4411
54.05 0.4455
54.075 0.4365
54.1 0.4121
54.125 0.378
54.15 0.3385
54.175 0.2982
54.2 0.2613
54.225 0.2213
54.25 0.178
54.275 0.1393
54.3 0.1079
54.325 0.0855
54.35 0.0687
54.375 0.0608
54.4 0.0645
54.425 0.0751
54.45 0.0872
54.475 0.0947
54.5 0.0966
54.525 0.0944
54.55 0.0895
54.575 0.0839
54.6 0.0785
54.625 0.0734
54.65 0.0652
54.675 0.0559
54.7 0.0461
54.725 0.0353
54.75 0.0213
54.775 0.006
54.8 -0.0081
54.825 -0.0256
54.85 -0.0488
54.875 -0.0708
54.9 -0.0856
54.925 -0.0855
54.95 -0.0732
54.975 -0.057
55 -0.0354
55.025 -0.0072
55.05 0.027
55.075 0.0666
55.1 0.1088
55.125 0.1513
55.15 0.1906
55.175 0.2269
55.2 0.258
55.225 0.2816
55.25 0.3009
55.275 0.3209
55.3 0.3434
55.325 0.3636
55.35 0.3773
55.375 0.3865
55.4 0.3926
55.425 0.3969
55.45 0.4042
55.475 0.4167
55.5 0.4333
55.525 0.4533
55.55 0.4734
55.575 0.4892
55.6 0.5015
55.625 0.5063
55.65 0.5052
55.675 0.4977
55.7 0.4845
55.725 0.4674
55.75 0.4497
55.775 0.4345
55.8 0.4188
55.825 0.3984
55.85 0.3719
55.875 0.3416
55.9 0.3048
55.925 0.2634
55.95 0.218
55.975 0.1721
56 0.1316
56.025 0.0993
56.05 0.0701
56.075 0.0429
56.1 0.0195
56.125 0.0004
56.15 -0.0194
56.175 -0.0413
56.2 -0.0648
56.225 -0.0865
56.25 -0.1064
56.275 -0.1233
56.3 -0.1356
56.325 -0.1448
56.35 -0.1453
56.375 -0.1369
56.4 -0.116
56.425 -0.0925
56.45 -0.0691
56.475 -0.0448
56.5 -0.013
56.525 0.0314
56.55 0.0839
56.575 0.1336
56.6 0.1814
56.625 0.2319
56.65 0.2869
56.675 0.3423
56.7 0.3921
56.725 0.4332
56.75 0.4664
56.775 0.4956
56.8 0.5212
56.825 0.5377
56.85 0.545
56.875 0.5456
56.9 0.55
56.925 0.5632
56.95 0.5787
56.975 0.5912
57 0.609
57.025 0.6501
57.05 0.7163
57.075 0.795
57.1 0.8844
57.125 0.9983
57.15 1.1194
57.175 1.2321
57.2 1.3324
57.225 1.422
57.25 1.5033
57.275 1.5771
57.3 1.6448
57.325 1.7078
57.35 1.7678
57.375 1.8286
57.4 1.8945
57.425 1.9629
57.45 2.0317
57.475 2.0992
57.5 2.1634
57.525 2.2255
57.55 2.285
57.575 2.3412
57.6 2.3962
57.625 2.4527
57.65 2.512
57.675 2.5687
57.7 2.6181
57.725 2.66
57.75 2.6952
57.775 2.7239
57.8 2.7465
57.825 2.7629
57.85 2.7727
57.875 2.7753
57.9 2.7728
57.925 2.7643
57.95 2.7506
57.975 2.735
58 2.7211
58.025 2.7131
58.05 2.7135
58.075 2.7187
58.1 2.7232
58.125 2.7233
58.15 2.7162
58.175 2.7008
58.2 2.6776
58.225 2.6465
58.25 2.6077
58.275 2.5616
58.3 2.5098
58.325 2.4556
58.35 2.3981
58.375 2.3383
58.4 2.2807
58.425 2.2318
58.45 2.196
58.475 2.1752
58.5 2.1661
58.525 2.1663
58.55 2.1765
58.575 2.1933
58.6 2.2154
58.625 2.2423
58.65 2.2744
58.675 2.3152
58.7 2.3629
58.725 2.4119
58.75 2.4588
58.775 2.4998
58.8 2.5338
58.825 2.5598
58.85 2.5771
58.875 2.5892
58.9 2.596
58.925 2.5958
58.95 2.5888
58.975 2.5776
59 2.563
59.025 2.5432
59.05 2.5191
59.075 2.494
59.1 2.4668
59.125 2.4383
59.15 2.4109
59.175 2.385
59.2 2.3607
59.225 2.3371
59.25 2.3112
59.275 2.2796
59.3 2.24
59.325 2.193
59.35 2.1391
59.375 2.0778
59.4 2.0114
59.425 1.9455
59.45 1.8828
59.475 1.8226
59.5 1.7629
59.525 1.7022
59.55 1.6393
59.575 1.574
59.6 1.5081
59.625 1.44
59.65 1.3635
59.675 1.2823
59.7 1.2066
59.725 1.1481
59.75 1.1138
59.775 1.1025
59.8 1.1007
59.825 1.1004
59.85 1.097
59.875 1.0889
59.9 1.073
59.925 1.0485
59.95 1.0178
59.975 0.9797
60 0.9401
60.025 0.9043
60.05 0.8792
60.075 0.8674
60.1 0.8719
60.125 0.8925
60.15 0.9247
60.175 0.9624
60.2 1.0008
60.225 1.0326
60.25 1.0568
60.275 1.0714
60.3 1.0775
60.325 1.078
60.35 1.074
60.375 1.0681
60.4 1.0578
60.425 1.0545
60.45 1.0647
60.475 1.0857
60.5 1.1079
60.525 1.1268
60.55 1.1376
60.575 1.1376
60.6 1.1295
60.625 1.1167
60.65 1.0967
60.675 1.0704
60.7 1.0406
60.725 1.0036
60.75 0.9687
60.775 0.9384
60.8 0.9339
60.825 0.9558
60.85 0.9881
60.875 1.0236
60.9 1.0639
60.925 1.1067
60.95 1.149
60.975 1.194
61 1.2463
61.025 1.3053
61.05 1.3691
61.075 1.4345
61.1 1.4996
61.125 1.5656
61.15 1.6334
61.175 1.706
61.2 1.7799
61.225 1.8524
61.25 1.922
61.275 1.9875
61.3 2.0459
61.325 2.0984
61.35 2.1453
61.375 2.187
61.4 2.2256
61.425 2.2608
61.45 2.2923
61.475 2.3237
61.5 2.3536
61.525 2.3785
61.55 2.4001
61.575 2.418
61.6 2.4287
61.625 2.4339
61.65 2.4359
61.675 2.4351
61.7 2.4307
61.725 2.4219
61.75 2.4091
61.775 2.3923
61.8 2.3706
61.825 2.346
61.85 2.3246
61.875 2.3163
61.9 2.3184
61.925 2.3205
61.95 2.3192
61.975 2.311
62 2.2945
62.025 2.2711
62.05 2.24
62.075 2.2013
62.1 2.1548
62.125 2.1017
62.15 2.0456
62.175 1.9865
62.2 1.9284
62.225 1.8895
62.25 1.8867
62.275 1.8932
62.3 1.8939
62.325 1.8913
62.35 1.8946
62.375 1.9151
62.4 1.9461
62.425 1.9799
62.45 2.0157
62.475 2.0563
62.5 2.0989
62.525 2.1403
62.55 2.1802
62.575 2.2173
62.6 2.2493
62.625 2.2753
62.65 2.2971
62.675 2.3164
62.7 2.3368
62.725 2.3623
62.75 2.3919
62.775 2.4207
62.8 2.4462
62.825 2.4705
62.85 2.4923
62.875 2.5112
62.9 2.5292
62.925 2.5459
62.95 2.5629
62.975 2.5839
63 2.6144
63.025 2.6514
63.05 2.689
63.075 2.7233
63.1 2.7554
63.125 2.7839
63.15 2.809
63.175 2.8274
63.2 2.839
63.225 2.8442
63.25 2.8426
63.275 2.8334
63.3 2.8207
63.325 2.8079
63.35 2.7951
63.375 2.7792
63.4 2.7577
63.425 2.7318
63.45 2.7034
63.475 2.6784
63.5 2.6584
63.525 2.6383
63.55 2.6163
63.575 2.5954
63.6 2.5763
63.625 2.5601
63.65 2.5445
63.675 2.5278
63.7 2.5099
63.725 2.4879
63.75 2.4604
63.775 2.4288
63.8 2.3921
63.825 2.3496
63.85 2.3027
63.875 2.2513
63.9 2.1972
63.925 2.1492
63.95 2.116
63.975 2.0898
64 2.0604
64.025 2.0246
64.05 1.9834
64.075 1.9424
64.1 1.9101
64.125 1.889
64.15 1.8702
64.175 1.8463
64.2 1.8178
64.225 1.7906
64.25 1.7782
64.275 1.7797
64.3 1.7871
64.325 1.7928
64.35 1.7932
64.375 1.7881
64.4 1.7762
64.425 1.7569
64.45 1.7286
64.475 1.6916
64.5 1.6502
64.525 1.6054
64.55 1.5551
64.575 1.5026
64.6 1.4535
64.625 1.4083
64.65 1.3635
64.675 1.3191
64.7 1.2793
64.725 1.2437
64.75 1.2119
64.775 1.1781
64.8 1.1417
64.825 1.1013
64.85 1.0572
64.875 1.0118
64.9 0.9684
64.925 0.9307
64.95 0.896
64.975 0.8609
65 0.8239
65.025 0.7888
65.05 0.7536
65.075 0.7138
65.1 0.6694
65.125 0.6178
65.15 0.5596
65.175 0.4941
65.2 0.4236
65.225 0.3484
65.25 0.2715
65.275 0.1977
65.3 0.1296
65.325 0.0765
65.35 0.0388
65.375 0.0123
65.4 -0.0057
65.425 -0.0152
65.45 -0.0085
65.475 0.0206
65.5 0.0621
65.525 0.1032
65.55 0.1366
65.575 0.1558
65.6 0.1625
65.625 0.1607
65.65 0.1527
65.675 0.1446
65.7 0.1388
65.725 0.1403
65.75 0.1553
65.775 0.1762
65.8 0.1935
65.825 0.2108
65.85 0.2263
65.875 0.2342
65.9 0.2369
65.925 0.2382
65.95 0.2447
65.975 0.2674
66 0.3098
66.025 0.3724
66.05 0.4436
66.075 0.5098
66.1 0.569
66.125 0.6225
66.15 0.6718
66.175 0.7156
66.2 0.7555
66.225 0.7918
66.25 0.8232
66.275 0.8478
66.3 0.864
66.325 0.8728
66.35 0.8737
66.375 0.8686
66.4 0.8606
66.425 0.8523
66.45 0.8415
66.475 0.8274
66.5 0.8095
66.525 0.7863
66.55 0.7546
66.575 0.7136
66.6 0.6705
66.625 0.6297
66.65 0.5883
66.675 0.5476
66.7 0.5114
66.725 0.4854
66.75 0.4671
66.775 0.4505
66.8 0.4274
66.825 0.3917
66.85 0.3415
66.875 0.2768
66.9 0.2003
66.925 0.1155
66.95 0.0324
66.975 -0.0321
67 -0.0757
67.025 -0.1139
67.05 -0.1596
67.075 -0.2136
67.1 -0.2695
67.125 -0.3232
67.15 -0.3761
67.175 -0.4221
67.2 -0.4684
67.225 -0.5124
67.25 -0.5533
67.275 -0.5893
67.3 -0.6161
67.325 -0.6329
67.35 -0.6431
67.375 -0.6477
67.4 -0.6436
67.425 -0.635
67.45 -0.6266
67.475 -0.6134
67.5 -0.5924
67.525 -0.5624
67.55 -0.5284
67.575 -0.4986
67.6 -0.4732
67.625 -0.4465
67.65 -0.4111
67.675 -0.364
67.7 -0.3009
67.725 -0.2306
67.75 -0.1578
67.775 -0.0854
67.8 -0.0158
67.825 0.0532
67.85 0.121
67.875 0.1842
67.9 0.2429
67.925 0.2959
67.95 0.3412
67.975 0.3791
68 0.4059
68.025 0.4227
68.05 0.4301
68.075 0.4294
68.1 0.4236
68.125 0.4118
68.15 0.3934
68.175 0.3668
68.2 0.3354
68.225 0.3033
68.25 0.2709
68.275 0.2461
68.3 0.2371
68.325 0.2441
68.35 0.2652
68.375 0.2902
68.4 0.3154
68.425 0.34
68.45 0.3676
68.475 0.3935
68.5 0.4108
68.525 0.421
68.55 0.4256
68.575 0.4254
68.6 0.4226
68.625 0.4129
68.65 0.3947
68.675 0.3652
68.7 0.3279
68.725 0.2953
68.75 0.2813
68.775 0.2788
68.8 0.2721
68.825 0.2553
68.85 0.2319
68.875 0.2043
68.9 0.175
68.925 0.1438
68.95 0.1067
68.975 0.0614
69 0.0083
69.025 -0.043
69.05 -0.084
69.075 -0.1142
69.1 -0.1447
69.125 -0.1841
69.15 -0.2253
69.175 -0.2616
69.2 -0.291
69.225 -0.3082
69.25 -0.3188
69.275 -0.3284
69.3 -0.3329
69.325 -0.3312
69.35 -0.3252
69.375 -0.3131
69.4 -0.2962
69.425 -0.2756
69.45 -0.2532
69.475 -0.2358
69.5 -0.225
69.525 -0.2234
69.55 -0.232
69.575 -0.2497
69.6 -0.2731
69.625 -0.3003
69.65 -0.3293
69.675 -0.3462
69.7 -0.3492
69.725 -0.3454
69.75 -0.3418
69.775 -0.3435
69.8 -0.3475
69.825 -0.3443
69.85 -0.3268
69.875 -0.2959
69.9 -0.2637
69.925 -0.2385
69.95 -0.2158
69.975 -0.195
70 -0.1806
70.025 -0.1761
70.05 -0.1807
70.075 -0.1874
70.1 -0.1908
70.125 -0.1961
70.15 -0.2065
70.175 -0.2211
70.2 -0.2392
70.225 -0.2603
70.25 -0.2852
70.275 -0.3139
70.3 -0.3462
70.325 -0.3762
70.35 -0.3936
70.375 -0.3994
70.4 -0.4024
70.425 -0.4124
70.45 -0.4285
70.475 -0.4461
70.5 -0.4563
70.525 -0.4535
70.55 -0.4394
70.575 -0.4228
70.6 -0.409
70.625 -0.3984
70.65 -0.3899
70.675 -0.3815
70.7 -0.3725
70.725 -0.3617
70.75 -0.3451
70.775 -0.3212
70.8 -0.2948
70.825 -0.2678
70.85 -0.2387
70.875 -0.2051
70.9 -0.1613
70.925 -0.1091
70.95 -0.0575
70.975 -0.0089
71 0.0386
71.025 0.0836
71.05 0.1268
71.075 0.1652
71.1 0.1951
71.125 0.2189
71.15 0.2361
71.175 0.2497
71.2 0.2634
71.225 0.2815
71.25 0.2997
71.275 0.3179
71.3 0.3359
71.325 0.3574
71.35 0.3822
71.375 0.4087
71.4 0.4303
71.425 0.4476
71.45 0.4635
71.475 0.4849
71.5 0.5183
71.525 0.5592
71.55 0.5998
71.575 0.6382
71.6 0.675
71.625 0.7101
71.65 0.7415
71.675 0.7677
71.7 0.7875
71.725 0.7994
71.75 0.8051
71.775 0.8122
71.8 0.8295
71.825 0.8524
71.85 0.876
71.875 0.9021
71.9 0.9302
71.925 0.9552
71.95 0.9737
71.975 0.9837
72 0.9861
72.025 0.9822
72.05 0.9748
72.075 0.968
72.1 0.9619
72.125 0.9533
72.15 0.9398
72.175 0.9234
72.2 0.9055
72.225 0.8848
72.25 0.8602
72.275 0.8349
72.3 0.8165
72.325 0.8071
72.35 0.8028
72.375 0.8102
72.4 0.827
72.425 0.8453
72.45 0.8601
72.475 0.8698
72.5 0.8779
72.525 0.8874
72.55 0.9012
72.575 0.9169
72.6 0.9299
72.625 0.9419
72.65 0.9522
72.675 0.9639
72.7 0.9765
72.725 0.9889
72.75 1.0025
72.775 1.0173
72.8 1.0321
72.825 1.0448
72.85 1.0539
72.875 1.06
72.9 1.0635
72.925 1.0638
72.95 1.0642
72.975 1.0767
73 1.1142
73.025 1.1769
73.05 1.2503
73.075 1.3252
73.1 1.3986
73.125 1.4687
73.15 1.5347
73.175 1.5958
73.2 1.6537
73.225 1.7103
73.25 1.7645
73.275 1.8157
73.3 1.8647
73.325 1.9116
73.35 1.9557
73.375 1.9962
73.4 2.0304
73.425 2.0591
73.45 2.0821
73.475 2.0986
73.5 2.1098
73.525 2.1152
73.55 2.1146
73.575 2.1069
73.6 2.0913
73.625 2.0686
73.65 2.0393
73.675 2.0044
73.7 1.9683
73.725 1.9359
73.75 1.9091
73.775 1.8826
73.8 1.853
73.825 1.8197
73.85 1.782
73.875 1.7398
73.9 1.6933
73.925 1.6424
73.95 1.5887
73.975 1.5306
74 1.4687
74.025 1.4016
74.05 1.3313
74.075 1.2595
74.1 1.1852
74.125 1.113
74.15 1.0461
74.175 0.9794
74.2 0.9108
74.225 0.8367
74.25 0.7585
74.275 0.6762
74.3 0.5877
74.325 0.4932
74.35 0.3925
74.375 0.2862
74.4 0.1756
74.425 0.0661
74.45 -0.0403
74.475 -0.1438
74.5 -0.2419
74.525 -0.3274
74.55 -0.4005
74.575 -0.4624
74.6 -0.5127
74.625 -0.5548
74.65 -0.5938
74.675 -0.6298
74.7 -0.6602
74.725 -0.6886
74.75 -0.7172
74.775 -0.7427
74.8 -0.7611
74.825 -0.7741
74.85 -0.7834
74.875 -0.7845
74.9 -0.7701
74.925 -0.7444
74.95 -0.709
74.975 -0.6683
75 -0.6259
75.025 -0.5858
75.05 -0.55
75.075 -0.5211
75.1 -0.5004
75.125 -0.4846
75.15 -0.4718
75.175 -0.4595
75.2 -0.4479
75.225 -0.4385
75.25 -0.4341
75.275 -0.4354
75.3 -0.4402
75.325 -0.4454
75.35 -0.4487
75.375 -0.4479
75.4 -0.4373
75.425 -0.408
75.45 -0.3661
75.475 -0.3162
75.5 -0.2584
75.525 -0.1972
75.55 -0.1397
75.575 -0.0876
75.6 -0.0433
75.625 -0.0063
75.65 0.0255
75.675 0.0527
75.7 0.0741
75.725 0.0913
75.75 0.1054
75.775 0.1168
75.8 0.1263
75.825 0.1376
75.85 0.1505
75.875 0.1616
75.9 0.169
75.925 0.1745
75.95 0.1781
75.975 0.1795
76 0.1783
76.025 0.173
76.05 0.1653
76.075 0.1568
76.1 0.1481
76.125 0.1356
76.15 0.1203
76.175 0.1028
76.2 0.0807
76.225 0.0522
76.25 0.0191
76.275 -0.0166
76.3 -0.0551
76.325 -0.0954
76.35 -0.1354
76.375 -0.176
76.4 -0.2191
76.425 -0.2633
76.45 -0.3027
76.475 -0.3387
76.5 -0.3689
76.525 -0.3873
76.55 -0.3965
76.575 -0.4009
76.6 -0.4002
76.625 -0.3975
76.65 -0.3926
76.675 -0.3864
76.7 -0.3801
76.725 -0.373
76.75 -0.3685
76.775 -0.3689
76.8 -0.373
76.825 -0.3743
76.85 -0.3634
76.875 -0.3258
76.9 -0.2693
76.925 -0.2014
76.95 -0.1285
76.975 -0.0505
77 0.0292
77.025 0.1068
77.05 0.1854
77.075 0.2667
77.1 0.3511
77.125 0.4394
77.15 0.5307
77.175 0.6217
77.2 0.7091
77.225 0.7915
77.25 0.8703
77.275 0.9502
77.3 1.0355
77.325 1.1241
77.35 1.2096
77.375 1.2914
77.4 1.3715
77.425 1.4499
77.45 1.5246
77.475 1.5947
77.5 1.6598
77.525 1.7193
77.55 1.7728
77.575 1.82
77.6 1.8608
77.625 1.8957
77.65 1.9265
77.675 1.9541
77.7 1.9823
77.725 2.0147
77.75 2.0472
77.775 2.079
77.8 2.1098
77.825 2.1417
77.85 2.1751
77.875 2.2077
77.9 2.2411
77.925 2.276
77.95 2.3112
77.975 2.3431
78 2.3717
78.025 2.3962
78.05 2.4159
78.075 2.4302
78.1 2.4392
78.125 2.442
78.15 2.4387
78.175 2.4287
78.2 2.4121
78.225 2.3892
78.25 2.3607
78.275 2.3262
78.3 2.2862
78.325 2.2428
78.35 2.197
78.375 2.1497
78.4 2.0986
78.425 2.0434
78.45 1.9886
78.475 1.9329
78.5 1.8746
78.525 1.814
78.55 1.7521
78.575 1.696
78.6 1.6495
78.625 1.6073
78.65 1.564
78.675 1.5125
78.7 1.4513
78.725 1.3829
78.75 1.3086
78.775 1.2342
78.8 1.163
78.825 1.1019
78.85 1.0455
78.875 0.9897
78.9 0.9285
78.925 0.861
78.95 0.7884
78.975 0.7129
79 0.6367
79.025 0.5671
79.05 0.5049
79.075 0.4511
79.1 0.4063
79.125 0.3749
79.15 0.3616
79.175 0.3615
79.2 0.3695
79.225 0.3805
79.25 0.3929
79.275 0.4038
79.3 0.4137
79.325 0.419
79.35 0.4208
79.375 0.4193
79.4 0.413
79.425 0.4022
79.45 0.3893
79.475 0.3729
79.5 0.3557
79.525 0.3377
79.55 0.3167
79.575 0.3
79.6 0.2933
79.625 0.2942
79.65 0.3015
79.675 0.3157
79.7 0.3379
79.725 0.3615
79.75 0.379
79.775 0.3906
79.8 0.4049
79.825 0.4256
79.85 0.4524
79.875 0.4895
79.9 0.5386
79.925 0.5939
79.95 0.6493
79.975 0.6997
80 0.7449
80.025 0.7841
80.05 0.8144
80.075 0.839
80.1 0.8638
80.125 0.8974
80.15 0.9398
80.175 0.9817
80.2 1.0185
80.225 1.0502
80.25 1.0747
80.275 1.0886
80.3 1.0929
80.325 1.0896
80.35 1.077
80.375 1.0545
80.4 1.0263
80.425 0.9964
80.45 0.9673
80.475 0.9371
80.5 0.9054
80.525 0.8688
80.55 0.8279
80.575 0.787
80.6 0.745
80.625 0.7018
80.65 0.6542
80.675 0.6036
80.7 0.5514
80.725 0.502
80.75 0.4577
80.775 0.4139
80.8 0.3711
80.825 0.3341
80.85 0.3075
80.875 0.2931
80.9 0.2907
80.925 0.2926
80.95 0.291
80.975 0.2814
81 0.2663
81.025 0.2603
81.05 0.2709
81.075 0.2991
81.1 0.3334
81.125 0.3645
81.15 0.3912
81.175 0.4183
81.2 0.451
81.225 0.4847
81.25 0.5121
81.275 0.5298
81.3 0.5374
81.325 0.5351
81.35 0.5229
81.375 0.5021
81.4 0.4779
81.425 0.4496
81.45 0.4176
81.475 0.3822
81.5 0.3449
81.525 0.316
81.55 0.3117
81.575 0.3258
81.6 0.34
81.625 0.3477
81.65 0.3476
81.675 0.3422
81.7 0.3374
81.725 0.335
81.75 0.3337
81.775 0.3262
81.8 0.3101
81.825 0.288
81.85 0.2665
81.875 0.2495
81.9 0.2395
81.925 0.2317
81.95 0.2211
81.975 0.2098
82 0.1978
82.025 0.1811
82.05 0.1583
82.075 0.1296
82.1 0.0956
82.125 0.056
82.15 0.0121
82.175 -0.0325
82.2 -0.0693
82.225 -0.0842
82.25 -0.0833
82.275 -0.0785
82.3 -0.0752
82.325 -0.077
82.35 -0.0843
82.375 -0.0985
82.4 -0.1185
82.425 -0.1442
82.45 -0.1717
82.475 -0.194
82.5 -0.2049
82.525 -0.2117
82.55 -0.2203
82.575 -0.2318
82.6 -0.2443
82.625 -0.2569
82.65 -0.269
82.675 -0.2806
82.7 -0.2897
82.725 -0.2941
82.75 -0.2879
82.775 -0.2655
82.8 -0.2288
82.825 -0.1863
82.85 -0.1468
82.875 -0.1092
82.9 -0.0681
82.925 -0.0211
82.95 0.0306
82.975 0.0858
83 0.142
83.025 0.1946
83.05 0.2425
83.075 0.2855
83.1 0.322
83.125 0.3522
83.15 0.376
83.175 0.3921
83.2 0.3992
83.225 0.3977
83.25 0.3891
83.275 0.376
83.3 0.3621
83.325 0.3517
83.35 0.3442
83.375 0.3336
83.4 0.3163
83.425 0.2936
83.45 0.2658
83.475 0.2332
83.5 0.1994
83.525 0.1613
83.55 0.1206
83.575 0.0794
83.6 0.0367
83.625 -0.0077
83.65 -0.0512
83.675 -0.0939
83.7 -0.1344
83.725 -0.1722
83.75 -0.2091
83.775 -0.2494
83.8 -0.2948
83.825 -0.3432
83.85 -0.3916
83.875 -0.4399
83.9 -0.4897
83.925 -0.5396
83.95 -0.5796
83.975 -0.5985
84 -0.5971
84.025 -0.584
84.05 -0.5642
84.075 -0.5412
84.1 -0.5185
84.125 -0.5013
84.15 -0.4922
84.175 -0.4893
84.2 -0.4905
84.225 -0.4928
84.25 -0.4939
84.275 -0.4897
84.3 -0.4842
84.325 -0.4814
84.35 -0.484
84.375 -0.4902
84.4 -0.5016
84.425 -0.5147
84.45 -0.5234
84.475 -0.5263
84.5 -0.5216
84.525 -0.512
84.55 -0.4988
84.575 -0.4859
84.6 -0.4782
84.625 -0.476
84.65 -0.477
84.675 -0.4822
84.7 -0.4906
84.725 -0.4993
84.75 -0.5049
84.775 -0.5052
84.8 -0.5034
84.825 -0.5009
84.85 -0.5003
84.875 -0.5041
84.9 -0.5131
84.925 -0.5282
84.95 -0.5494
84.975 -0.576
85 -0.606
85.025 -0.6399
85.05 -0.6748
85.075 -0.7058
85.1 -0.7299
85.125 -0.7495
85.15 -0.7708
85.175 -0.7978
85.2 -0.8316
85.225 -0.871
85.25 -0.9147
85.275 -0.9636
85.3 -1.0168
85.325 -1.0745
85.35 -1.1374
85.375 -1.2063
85.4 -1.2808
85.425 -1.3591
85.45 -1.4386
85.475 -1.5198
85.5 -1.6023
85.525 -1.6787
85.55 -1.7477
85.575 -1.815
85.6 -1.8827
85.625 -1.947
85.65 -2.0014
85.675 -2.0388
85.7 -2.0546
85.725 -2.0484
85.75 -2.0294
85.775 -2.0028
85.8 -1.9732
85.825 -1.9431
85.85 -1.9189
85.875 -1.9028
85.9 -1.8913
85.925 -1.8805
85.95 -1.8683
85.975 -1.854
86 -1.836
86.025 -1.8082
86.05 -1.7665
86.075 -1.7151
86.1 -1.6644
86.125 -1.6158
86.15 -1.5687
86.175 -1.5234
86.2 -1.4769
86.225 -1.4287
86.25 -1.3818
86.275 -1.3377
86.3 -1.2974
86.325 -1.2599
86.35 -1.2239
86.375 -1.191
86.4 -1.1636
86.425 -1.1415
86.45 -1.1224
86.475 -1.1036
86.5 -1.0853
86.525 -1.0697
86.55 -1.0561
86.575 -1.0421
86.6 -1.0271
86.625 -1.0115
86.65 -0.995
86.675 -0.9742
86.7 -0.9514
86.725 -0.9258
86.75 -0.9007
86.775 -0.8762
86.8 -0.8548
86.825 -0.8367
86.85 -0.822
86.875 -0.8114
86.9 -0.802
86.925 -0.7937
86.95 -0.7898
86.975 -0.7902
87 -0.7939
87.025 -0.7974
87.05 -0.7956
87.075 -0.7917
87.1 -0.7899
87.125 -0.7929
87.15 -0.8033
87.175 -0.8202
87.2 -0.8471
87.225 -0.876
87.25 -0.8931
87.275 -0.8908
87.3 -0.876
87.325 -0.858
87.35 -0.842
87.375 -0.8303
87.4 -0.8231
87.425 -0.822
87.45 -0.8307
87.475 -0.8528
87.5 -0.8893
87.525 -0.9355
87.55 -0.9907
87.575 -1.0535
87.6 -1.1165
87.625 -1.1746
87.65 -1.2304
87.675 -1.287
87.7 -1.3397
87.725 -1.3804
87.75 -1.4004
87.775 -1.4035
87.8 -1.3989
87.825 -1.3868
87.85 -1.3736
87.875 -1.3552
87.9 -1.3318
87.925 -1.3105
87.95 -1.2922
87.975 -1.2793
88 -1.2675
88.025 -1.258
88.05 -1.2537
88.075 -1.2554
88.1 -1.2658
88.125 -1.2851
88.15 -1.31
88.175 -1.3321
88.2 -1.3379
88.225 -1.3272
88.25 -1.3092
88.275 -1.2894
88.3 -1.2695
88.325 -1.2519
88.35 -1.2353
88.375 -1.2159
88.4 -1.1929
88.425 -1.1721
88.45 -1.154
88.475 -1.1341
88.5 -1.1098
88.525 -1.0762
88.55 -1.0345
88.575 -0.9943
88.6 -0.9608
88.625 -0.9272
88.65 -0.8876
88.675 -0.8385
88.7 -0.7804
88.725 -0.7231
88.75 -0.6717
88.775 -0.6303
88.8 -0.5975
88.825 -0.5721
88.85 -0.5542
88.875 -0.5424
88.9 -0.5371
88.925 -0.537
88.95 -0.5412
88.975 -0.5471
89 -0.5513
89.025 -0.5518
89.05 -0.5435
89.075 -0.5302
89.1 -0.5209
89.125 -0.5194
89.15 -0.5222
89.175 -0.523
89.2 -0.5215
89.225 -0.515
89.25 -0.5071
89.275 -0.5002
89.3 -0.4979
89.325 -0.5006
89.35 -0.509
89.375 -0.5263
89.4 -0.5491
89.425 -0.5634
89.45 -0.5661
89.475 -0.5687
89.5 -0.5784
89.525 -0.5983
89.55 -0.6275
89.575 -0.6611
89.6 -0.6968
89.625 -0.7406
89.65 -0.7935
89.675 -0.8543
89.7 -0.9195
89.725 -0.9801
89.75 -1.0256
89.775 -1.048
89.8 -1.0508
89.825 -1.0402
89.85 -1.0239
89.875 -1.0068
89.9 -0.9878
89.925 -0.9638
89.95 -0.9397
89.975 -0.9202
90 -0.9032
90.025 -0.8906
90.05 -0.8841
90.075 -0.8812
90.1 -0.8813
90.125 -0.8847
90.15 -0.8894
90.175 -0.893
90.2 -0.8928
90.225 -0.886
90.25 -0.8738
90.275 -0.8569
90.3 -0.8352
90.325 -0.8072
90.35 -0.7709
90.375 -0.7214
90.4 -0.6553
90.425 -0.577
90.45 -0.4976
90.475 -0.4212
90.5 -0.3468
90.525 -0.2729
90.55 -0.1973
90.575 -0.1223
90.6 -0.053
90.625 0.0056
90.65 0.0525
90.675 0.087
90.7 0.114
90.725 0.1432
90.75 0.1753
90.775 0.2091
90.8 0.2446
90.825 0.286
90.85 0.3338
90.875 0.3892
90.9 0.4471
90.925 0.5009
90.95 0.5486
90.975 0.5883
91 0.6268
91.025 0.665
91.05 0.6977
91.075 0.7235
91.1 0.7438
91.125 0.7594
91.15 0.7711
91.175 0.7815
91.2 0.7981
91.225 0.8156
91.25 0.828
91.275 0.8374
91.3 0.8457
91.325 0.8615
91.35 0.893
91.375 0.9312
91.4 0.9683
91.425 1.0044
91.45 1.0366
91.475 1.0624
91.5 1.0818
91.525 1.0938
91.55 1.0988
91.575 1.0979
91.6 1.0923
91.625 1.084
91.65 1.0742
91.675 1.061
91.7 1.0405
91.725 1.0144
91.75 0.9844
91.775 0.9536
91.8 0.9223
91.825 0.8896
91.85 0.8568
91.875 0.8221
91.9 0.7798
91.925 0.7275
91.95 0.6635
91.975 0.5875
92 0.5014
92.025 0.4095
92.05 0.3174
92.075 0.2284
92.1 0.1462
92.125 0.0747
92.15 0.0195
92.175 -0.0217
92.2 -0.0578
92.225 -0.0959
92.25 -0.1331
92.275 -0.1653
92.3 -0.1988
92.325 -0.238
92.35 -0.2818
92.375 -0.3287
92.4 -0.3759
92.425 -0.4185
92.45 -0.4569
92.475 -0.4947
92.5 -0.5328
92.525 -0.5741
92.55 -0.6216
92.575 -0.6765
92.6 -0.7391
92.625 -0.8076
92.65 -0.8803
92.675 -0.9571
92.7 -1.0355
92.725 -1.1078
92.75 -1.1604
92.775 -1.187
92.8 -1.1989
92.825 -1.1999
92.85 -1.1934
92.875 -1.1845
92.9 -1.1791
92.925 -1.1795
92.95 -1.1888
92.975 -1.2048
93 -1.225
93.025 -1.2461
93.05 -1.2637
93.075 -1.2733
93.1 -1.2753
93.125 -1.2769
93.15 -1.2798
93.175 -1.281
93.2 -1.2789
93.225 -1.2714
93.25 -1.2657
93.275 -1.2641
93.3 -1.2677
93.325 -1.2762
93.35 -1.2924
93.375 -1.3167
93.4 -1.3468
93.425 -1.3808
93.45 -1.4174
93.475 -1.4575
93.5 -1.5005
93.525 -1.5472
93.55 -1.5937
93.575 -1.6365
93.6 -1.6767
93.625 -1.7143
93.65 -1.7454
93.675 -1.7579
93.7 -1.7571
93.725 -1.7564
93.75 -1.7569
93.775 -1.7563
93.8 -1.7548
93.825 -1.7526
93.85 -1.7504
93.875 -1.7502
93.9 -1.7547
93.925 -1.7598
93.95 -1.7556
93.975 -1.7378
94 -1.7078
94.025 -1.6689
94.05 -1.628
94.075 -1.5852
94.1 -1.5402
94.125 -1.4935
94.15 -1.4485
94.175 -1.4062
94.2 -1.3688
94.225 -1.3361
94.25 -1.3103
94.275 -1.2915
94.3 -1.2789
94.325 -1.2717
94.35 -1.2717
94.375 -1.2778
94.4 -1.2914
94.425 -1.3112
94.45 -1.3375
94.475 -1.3676
94.5 -1.3945
94.525 -1.4114
94.55 -1.4166
94.575 -1.4181
94.6 -1.4225
94.625 -1.4332
94.65 -1.4487
94.675 -1.4668
94.7 -1.485
94.725 -1.5014
94.75 -1.5172
94.775 -1.5323
94.8 -1.5524
94.825 -1.5786
94.85 -1.6092
94.875 -1.6394
94.9 -1.6727
94.925 -1.7157
94.95 -1.7734
94.975 -1.8469
95 -1.9332
95.025 -2.0329
95.05 -2.1423
95.075 -2.2424
95.1 -2.3133
95.125 -2.345
95.15 -2.3487
95.175 -2.3376
95.2 -2.3189
95.225 -2.2932
95.25 -2.2664
95.275 -2.2452
95.3 -2.2268
95.325 -2.2114
95.35 -2.1981
95.375 -2.1862
95.4 -2.1713
95.425 -2.1418
95.45 -2.102
95.475 -2.0616
95.5 -2.0271
95.525 -1.9969
95.55 -1.9679
95.575 -1.9453
95.6 -1.9301
95.625 -1.9183
95.65 -1.9063
95.675 -1.897
95.7 -1.8897
95.725 -1.8882
95.75 -1.8911
95.775 -1.8948
95.8 -1.8887
95.825 -1.8657
95.85 -1.8358
95.875 -1.8098
95.9 -1.7942
95.925 -1.7875
95.95 -1.7879
95.975 -1.794
96 -1.807
96.025 -1.8303
96.05 -1.8678
96.075 -1.9146
96.1 -1.9641
96.125 -2.0042
96.15 -2.025
96.175 -2.0302
96.2 -2.0313
96.225 -2.036
96.25 -2.0473
96.275 -2.0655
96.3 -2.0903
96.325 -2.1221
96.35 -2.1594
96.375 -2.1997
96.4 -2.2437
96.425 -2.2876
96.45 -2.3233
96.475 -2.3497
96.5 -2.3713
96.525 -2.3833
96.55 -2.3864
96.575 -2.3889
96.6 -2.3921
96.625 -2.3945
96.65 -2.3962
96.675 -2.3991
96.7 -2.3967
96.725 -2.3881
96.75 -2.3784
96.775 -2.3686
96.8 -2.3585
96.825 -2.3467
96.85 -2.3298
96.875 -2.3056
96.9 -2.2807
96.925 -2.2625
96.95 -2.2526
96.975 -2.2446
97 -2.2353
97.025 -2.2286
97.05 -2.232
97.075 -2.2499
97.1 -2.2771
97.125 -2.3004
97.15 -2.312
97.175 -2.3157
97.2 -2.3126
97.225 -2.3085
97.25 -2.3083
97.275 -2.3157
97.3 -2.3272
97.325 -2.3376
97.35 -2.3402
97.375 -2.341
97.4 -2.3481
97.425 -2.3656
97.45 -2.3963
97.475 -2.4338
97.5 -2.466
97.525 -2.4858
97.55 -2.4852
97.575 -2.4569
97.6 -2.4052
97.625 -2.3386
97.65 -2.2671
97.675 -2.197
97.7 -2.13
97.725 -2.0705
97.75 -2.0198
97.775 -1.98
97.8 -1.9465
97.825 -1.9169
97.85 -1.8918
97.875 -1.8717
97.9 -1.8551
97.925 -1.8384
97.95 -1.8185
97.975 -1.7981
98 -1.7787
98.025 -1.7623
98.05 -1.7506
98.075 -1.7457
98.1 -1.7466
98.125 -1.7541
98.15 -1.7679
98.175 -1.7865
98.2 -1.8077
98.225 -1.8286
98.25 -1.847
98.275 -1.8626
98.3 -1.8767
98.325 -1.8816
98.35 -1.875
98.375 -1.8586
98.4 -1.8328
98.425 -1.8034
98.45 -1.7729
98.475 -1.7441
98.5 -1.7187
98.525 -1.6985
98.55 -1.6831
98.575 -1.6769
98.6 -1.6789
98.625 -1.6893
98.65 -1.71
98.675 -1.7417
98.7 -1.7829
98.725 -1.8295
98.75 -1.8784
98.775 -1.9284
98.8 -1.9807
98.825 -2.034
98.85 -2.0848
98.875 -2.1244
98.9 -2.1452
98.925 -2.1574
98.95 -2.1614
98.975 -2.1583
99 -2.155
99.025 -2.1539
99.05 -2.1554
99.075 -2.1593
99.1 -2.1649
99.125 -2.1789
99.15 -2.2062
99.175 -2.246
99.2 -2.2916
99.225 -2.3415
99.25 -2.3955
99.275 -2.4598
99.3 -2.5309
99.325 -2.6028
99.35 -2.6751
99.375 -2.7488
99.4 -2.825
99.425 -2.9028
99.45 -2.9782
99.475 -3.0449
99.5 -3.092
99.525 -3.1142
99.55 -3.1232
99.575 -3.1289
99.6 -3.1296
99.625 -3.1222
99.65 -3.1133
99.675 -3.1032
99.7 -3.0896
99.725 -3.0711
99.75 -3.0446
99.775 -3.0134
99.8 -2.9861
99.825 -2.9731
99.85 -2.9773
99.875 -2.9929
99.9 -3.0168
99.925 -3.0377
99.95 -3.052
99.975 -3.0654
100 -3.075
