# Supplementary material for: Uptake of N2O5 by aqueous aerosol unveiled using chemically accurate many-body potentials
Source: Nat Commun. 2022 Mar 10;13:1266. doi: 10.1038/s41467-022-28697-8 (PMC8913772; doi:10.1038/s41467-022-28697-8)
Supplement: Supplementary file 3 — Source Data [file 41467_2022_28697_MOESM3_ESM.zip › n2o5-uptake-data/Fig2/scattering/rep08run22/relcom_gds.dat]

0.025 12.0463
0.05 12.0456
0.075 12.0449
0.1 12.0441
0.125 12.0433
0.15 12.0425
0.175 12.0417
0.2 12.0409
0.225 12.04
0.25 12.0391
0.275 12.0382
0.3 12.0373
0.325 12.0364
0.35 12.0355
0.375 12.0346
0.4 12.0336
0.425 12.0327
0.45 12.0317
0.475 12.0308
0.5 12.0298
0.525 12.0288
0.55 12.0278
0.575 12.0268
0.6 12.0257
0.625 12.0247
0.65 12.0236
0.675 12.0225
0.7 12.0215
0.725 12.0204
0.75 12.0193
0.775 12.0182
0.8 12.0171
0.825 12.016
0.85 12.0149
0.875 12.0138
0.9 12.0127
0.925 12.0116
0.95 12.0104
0.975 12.0093
1 12.0081
1.025 12.0069
1.05 12.0057
1.075 12.0045
1.1 12.0033
1.125 12.0021
1.15 12.0009
1.175 11.9997
1.2 11.9984
1.225 11.9972
1.25 11.996
1.275 11.9947
1.3 11.9935
1.325 11.9922
1.35 11.991
1.375 11.9897
1.4 11.9884
1.425 11.9871
1.45 11.9858
1.475 11.9844
1.5 11.9831
1.525 11.9818
1.55 11.9804
1.575 11.9791
1.6 11.9777
1.625 11.9763
1.65 11.9749
1.675 11.9736
1.7 11.9721
1.725 11.9707
1.75 11.9693
1.775 11.9679
1.8 11.9664
1.825 11.965
1.85 11.9635
1.875 11.9621
1.9 11.9606
1.925 11.9592
1.95 11.9577
1.975 11.9563
2 11.9548
2.025 11.9533
2.05 11.9518
2.075 11.9504
2.1 11.9489
2.125 11.9474
2.15 11.9459
2.175 11.9444
2.2 11.9429
2.225 11.9413
2.25 11.9398
2.275 11.9382
2.3 11.9367
2.325 11.9351
2.35 11.9334
2.375 11.9318
2.4 11.9302
2.425 11.9286
2.45 11.9269
2.475 11.9253
2.5 11.9236
2.525 11.9219
2.55 11.9203
2.575 11.9186
2.6 11.9169
2.625 11.9152
2.65 11.9135
2.675 11.9118
2.7 11.9101
2.725 11.9084
2.75 11.9066
2.775 11.9049
2.8 11.9031
2.825 11.9013
2.85 11.8995
2.875 11.8977
2.9 11.8959
2.925 11.8941
2.95 11.8922
2.975 11.8904
3 11.8885
3.025 11.8866
3.05 11.8847
3.075 11.8828
3.1 11.8809
3.125 11.879
3.15 11.8771
3.175 11.8751
3.2 11.8732
3.225 11.8712
3.25 11.8692
3.275 11.8672
3.3 11.8652
3.325 11.8631
3.35 11.8611
3.375 11.8591
3.4 11.857
3.425 11.855
3.45 11.8529
3.475 11.8508
3.5 11.8488
3.525 11.8467
3.55 11.8446
3.575 11.8425
3.6 11.8404
3.625 11.8383
3.65 11.8361
3.675 11.834
3.7 11.8318
3.725 11.8297
3.75 11.8275
3.775 11.8253
3.8 11.8231
3.825 11.8209
3.85 11.8187
3.875 11.8165
3.9 11.8142
3.925 11.812
3.95 11.8097
3.975 11.8074
4 11.8051
4.025 11.8028
4.05 11.8005
4.075 11.7982
4.1 11.7959
4.125 11.7936
4.15 11.7913
4.175 11.789
4.2 11.7867
4.225 11.7844
4.25 11.7821
4.275 11.7797
4.3 11.7774
4.325 11.775
4.35 11.7727
4.375 11.7703
4.4 11.7679
4.425 11.7655
4.45 11.7631
4.475 11.7607
4.5 11.7583
4.525 11.7559
4.55 11.7535
4.575 11.7511
4.6 11.7486
4.625 11.7462
4.65 11.7438
4.675 11.7413
4.7 11.7388
4.725 11.7364
4.75 11.7339
4.775 11.7314
4.8 11.7289
4.825 11.7264
4.85 11.7239
4.875 11.7214
4.9 11.7189
4.925 11.7163
4.95 11.7138
4.975 11.7112
5 11.7086
5.025 11.706
5.05 11.7034
5.075 11.7008
5.1 11.6982
5.125 11.6956
5.15 11.6929
5.175 11.6903
5.2 11.6876
5.225 11.685
5.25 11.6823
5.275 11.6796
5.3 11.6769
5.325 11.6742
5.35 11.6715
5.375 11.6687
5.4 11.666
5.425 11.6632
5.45 11.6604
5.475 11.6576
5.5 11.6548
5.525 11.652
5.55 11.6492
5.575 11.6464
5.6 11.6435
5.625 11.6407
5.65 11.6378
5.675 11.6349
5.7 11.632
5.725 11.6291
5.75 11.6262
5.775 11.6233
5.8 11.6204
5.825 11.6174
5.85 11.6144
5.875 11.6115
5.9 11.6085
5.925 11.6055
5.95 11.6025
5.975 11.5995
6 11.5965
6.025 11.5934
6.05 11.5904
6.075 11.5874
6.1 11.5843
6.125 11.5813
6.15 11.5782
6.175 11.5751
6.2 11.5721
6.225 11.569
6.25 11.5659
6.275 11.5628
6.3 11.5597
6.325 11.5566
6.35 11.5535
6.375 11.5504
6.4 11.5473
6.425 11.5442
6.45 11.5411
6.475 11.538
6.5 11.5349
6.525 11.5318
6.55 11.5287
6.575 11.5256
6.6 11.5224
6.625 11.5192
6.65 11.5161
6.675 11.5129
6.7 11.5097
6.725 11.5064
6.75 11.5032
6.775 11.5
6.8 11.4967
6.825 11.4934
6.85 11.4901
6.875 11.4868
6.9 11.4835
6.925 11.4802
6.95 11.4768
6.975 11.4735
7 11.4701
7.025 11.4667
7.05 11.4633
7.075 11.4599
7.1 11.4565
7.125 11.4531
7.15 11.4497
7.175 11.4462
7.2 11.4427
7.225 11.4392
7.25 11.4357
7.275 11.4322
7.3 11.4287
7.325 11.4251
7.35 11.4215
7.375 11.4179
7.4 11.4143
7.425 11.4107
7.45 11.4071
7.475 11.4034
7.5 11.3998
7.525 11.3961
7.55 11.3924
7.575 11.3887
7.6 11.385
7.625 11.3812
7.65 11.3775
7.675 11.3738
7.7 11.37
7.725 11.3663
7.75 11.3625
7.775 11.3587
7.8 11.3549
7.825 11.3512
7.85 11.3473
7.875 11.3435
7.9 11.3397
7.925 11.3358
7.95 11.332
7.975 11.3281
8 11.3242
8.025 11.3203
8.05 11.3164
8.075 11.3125
8.1 11.3085
8.125 11.3046
8.15 11.3006
8.175 11.2966
8.2 11.2925
8.225 11.2885
8.25 11.2844
8.275 11.2803
8.3 11.2763
8.325 11.2721
8.35 11.268
8.375 11.2639
8.4 11.2598
8.425 11.2556
8.45 11.2514
8.475 11.2472
8.5 11.243
8.525 11.2388
8.55 11.2345
8.575 11.2302
8.6 11.2259
8.625 11.2216
8.65 11.2173
8.675 11.2129
8.7 11.2085
8.725 11.2041
8.75 11.1997
8.775 11.1952
8.8 11.1907
8.825 11.1861
8.85 11.1816
8.875 11.1769
8.9 11.1723
8.925 11.1676
8.95 11.1629
8.975 11.1582
9 11.1535
9.025 11.1487
9.05 11.144
9.075 11.1392
9.1 11.1344
9.125 11.1296
9.15 11.1248
9.175 11.12
9.2 11.1152
9.225 11.1103
9.25 11.1055
9.275 11.1006
9.3 11.0956
9.325 11.0907
9.35 11.0857
9.375 11.0807
9.4 11.0757
9.425 11.0706
9.45 11.0655
9.475 11.0604
9.5 11.0552
9.525 11.05
9.55 11.0448
9.575 11.0396
9.6 11.0343
9.625 11.0291
9.65 11.0237
9.675 11.0184
9.7 11.013
9.725 11.0076
9.75 11.0022
9.775 10.9967
9.8 10.9912
9.825 10.9856
9.85 10.98
9.875 10.9744
9.9 10.9687
9.925 10.963
9.95 10.9573
9.975 10.9515
10 10.9458
10.025 10.94
10.05 10.9341
10.075 10.9283
10.1 10.9224
10.125 10.9165
10.15 10.9105
10.175 10.9045
10.2 10.8985
10.225 10.8925
10.25 10.8864
10.275 10.8803
10.3 10.8742
10.325 10.868
10.35 10.8618
10.375 10.8556
10.4 10.8493
10.425 10.843
10.45 10.8367
10.475 10.8303
10.5 10.8239
10.525 10.8175
10.55 10.811
10.575 10.8045
10.6 10.7981
10.625 10.7916
10.65 10.7851
10.675 10.7785
10.7 10.772
10.725 10.7654
10.75 10.7588
10.775 10.7522
10.8 10.7455
10.825 10.7389
10.85 10.7322
10.875 10.7255
10.9 10.7188
10.925 10.712
10.95 10.7053
10.975 10.6985
11 10.6917
11.025 10.6849
11.05 10.6781
11.075 10.6712
11.1 10.6644
11.125 10.6575
11.15 10.6506
11.175 10.6437
11.2 10.6368
11.225 10.6298
11.25 10.6228
11.275 10.6158
11.3 10.6087
11.325 10.6016
11.35 10.5945
11.375 10.5874
11.4 10.5803
11.425 10.5731
11.45 10.566
11.475 10.5587
11.5 10.5515
11.525 10.5442
11.55 10.537
11.575 10.5297
11.6 10.5224
11.625 10.5151
11.65 10.5077
11.675 10.5003
11.7 10.4929
11.725 10.4855
11.75 10.4781
11.775 10.4706
11.8 10.4632
11.825 10.4557
11.85 10.4482
11.875 10.4406
11.9 10.4331
11.925 10.4255
11.95 10.4179
11.975 10.4103
12 10.4027
12.025 10.395
12.05 10.3873
12.075 10.3796
12.1 10.3718
12.125 10.3641
12.15 10.3563
12.175 10.3485
12.2 10.3407
12.225 10.3328
12.25 10.325
12.275 10.3171
12.3 10.3092
12.325 10.3013
12.35 10.2933
12.375 10.2854
12.4 10.2774
12.425 10.2694
12.45 10.2614
12.475 10.2534
12.5 10.2454
12.525 10.2373
12.55 10.2293
12.575 10.2212
12.6 10.2131
12.625 10.2049
12.65 10.1967
12.675 10.1885
12.7 10.1802
12.725 10.1719
12.75 10.1636
12.775 10.1553
12.8 10.1469
12.825 10.1384
12.85 10.13
12.875 10.1215
12.9 10.113
12.925 10.1044
12.95 10.0958
12.975 10.0872
13 10.0785
13.025 10.0698
13.05 10.061
13.075 10.0522
13.1 10.0434
13.125 10.0345
13.15 10.0255
13.175 10.0165
13.2 10.0075
13.225 9.9983
13.25 9.9892
13.275 9.98
13.3 9.9708
13.325 9.9615
13.35 9.9522
13.375 9.9428
13.4 9.9333
13.425 9.9237
13.45 9.9142
13.475 9.9045
13.5 9.8948
13.525 9.8851
13.55 9.8752
13.575 9.8653
13.6 9.8553
13.625 9.8452
13.65 9.835
13.675 9.8248
13.7 9.8145
13.725 9.8042
13.75 9.7938
13.775 9.7834
13.8 9.773
13.825 9.7626
13.85 9.7521
13.875 9.7416
13.9 9.731
13.925 9.7204
13.95 9.7098
13.975 9.6992
14 9.6884
14.025 9.6777
14.05 9.6669
14.075 9.6561
14.1 9.6452
14.125 9.6343
14.15 9.6233
14.175 9.6123
14.2 9.6012
14.225 9.5901
14.25 9.5789
14.275 9.5677
14.3 9.5564
14.325 9.5451
14.35 9.5338
14.375 9.5224
14.4 9.511
14.425 9.4995
14.45 9.488
14.475 9.4765
14.5 9.4649
14.525 9.4533
14.55 9.4417
14.575 9.43
14.6 9.4183
14.625 9.4065
14.65 9.3947
14.675 9.3828
14.7 9.371
14.725 9.359
14.75 9.3471
14.775 9.3351
14.8 9.323
14.825 9.311
14.85 9.2988
14.875 9.2867
14.9 9.2744
14.925 9.2622
14.95 9.2498
14.975 9.2374
15 9.225
15.025 9.2125
15.05 9.1999
15.075 9.1873
15.1 9.1746
15.125 9.1619
15.15 9.1491
15.175 9.1363
15.2 9.1234
15.225 9.1105
15.25 9.0976
15.275 9.0846
15.3 9.0715
15.325 9.0584
15.35 9.0453
15.375 9.0321
15.4 9.0188
15.425 9.0055
15.45 8.9922
15.475 8.9789
15.5 8.9655
15.525 8.952
15.55 8.9385
15.575 8.925
15.6 8.9114
15.625 8.8977
15.65 8.8841
15.675 8.8703
15.7 8.8566
15.725 8.8428
15.75 8.8289
15.775 8.815
15.8 8.801
15.825 8.787
15.85 8.7729
15.875 8.7588
15.9 8.7446
15.925 8.7304
15.95 8.716
15.975 8.7017
16 8.6871
16.025 8.6725
16.05 8.6578
16.075 8.6431
16.1 8.6284
16.125 8.6137
16.15 8.5988
16.175 8.5839
16.2 8.569
16.225 8.5539
16.25 8.5387
16.275 8.5234
16.3 8.5079
16.325 8.4923
16.35 8.4765
16.375 8.4607
16.4 8.4446
16.425 8.4285
16.45 8.4123
16.475 8.3959
16.5 8.3793
16.525 8.3625
16.55 8.3456
16.575 8.3285
16.6 8.3113
16.625 8.2941
16.65 8.2767
16.675 8.2592
16.7 8.2416
16.725 8.2239
16.75 8.2061
16.775 8.1883
16.8 8.1705
16.825 8.1526
16.85 8.1347
16.875 8.1166
16.9 8.0985
16.925 8.0803
16.95 8.062
16.975 8.0435
17 8.0248
17.025 8.006
17.05 7.9871
17.075 7.9678
17.1 7.9484
17.125 7.9289
17.15 7.909
17.175 7.8888
17.2 7.8685
17.225 7.8481
17.25 7.8275
17.275 7.8069
17.3 7.7861
17.325 7.7653
17.35 7.7443
17.375 7.7232
17.4 7.702
17.425 7.6807
17.45 7.6592
17.475 7.6377
17.5 7.6161
17.525 7.5944
17.55 7.5727
17.575 7.5509
17.6 7.5291
17.625 7.5073
17.65 7.4853
17.675 7.4633
17.7 7.4411
17.725 7.4189
17.75 7.3965
17.775 7.374
17.8 7.3515
17.825 7.3288
17.85 7.306
17.875 7.2831
17.9 7.2601
17.925 7.2369
17.95 7.2136
17.975 7.1902
18 7.1664
18.025 7.1423
18.05 7.118
18.075 7.0934
18.1 7.0685
18.125 7.0434
18.15 7.0182
18.175 6.9926
18.2 6.9667
18.225 6.9407
18.25 6.9146
18.275 6.8881
18.3 6.8615
18.325 6.8347
18.35 6.8078
18.375 6.7808
18.4 6.7537
18.425 6.7265
18.45 6.6989
18.475 6.6711
18.5 6.6431
18.525 6.6149
18.55 6.5866
18.575 6.5581
18.6 6.5296
18.625 6.5011
18.65 6.4726
18.675 6.4438
18.7 6.4148
18.725 6.3854
18.75 6.3557
18.775 6.3259
18.8 6.2957
18.825 6.2652
18.85 6.2343
18.875 6.203
18.9 6.1713
18.925 6.1393
18.95 6.1068
18.975 6.0741
19 6.041
19.025 6.0075
19.05 5.9738
19.075 5.9399
19.1 5.9059
19.125 5.8716
19.15 5.8369
19.175 5.8019
19.2 5.7667
19.225 5.7312
19.25 5.6952
19.275 5.6588
19.3 5.6216
19.325 5.5838
19.35 5.5456
19.375 5.5069
19.4 5.4673
19.425 5.4261
19.45 5.3835
19.475 5.3391
19.5 5.293
19.525 5.245
19.55 5.1956
19.575 5.1448
19.6 5.0914
19.625 5.0348
19.65 4.9757
19.675 4.9137
19.7 4.8488
19.725 4.7811
19.75 4.7096
19.775 4.6352
19.8 4.5604
19.825 4.4882
19.85 4.4211
19.875 4.358
19.9 4.2975
19.925 4.2395
19.95 4.182
19.975 4.1216
20 4.055
20.025 3.9832
20.05 3.9094
20.075 3.8368
20.1 3.7707
20.125 3.7157
20.15 3.6667
20.175 3.6199
20.2 3.5705
20.225 3.5154
20.25 3.4541
20.275 3.3872
20.3 3.3163
20.325 3.2432
20.35 3.1736
20.375 3.1127
20.4 3.064
20.425 3.0334
20.45 3.0228
20.475 3.0281
20.5 3.043
20.525 3.062
20.55 3.0819
20.575 3.099
20.6 3.1098
20.625 3.1167
20.65 3.1209
20.675 3.123
20.7 3.1248
20.725 3.1258
20.75 3.1258
20.775 3.1224
20.8 3.1164
20.825 3.1194
20.85 3.1385
20.875 3.1664
20.9 3.1985
20.925 3.2282
20.95 3.2525
20.975 3.2696
21 3.2792
21.025 3.2829
21.05 3.2864
21.075 3.2952
21.1 3.3056
21.125 3.3124
21.15 3.3143
21.175 3.3107
21.2 3.3028
21.225 3.2935
21.25 3.2806
21.275 3.2607
21.3 3.2333
21.325 3.1979
21.35 3.1556
21.375 3.1089
21.4 3.0582
21.425 3.0054
21.45 2.9567
21.475 2.9133
21.5 2.8779
21.525 2.8509
21.55 2.8242
21.575 2.7913
21.6 2.7561
21.625 2.7231
21.65 2.693
21.675 2.6634
21.7 2.6372
21.725 2.6141
21.75 2.5909
21.775 2.5652
21.8 2.5362
21.825 2.5038
21.85 2.4665
21.875 2.4258
21.9 2.3819
21.925 2.3371
21.95 2.2919
21.975 2.2478
22 2.2137
22.025 2.1885
22.05 2.1673
22.075 2.1498
22.1 2.138
22.125 2.1331
22.15 2.1349
22.175 2.1344
22.2 2.1305
22.225 2.1244
22.25 2.1154
22.275 2.1093
22.3 2.1085
22.325 2.102
22.35 2.0889
22.375 2.07
22.4 2.0489
22.425 2.0265
22.45 2.0063
22.475 1.9855
22.5 1.9657
22.525 1.9462
22.55 1.9305
22.575 1.9252
22.6 1.9229
22.625 1.9247
22.65 1.9304
22.675 1.9366
22.7 1.9373
22.725 1.9358
22.75 1.931
22.775 1.9296
22.8 1.9355
22.825 1.9448
22.85 1.9587
22.875 1.9785
22.9 2.0086
22.925 2.044
22.95 2.0806
22.975 2.1139
23 2.1419
23.025 2.1652
23.05 2.1827
23.075 2.1965
23.1 2.208
23.125 2.2165
23.15 2.2211
23.175 2.2206
23.2 2.2147
23.225 2.2042
23.25 2.1877
23.275 2.1691
23.3 2.1518
23.325 2.14
23.35 2.1306
23.375 2.1248
23.4 2.122
23.425 2.1215
23.45 2.1226
23.475 2.1197
23.5 2.1102
23.525 2.0939
23.55 2.0698
23.575 2.0376
23.6 1.9994
23.625 1.9595
23.65 1.9223
23.675 1.8902
23.7 1.8668
23.725 1.8558
23.75 1.8545
23.775 1.86
23.8 1.8629
23.825 1.8618
23.85 1.8612
23.875 1.8645
23.9 1.8809
23.925 1.9071
23.95 1.9348
23.975 1.9592
24 1.979
24.025 1.9935
24.05 2.0056
24.075 2.0166
24.1 2.0247
24.125 2.0286
24.15 2.0268
24.175 2.02
24.2 2.0073
24.225 1.9872
24.25 1.9605
24.275 1.9278
24.3 1.8897
24.325 1.8594
24.35 1.8454
24.375 1.8421
24.4 1.8532
24.425 1.8756
24.45 1.8991
24.475 1.9156
24.5 1.9203
24.525 1.9123
24.55 1.891
24.575 1.8568
24.6 1.8121
24.625 1.7601
24.65 1.7073
24.675 1.6744
24.7 1.6704
24.725 1.6815
24.75 1.7009
24.775 1.7215
24.8 1.7408
24.825 1.7616
24.85 1.7869
24.875 1.8121
24.9 1.8346
24.925 1.8526
24.95 1.866
24.975 1.8753
25 1.8802
25.025 1.8805
25.05 1.8731
25.075 1.8585
25.1 1.8413
25.125 1.8225
25.15 1.8092
25.175 1.808
25.2 1.8226
25.225 1.8481
25.25 1.8768
25.275 1.9041
25.3 1.9261
25.325 1.9463
25.35 1.9692
25.375 1.9963
25.4 2.0265
25.425 2.0601
25.45 2.096
25.475 2.1322
25.5 2.1668
25.525 2.1992
25.55 2.2272
25.575 2.2522
25.6 2.2733
25.625 2.288
25.65 2.2941
25.675 2.2931
25.7 2.2856
25.725 2.2749
25.75 2.2637
25.775 2.2515
25.8 2.237
25.825 2.2207
25.85 2.2059
25.875 2.1947
25.9 2.1843
25.925 2.1682
25.95 2.1457
25.975 2.1187
26 2.0846
26.025 2.0453
26.05 2.0056
26.075 1.9652
26.1 1.9252
26.125 1.8892
26.15 1.8588
26.175 1.8326
26.2 1.807
26.225 1.7809
26.25 1.7575
26.275 1.7452
26.3 1.7506
26.325 1.7752
26.35 1.8132
26.375 1.8625
26.4 1.9198
26.425 1.982
26.45 2.049
26.475 2.1211
26.5 2.1958
26.525 2.2703
26.55 2.3403
26.575 2.4029
26.6 2.4565
26.625 2.5002
26.65 2.5361
26.675 2.5622
26.7 2.578
26.725 2.5849
26.75 2.5842
26.775 2.5764
26.8 2.5651
26.825 2.556
26.85 2.5473
26.875 2.5361
26.9 2.5191
26.925 2.4945
26.95 2.469
26.975 2.4507
27 2.4451
27.025 2.4506
27.05 2.4632
27.075 2.478
27.1 2.4933
27.125 2.5054
27.15 2.5104
27.175 2.5073
27.2 2.4969
27.225 2.4777
27.25 2.4499
27.275 2.4132
27.3 2.3695
27.325 2.3253
27.35 2.2849
27.375 2.2471
27.4 2.2075
27.425 2.1626
27.45 2.1105
27.475 2.0531
27.5 1.9926
27.525 1.929
27.55 1.8632
27.575 1.7943
27.6 1.7176
27.625 1.6331
27.65 1.5464
27.675 1.4587
27.7 1.3724
27.725 1.2987
27.75 1.2438
27.775 1.2066
27.8 1.1774
27.825 1.1503
27.85 1.1274
27.875 1.1097
27.9 1.1021
27.925 1.1069
27.95 1.1204
27.975 1.1355
28 1.1492
28.025 1.1571
28.05 1.1587
28.075 1.1544
28.1 1.1466
28.125 1.1373
28.15 1.1258
28.175 1.1147
28.2 1.1028
28.225 1.087
28.25 1.0666
28.275 1.0438
28.3 1.0249
28.325 1.0112
28.35 1.0041
28.375 1.0004
28.4 0.9998
28.425 1.0137
28.45 1.0561
28.475 1.1154
28.5 1.1749
28.525 1.2302
28.55 1.2834
28.575 1.3399
28.6 1.392
28.625 1.4395
28.65 1.4769
28.675 1.5047
28.7 1.5221
28.725 1.532
28.75 1.5345
28.775 1.5329
28.8 1.5314
28.825 1.5368
28.85 1.5528
28.875 1.5721
28.9 1.5884
28.925 1.6003
28.95 1.6131
28.975 1.6333
29 1.6615
29.025 1.6934
29.05 1.7245
29.075 1.7588
29.1 1.8063
29.125 1.8662
29.15 1.9322
29.175 2.0036
29.2 2.0829
29.225 2.1689
29.25 2.2568
29.275 2.3437
29.3 2.4263
29.325 2.5019
29.35 2.5686
29.375 2.6265
29.4 2.6772
29.425 2.724
29.45 2.7649
29.475 2.7996
29.5 2.8294
29.525 2.8553
29.55 2.879
29.575 2.8981
29.6 2.9103
29.625 2.9155
29.65 2.9155
29.675 2.9109
29.7 2.902
29.725 2.8919
29.75 2.8809
29.775 2.871
29.8 2.8674
29.825 2.8703
29.85 2.8718
29.875 2.868
29.9 2.8584
29.925 2.84
29.95 2.8113
29.975 2.7743
30 2.7301
30.025 2.6771
30.05 2.6174
30.075 2.5575
30.1 2.505
30.125 2.465
30.15 2.4331
30.175 2.4053
30.2 2.3755
30.225 2.3422
30.25 2.308
30.275 2.2728
30.3 2.2327
30.325 2.1882
30.35 2.1397
30.375 2.0861
30.4 2.0291
30.425 1.979
30.45 1.9477
30.475 1.9351
30.5 1.9288
30.525 1.9255
30.55 1.9273
30.575 1.9392
30.6 1.9526
30.625 1.9609
30.65 1.9622
30.675 1.9562
30.7 1.953
30.725 1.9619
30.75 1.9752
30.775 1.9876
30.8 1.9975
30.825 2.0068
30.85 2.0178
30.875 2.0286
30.9 2.0386
30.925 2.0489
30.95 2.0637
30.975 2.086
31 2.1153
31.025 2.1474
31.05 2.1784
31.075 2.2071
31.1 2.2345
31.125 2.2604
31.15 2.2819
31.175 2.297
31.2 2.3054
31.225 2.3068
31.25 2.3017
31.275 2.2898
31.3 2.2714
31.325 2.245
31.35 2.2104
31.375 2.1666
31.4 2.1134
31.425 2.0536
31.45 1.991
31.475 1.9275
31.5 1.8663
31.525 1.8104
31.55 1.7543
31.575 1.6994
31.6 1.6511
31.625 1.6079
31.65 1.563
31.675 1.5124
31.7 1.4567
31.725 1.3961
31.75 1.3322
31.775 1.2657
31.8 1.1947
31.825 1.1173
31.85 1.0324
31.875 0.9403
31.9 0.8443
31.925 0.7505
31.95 0.6726
31.975 0.6197
32 0.586
32.025 0.5636
32.05 0.5467
32.075 0.5306
32.1 0.5097
32.125 0.4827
32.15 0.454
32.175 0.4264
32.2 0.3985
32.225 0.3711
32.25 0.3398
32.275 0.3032
32.3 0.2672
32.325 0.2424
32.35 0.232
32.375 0.2335
32.4 0.2399
32.425 0.253
32.45 0.2719
32.475 0.294
32.5 0.3166
32.525 0.3406
32.55 0.3681
32.575 0.3965
32.6 0.4247
32.625 0.4503
32.65 0.4708
32.675 0.4851
32.7 0.4924
32.725 0.4947
32.75 0.4947
32.775 0.4911
32.8 0.4828
32.825 0.4679
32.85 0.4455
32.875 0.4154
32.9 0.379
32.925 0.3377
32.95 0.2989
32.975 0.2679
33 0.242
33.025 0.2197
33.05 0.1995
33.075 0.1806
33.1 0.1589
33.125 0.1414
33.15 0.1378
33.175 0.15
33.2 0.1669
33.225 0.1814
33.25 0.1905
33.275 0.1953
33.3 0.1943
33.325 0.1867
33.35 0.1727
33.375 0.151
33.4 0.1229
33.425 0.0892
33.45 0.0506
33.475 0.0089
33.5 -0.0344
33.525 -0.0786
33.55 -0.1234
33.575 -0.167
33.6 -0.2076
33.625 -0.2457
33.65 -0.2802
33.675 -0.3099
33.7 -0.3421
33.725 -0.3834
33.75 -0.4342
33.775 -0.4796
33.8 -0.5074
33.825 -0.5291
33.85 -0.5576
33.875 -0.5985
33.9 -0.6512
33.925 -0.713
33.95 -0.7832
33.975 -0.8614
34 -0.9466
34.025 -1.0353
34.05 -1.1236
34.075 -1.2067
34.1 -1.2737
34.125 -1.3229
34.15 -1.3525
34.175 -1.3686
34.2 -1.3715
34.225 -1.3612
34.25 -1.3394
34.275 -1.3158
34.3 -1.2953
34.325 -1.2805
34.35 -1.2753
34.375 -1.2808
34.4 -1.2939
34.425 -1.3151
34.45 -1.3441
34.475 -1.3764
34.5 -1.4083
34.525 -1.4401
34.55 -1.4715
34.575 -1.4999
34.6 -1.5221
34.625 -1.5326
34.65 -1.529
34.675 -1.5095
34.7 -1.4721
34.725 -1.4148
34.75 -1.3426
34.775 -1.2605
34.8 -1.1693
34.825 -1.0636
34.85 -0.9433
34.875 -0.8141
34.9 -0.6822
34.925 -0.5494
34.95 -0.4154
34.975 -0.2787
35 -0.1431
35.025 -0.0152
35.05 0.1065
35.075 0.2222
35.1 0.3324
35.125 0.4363
35.15 0.5341
35.175 0.628
35.2 0.7173
35.225 0.7989
35.25 0.8709
35.275 0.934
35.3 0.993
35.325 1.0498
35.35 1.1034
35.375 1.1562
35.4 1.2081
35.425 1.2585
35.45 1.3102
35.475 1.3634
35.5 1.4189
35.525 1.4736
35.55 1.5235
35.575 1.5669
35.6 1.6016
35.625 1.6286
35.65 1.6497
35.675 1.664
35.7 1.672
35.725 1.6742
35.75 1.6704
35.775 1.662
35.8 1.6505
35.825 1.6374
35.85 1.6239
35.875 1.6101
35.9 1.6046
35.925 1.619
35.95 1.6501
35.975 1.6867
36 1.7197
36.025 1.7473
36.05 1.7699
36.075 1.7884
36.1 1.805
36.125 1.8245
36.15 1.8483
36.175 1.8731
36.2 1.895
36.225 1.9114
36.25 1.9203
36.275 1.9235
36.3 1.9224
36.325 1.9185
36.35 1.91
36.375 1.8982
36.4 1.884
36.425 1.8676
36.45 1.8487
36.475 1.8316
36.5 1.8152
36.525 1.7953
36.55 1.7688
36.575 1.7352
36.6 1.6937
36.625 1.646
36.65 1.5926
36.675 1.5367
36.7 1.4843
36.725 1.433
36.75 1.3813
36.775 1.33
36.8 1.2761
36.825 1.2207
36.85 1.1738
36.875 1.1434
36.9 1.129
36.925 1.125
36.95 1.1261
36.975 1.1348
37 1.1555
37.025 1.1855
37.05 1.2183
37.075 1.2487
37.1 1.2786
37.125 1.3083
37.15 1.3332
37.175 1.3516
37.2 1.3633
37.225 1.3697
37.25 1.3774
37.275 1.4009
37.3 1.4368
37.325 1.4752
37.35 1.5106
37.375 1.5409
37.4 1.5671
37.425 1.5906
37.45 1.6101
37.475 1.6272
37.5 1.6469
37.525 1.6716
37.55 1.7005
37.575 1.7313
37.6 1.7665
37.625 1.8027
37.65 1.8396
37.675 1.8754
37.7 1.9095
37.725 1.9447
37.75 1.9837
37.775 2.0267
37.8 2.0706
37.825 2.1106
37.85 2.1423
37.875 2.164
37.9 2.1774
37.925 2.1834
37.95 2.1831
37.975 2.1761
38 2.1641
38.025 2.1472
38.05 2.1282
38.075 2.116
38.1 2.1202
38.125 2.1338
38.15 2.15
38.175 2.1641
38.2 2.1715
38.225 2.1707
38.25 2.1629
38.275 2.1505
38.3 2.1347
38.325 2.1192
38.35 2.1065
38.375 2.0941
38.4 2.0818
38.425 2.0713
38.45 2.0634
38.475 2.0599
38.5 2.0594
38.525 2.0609
38.55 2.062
38.575 2.0614
38.6 2.0573
38.625 2.0513
38.65 2.0434
38.675 2.0299
38.7 2.011
38.725 1.9927
38.75 1.9789
38.775 1.9693
38.8 1.9655
38.825 1.9584
38.85 1.9456
38.875 1.9258
38.9 1.8974
38.925 1.8627
38.95 1.8197
38.975 1.7679
39 1.71
39.025 1.6469
39.05 1.581
39.075 1.5159
39.1 1.452
39.125 1.387
39.15 1.3166
39.175 1.2383
39.2 1.1529
39.225 1.0608
39.25 0.9631
39.275 0.8655
39.3 0.7798
39.325 0.7114
39.35 0.6537
39.375 0.6024
39.4 0.5601
39.425 0.5356
39.45 0.5369
39.475 0.5568
39.5 0.5803
39.525 0.5974
39.55 0.6082
39.575 0.6158
39.6 0.6183
39.625 0.6193
39.65 0.6217
39.675 0.6241
39.7 0.6265
39.725 0.6271
39.75 0.6317
39.775 0.6441
39.8 0.6632
39.825 0.6842
39.85 0.7031
39.875 0.7168
39.9 0.7232
39.925 0.722
39.95 0.7164
39.975 0.7052
40 0.6912
40.025 0.6763
40.05 0.659
40.075 0.6333
40.1 0.5996
40.125 0.5602
40.15 0.5145
40.175 0.4637
40.2 0.4106
40.225 0.3582
40.25 0.3102
40.275 0.2646
40.3 0.2162
40.325 0.1645
40.35 0.1128
40.375 0.0635
40.4 0.012
40.425 -0.0435
40.45 -0.0924
40.475 -0.1241
40.5 -0.1396
40.525 -0.1378
40.55 -0.1174
40.575 -0.0858
40.6 -0.0544
40.625 -0.0233
40.65 0.0021
40.675 0.0215
40.7 0.0349
40.725 0.0434
40.75 0.0424
40.775 0.0379
40.8 0.0414
40.825 0.0535
40.85 0.0844
40.875 0.1389
40.9 0.2084
40.925 0.289
40.95 0.3739
40.975 0.4583
41 0.5379
41.025 0.6129
41.05 0.6798
41.075 0.7379
41.1 0.7906
41.125 0.8416
41.15 0.8885
41.175 0.9301
41.2 0.9736
41.225 1.0276
41.25 1.0834
41.275 1.1381
41.3 1.193
41.325 1.2445
41.35 1.2915
41.375 1.3341
41.4 1.3732
41.425 1.4063
41.45 1.4327
41.475 1.4552
41.5 1.4722
41.525 1.483
41.55 1.4887
41.575 1.4907
41.6 1.4895
41.625 1.4847
41.65 1.4795
41.675 1.4718
41.7 1.4591
41.725 1.4408
41.75 1.4157
41.775 1.3862
41.8 1.354
41.825 1.3167
41.85 1.2772
41.875 1.2441
41.9 1.2157
41.925 1.1839
41.95 1.1483
41.975 1.1085
42 1.0675
42.025 1.0268
42.05 0.9825
42.075 0.9357
42.1 0.8867
42.125 0.8405
42.15 0.8097
42.175 0.7876
42.2 0.7663
42.225 0.747
42.25 0.7279
42.275 0.7073
42.3 0.6867
42.325 0.6687
42.35 0.654
42.375 0.6389
42.4 0.6213
42.425 0.5967
42.45 0.563
42.475 0.5194
42.5 0.4666
42.525 0.4122
42.55 0.3682
42.575 0.3304
42.6 0.2948
42.625 0.2649
42.65 0.2383
42.675 0.2114
42.7 0.1805
42.725 0.1452
42.75 0.1092
42.775 0.0822
42.8 0.0661
42.825 0.053
42.85 0.0395
42.875 0.0239
42.9 0.0087
42.925 -0.0081
42.95 -0.0333
42.975 -0.0679
43 -0.1099
43.025 -0.1599
43.05 -0.2126
43.075 -0.2677
43.1 -0.3315
43.125 -0.4068
43.15 -0.4915
43.175 -0.5777
43.2 -0.6577
43.225 -0.7217
43.25 -0.7705
43.275 -0.8086
43.3 -0.8329
43.325 -0.8443
43.35 -0.8514
43.375 -0.8596
43.4 -0.8664
43.425 -0.8721
43.45 -0.8811
43.475 -0.8918
43.5 -0.8992
43.525 -0.9004
43.55 -0.9004
43.575 -0.9038
43.6 -0.9151
43.625 -0.9351
43.65 -0.9623
43.675 -0.9944
43.7 -1.0274
43.725 -1.0505
43.75 -1.0551
43.775 -1.0473
43.8 -1.0325
43.825 -1.0135
43.85 -0.9905
43.875 -0.9649
43.9 -0.9382
43.925 -0.9139
43.95 -0.8932
43.975 -0.8795
44 -0.8759
44.025 -0.8834
44.05 -0.9005
44.075 -0.9259
44.1 -0.9569
44.125 -0.9885
44.15 -1.0173
44.175 -1.0421
44.2 -1.0609
44.225 -1.0741
44.25 -1.0887
44.275 -1.1098
44.3 -1.1375
44.325 -1.1675
44.35 -1.1999
44.375 -1.236
44.4 -1.276
44.425 -1.3227
44.45 -1.3735
44.475 -1.4282
44.5 -1.4839
44.525 -1.5359
44.55 -1.5868
44.575 -1.6373
44.6 -1.6853
44.625 -1.7349
44.65 -1.7881
44.675 -1.8487
44.7 -1.9232
44.725 -2.0046
44.75 -2.0835
44.775 -2.1489
44.8 -2.188
44.825 -2.2005
44.85 -2.1934
44.875 -2.1731
44.9 -2.1581
44.925 -2.1532
44.95 -2.1604
44.975 -2.174
45 -2.1959
45.025 -2.2218
45.05 -2.2474
45.075 -2.2711
45.1 -2.2905
45.125 -2.3061
45.15 -2.3203
45.175 -2.333
45.2 -2.3477
45.225 -2.3714
45.25 -2.4021
45.275 -2.4333
45.3 -2.4643
45.325 -2.4989
45.35 -2.53
45.375 -2.5602
45.4 -2.5934
45.425 -2.6296
45.45 -2.6648
45.475 -2.6963
45.5 -2.7245
45.525 -2.7528
45.55 -2.7817
45.575 -2.8062
45.6 -2.8257
45.625 -2.8439
45.65 -2.8625
45.675 -2.8826
45.7 -2.9011
45.725 -2.9159
45.75 -2.9288
45.775 -2.948
45.8 -2.9804
45.825 -3.0301
45.85 -3.0905
45.875 -3.1466
45.9 -3.1673
45.925 -3.1459
45.95 -3.108
45.975 -3.0657
46 -3.0228
46.025 -2.9713
46.05 -2.9016
46.075 -2.8156
46.1 -2.7341
46.125 -2.6748
46.15 -2.6376
46.175 -2.6107
46.2 -2.5909
46.225 -2.5838
46.25 -2.5823
46.275 -2.5808
46.3 -2.58
46.325 -2.5817
46.35 -2.5861
46.375 -2.5926
46.4 -2.6081
46.425 -2.631
46.45 -2.6584
46.475 -2.6804
46.5 -2.6765
46.525 -2.6466
46.55 -2.6064
46.575 -2.5687
46.6 -2.5375
46.625 -2.5136
46.65 -2.4947
46.675 -2.4824
46.7 -2.4782
46.725 -2.4799
46.75 -2.4851
46.775 -2.4892
46.8 -2.4892
46.825 -2.4885
46.85 -2.4882
46.875 -2.4868
46.9 -2.478
46.925 -2.4584
46.95 -2.4268
46.975 -2.3902
47 -2.353
47.025 -2.3224
47.05 -2.2961
47.075 -2.2676
47.1 -2.2399
47.125 -2.2194
47.15 -2.2073
47.175 -2.1987
47.2 -2.1904
47.225 -2.1787
47.25 -2.1632
47.275 -2.1463
47.3 -2.1289
47.325 -2.1137
47.35 -2.1021
47.375 -2.0968
47.4 -2.0977
47.425 -2.1043
47.45 -2.1156
47.475 -2.1332
47.5 -2.1583
47.525 -2.1858
47.55 -2.2083
47.575 -2.2179
47.6 -2.226
47.625 -2.2391
47.65 -2.2536
47.675 -2.2659
47.7 -2.2741
47.725 -2.2812
47.75 -2.2899
47.775 -2.2991
47.8 -2.3071
47.825 -2.3155
47.85 -2.3253
47.875 -2.3359
47.9 -2.3476
47.925 -2.362
47.95 -2.3823
47.975 -2.4019
48 -2.3995
48.025 -2.3821
48.05 -2.3648
48.075 -2.3522
48.1 -2.3431
48.125 -2.3357
48.15 -2.3309
48.175 -2.3231
48.2 -2.3042
48.225 -2.2705
48.25 -2.2209
48.275 -2.1619
48.3 -2.1026
48.325 -2.0517
48.35 -2.0186
48.375 -2.0055
48.4 -2.0062
48.425 -2.0129
48.45 -2.0219
48.475 -2.0294
48.5 -2.0333
48.525 -2.0348
48.55 -2.0341
48.575 -2.031
48.6 -2.0266
48.625 -2.0248
48.65 -2.0304
48.675 -2.0411
48.7 -2.0547
48.725 -2.0758
48.75 -2.1084
48.775 -2.1499
48.8 -2.1931
48.825 -2.2311
48.85 -2.2591
48.875 -2.2788
48.9 -2.2956
48.925 -2.3042
48.95 -2.2948
48.975 -2.2772
49 -2.2654
49.025 -2.2591
49.05 -2.2556
49.075 -2.2517
49.1 -2.2448
49.125 -2.2385
49.15 -2.2322
49.175 -2.2321
49.2 -2.2411
49.225 -2.2546
49.25 -2.269
49.275 -2.2845
49.3 -2.2979
49.325 -2.3009
49.35 -2.294
49.375 -2.2908
49.4 -2.2962
49.425 -2.3143
49.45 -2.344
49.475 -2.3685
49.5 -2.3787
49.525 -2.3747
49.55 -2.3553
49.575 -2.3253
49.6 -2.2896
49.625 -2.2437
49.65 -2.1886
49.675 -2.1277
49.7 -2.063
49.725 -1.9866
49.75 -1.8943
49.775 -1.7985
49.8 -1.703
49.825 -1.6101
49.85 -1.5213
49.875 -1.4453
49.9 -1.3892
49.925 -1.3465
49.95 -1.3076
49.975 -1.2682
50 -1.2236
50.025 -1.1732
50.05 -1.1168
50.075 -1.0555
50.1 -0.9926
50.125 -0.9386
50.15 -0.8926
50.175 -0.8522
50.2 -0.8175
50.225 -0.7866
50.25 -0.7581
50.275 -0.7359
50.3 -0.7195
50.325 -0.7067
50.35 -0.6971
50.375 -0.6921
50.4 -0.6829
50.425 -0.6667
50.45 -0.647
50.475 -0.6283
50.5 -0.6096
50.525 -0.5897
50.55 -0.5703
50.575 -0.5494
50.6 -0.5257
50.625 -0.5045
50.65 -0.4894
50.675 -0.4839
50.7 -0.4897
50.725 -0.504
50.75 -0.522
50.775 -0.5398
50.8 -0.5604
50.825 -0.5836
50.85 -0.6077
50.875 -0.637
50.9 -0.6722
50.925 -0.7073
50.95 -0.7359
50.975 -0.7636
51 -0.7987
51.025 -0.8401
51.05 -0.888
51.075 -0.9344
51.1 -0.9737
51.125 -1.0076
51.15 -1.0316
51.175 -1.0465
51.2 -1.0597
51.225 -1.0756
51.25 -1.0904
51.275 -1.1083
51.3 -1.1285
51.325 -1.1452
51.35 -1.1524
51.375 -1.1498
51.4 -1.1446
51.425 -1.1455
51.45 -1.151
51.475 -1.1606
51.5 -1.1759
51.525 -1.1934
51.55 -1.216
51.575 -1.2472
51.6 -1.2826
51.625 -1.3202
51.65 -1.3542
51.675 -1.3813
51.7 -1.4014
51.725 -1.421
51.75 -1.4388
51.775 -1.4485
51.8 -1.4467
51.825 -1.4305
51.85 -1.395
51.875 -1.3381
51.9 -1.2702
51.925 -1.1982
51.95 -1.1189
51.975 -1.0258
52 -0.926
52.025 -0.8217
52.05 -0.7203
52.075 -0.632
52.1 -0.5587
52.125 -0.4944
52.15 -0.4349
52.175 -0.3862
52.2 -0.3526
52.225 -0.3328
52.25 -0.32
52.275 -0.3092
52.3 -0.2952
52.325 -0.2787
52.35 -0.2648
52.375 -0.2572
52.4 -0.2543
52.425 -0.2516
52.45 -0.2509
52.475 -0.2547
52.5 -0.265
52.525 -0.2819
52.55 -0.3017
52.575 -0.3204
52.6 -0.3403
52.625 -0.3706
52.65 -0.4126
52.675 -0.4641
52.7 -0.523
52.725 -0.5876
52.75 -0.657
52.775 -0.7287
52.8 -0.7991
52.825 -0.8707
52.85 -0.9363
52.875 -0.9743
52.9 -0.9878
52.925 -0.9849
52.95 -0.9705
52.975 -0.9495
53 -0.9252
53.025 -0.9027
53.05 -0.8827
53.075 -0.8691
53.1 -0.8601
53.125 -0.8513
53.15 -0.8428
53.175 -0.8313
53.2 -0.8176
53.225 -0.8006
53.25 -0.7808
53.275 -0.7576
53.3 -0.7316
53.325 -0.7054
53.35 -0.6812
53.375 -0.6586
53.4 -0.6348
53.425 -0.6113
53.45 -0.5833
53.475 -0.5527
53.5 -0.5269
53.525 -0.5097
53.55 -0.5003
53.575 -0.4983
53.6 -0.4996
53.625 -0.5012
53.65 -0.5016
53.675 -0.498
53.7 -0.4872
53.725 -0.4706
53.75 -0.4497
53.775 -0.4269
53.8 -0.4064
53.825 -0.3918
53.85 -0.3834
53.875 -0.3818
53.9 -0.3876
53.925 -0.4009
53.95 -0.4182
53.975 -0.4356
54 -0.448
54.025 -0.4458
54.05 -0.4284
54.075 -0.408
54.1 -0.3931
54.125 -0.385
54.15 -0.3776
54.175 -0.3676
54.2 -0.3572
54.225 -0.3525
54.25 -0.3499
54.275 -0.3487
54.3 -0.3466
54.325 -0.3454
54.35 -0.3484
54.375 -0.3514
54.4 -0.3592
54.425 -0.3723
54.45 -0.3867
54.475 -0.3998
54.5 -0.4138
54.525 -0.4316
54.55 -0.4522
54.575 -0.4771
54.6 -0.5077
54.625 -0.5428
54.65 -0.5778
54.675 -0.6097
54.7 -0.6373
54.725 -0.6569
54.75 -0.6698
54.775 -0.6814
54.8 -0.6941
54.825 -0.7034
54.85 -0.7023
54.875 -0.6914
54.9 -0.6729
54.925 -0.6472
54.95 -0.6183
54.975 -0.5872
55 -0.5574
55.025 -0.5286
55.05 -0.498
55.075 -0.4657
55.1 -0.4322
55.125 -0.3995
55.15 -0.3673
55.175 -0.3375
55.2 -0.3118
55.225 -0.2904
55.25 -0.2676
55.275 -0.2375
55.3 -0.2026
55.325 -0.1686
55.35 -0.1391
55.375 -0.1136
55.4 -0.0886
55.425 -0.0681
55.45 -0.0517
55.475 -0.0401
55.5 -0.0317
55.525 -0.0201
55.55 -0.0039
55.575 0.0151
55.6 0.0321
55.625 0.0473
55.65 0.0595
55.675 0.0671
55.7 0.0697
55.725 0.0661
55.75 0.0554
55.775 0.0379
55.8 0.0191
55.825 0.0057
55.85 0.0025
55.875 0.0058
55.9 0.0112
55.925 0.0158
55.95 0.0226
55.975 0.0361
56 0.0562
56.025 0.0761
56.05 0.0901
56.075 0.0962
56.1 0.0954
56.125 0.0882
56.15 0.0777
56.175 0.0628
56.2 0.0434
56.225 0.0193
56.25 -0.0088
56.275 -0.0426
56.3 -0.078
56.325 -0.1208
56.35 -0.1753
56.375 -0.2362
56.4 -0.3007
56.425 -0.3634
56.45 -0.4199
56.475 -0.4676
56.5 -0.5062
56.525 -0.5354
56.55 -0.5567
56.575 -0.5695
56.6 -0.5743
56.625 -0.5689
56.65 -0.5541
56.675 -0.5361
56.7 -0.5191
56.725 -0.5023
56.75 -0.4855
56.775 -0.4681
56.8 -0.4506
56.825 -0.4321
56.85 -0.4119
56.875 -0.3893
56.9 -0.3648
56.925 -0.3383
56.95 -0.3114
56.975 -0.2822
57 -0.2498
57.025 -0.2172
57.05 -0.1824
57.075 -0.153
57.1 -0.1299
57.125 -0.1149
57.15 -0.1078
57.175 -0.1068
57.2 -0.1089
57.225 -0.11
57.25 -0.1103
57.275 -0.1068
57.3 -0.0992
57.325 -0.0894
57.35 -0.0778
57.375 -0.0586
57.4 -0.0337
57.425 -0.0054
57.45 0.0204
57.475 0.0415
57.5 0.0566
57.525 0.0647
57.55 0.0667
57.575 0.0671
57.6 0.068
57.625 0.0678
57.65 0.0624
57.675 0.0584
57.7 0.0613
57.725 0.0736
57.75 0.0907
57.775 0.1153
57.8 0.1441
57.825 0.1715
57.85 0.1997
57.875 0.2299
57.9 0.2584
57.925 0.2824
57.95 0.3121
57.975 0.3485
58 0.3809
58.025 0.4093
58.05 0.4416
58.075 0.4801
58.1 0.5233
58.125 0.5655
58.15 0.6053
58.175 0.6463
58.2 0.69
58.225 0.7367
58.25 0.7819
58.275 0.8215
58.3 0.8556
58.325 0.8886
58.35 0.9206
58.375 0.9498
58.4 0.9743
58.425 0.9975
58.45 1.019
58.475 1.0371
58.5 1.0474
58.525 1.048
58.55 1.0456
58.575 1.0448
58.6 1.0461
58.625 1.0565
58.65 1.0863
58.675 1.1328
58.7 1.1835
58.725 1.2325
58.75 1.2787
58.775 1.3206
58.8 1.3581
58.825 1.3889
58.85 1.4107
58.875 1.42
58.9 1.4177
58.925 1.4057
58.95 1.385
58.975 1.3592
59 1.329
59.025 1.2964
59.05 1.2627
59.075 1.2242
59.1 1.1795
59.125 1.1287
59.15 1.0697
59.175 1.0048
59.2 0.9339
59.225 0.8612
59.25 0.7893
59.275 0.7188
59.3 0.648
59.325 0.5809
59.35 0.5184
59.375 0.4617
59.4 0.4121
59.425 0.3674
59.45 0.3294
59.475 0.3034
59.5 0.2936
59.525 0.3065
59.55 0.339
59.575 0.3906
59.6 0.4577
59.625 0.5313
59.65 0.608
59.675 0.6875
59.7 0.7743
59.725 0.8663
59.75 0.9592
59.775 1.0512
59.8 1.1433
59.825 1.2328
59.85 1.3186
59.875 1.3995
59.9 1.4754
59.925 1.5481
59.95 1.6169
59.975 1.6842
60 1.7497
60.025 1.81
60.05 1.8657
60.075 1.9178
60.1 1.9684
60.125 2.017
60.15 2.0632
60.175 2.108
60.2 2.152
60.225 2.195
60.25 2.23
60.275 2.2569
60.3 2.278
60.325 2.2922
60.35 2.2972
60.375 2.2961
60.4 2.2955
60.425 2.2981
60.45 2.3
60.475 2.2953
60.5 2.2861
60.525 2.2715
60.55 2.2485
60.575 2.2157
60.6 2.1728
60.625 2.1219
60.65 2.0634
60.675 1.9964
60.7 1.9248
60.725 1.8486
60.75 1.7695
60.775 1.691
60.8 1.6226
60.825 1.5692
60.85 1.5291
60.875 1.4929
60.9 1.4559
60.925 1.419
60.95 1.3896
60.975 1.3598
61 1.3278
61.025 1.2933
61.05 1.2568
61.075 1.2164
61.1 1.1727
61.125 1.1332
61.15 1.1183
61.175 1.1379
61.2 1.183
61.225 1.2324
61.25 1.2807
61.275 1.3225
61.3 1.3562
61.325 1.3822
61.35 1.3986
61.375 1.4068
61.4 1.4065
61.425 1.3983
61.45 1.3803
61.475 1.3553
61.5 1.3275
61.525 1.2977
61.55 1.2664
61.575 1.235
61.6 1.2028
61.625 1.1685
61.65 1.134
61.675 1.0993
61.7 1.0607
61.725 1.0166
61.75 0.9688
61.775 0.9233
61.8 0.8889
61.825 0.863
61.85 0.8386
61.875 0.8106
61.9 0.7805
61.925 0.7705
61.95 0.7872
61.975 0.8087
62 0.8284
62.025 0.8448
62.05 0.8586
62.075 0.8701
62.1 0.8787
62.125 0.8822
62.15 0.8794
62.175 0.8701
62.2 0.8594
62.225 0.8567
62.25 0.8671
62.275 0.8811
62.3 0.8933
62.325 0.9035
62.35 0.9137
62.375 0.9219
62.4 0.9259
62.425 0.9242
62.45 0.9155
62.475 0.8984
62.5 0.8734
62.525 0.8434
62.55 0.812
62.575 0.7744
62.6 0.7286
62.625 0.6749
62.65 0.6127
62.675 0.5477
62.7 0.4898
62.725 0.4444
62.75 0.4133
62.775 0.3904
62.8 0.3765
62.825 0.3742
62.85 0.3818
62.875 0.3949
62.9 0.4069
62.925 0.4141
62.95 0.4123
62.975 0.4013
63 0.3803
63.025 0.35
63.05 0.3162
63.075 0.2894
63.1 0.2714
63.125 0.2698
63.15 0.2897
63.175 0.326
63.2 0.3714
63.225 0.4199
63.25 0.4649
63.275 0.5057
63.3 0.5453
63.325 0.5896
63.35 0.6392
63.375 0.6896
63.4 0.7385
63.425 0.7842
63.45 0.8256
63.475 0.8667
63.5 0.9126
63.525 0.9605
63.55 1.0065
63.575 1.0475
63.6 1.0817
63.625 1.1095
63.65 1.132
63.675 1.1509
63.7 1.1681
63.725 1.1798
63.75 1.1857
63.775 1.1888
63.8 1.1881
63.825 1.1825
63.85 1.1704
63.875 1.1524
63.9 1.1305
63.925 1.1034
63.95 1.0703
63.975 1.0312
64 0.9884
64.025 0.9412
64.05 0.8907
64.075 0.8354
64.1 0.7802
64.125 0.7269
64.15 0.6728
64.175 0.6182
64.2 0.5605
64.225 0.5032
64.25 0.4569
64.275 0.4238
64.3 0.399
64.325 0.3797
64.35 0.3646
64.375 0.3528
64.4 0.3431
64.425 0.3344
64.45 0.3255
64.475 0.3148
64.5 0.3044
64.525 0.2957
64.55 0.2905
64.575 0.2826
64.6 0.2747
64.625 0.2633
64.65 0.2453
64.675 0.2181
64.7 0.1861
64.725 0.149
64.75 0.1064
64.775 0.0568
64.8 0.0028
64.825 -0.0441
64.85 -0.0784
64.875 -0.1029
64.9 -0.1277
64.925 -0.155
64.95 -0.1833
64.975 -0.2196
65 -0.2713
65.025 -0.3385
65.05 -0.4124
65.075 -0.4877
65.1 -0.5605
65.125 -0.6268
65.15 -0.6864
65.175 -0.7447
65.2 -0.804
65.225 -0.8519
65.25 -0.8861
65.275 -0.9217
65.3 -0.9567
65.325 -0.9898
65.35 -1.0185
65.375 -1.0372
65.4 -1.0479
65.425 -1.0462
65.45 -1.0148
65.475 -0.9603
65.5 -0.8961
65.525 -0.8289
65.55 -0.7619
65.575 -0.6927
65.6 -0.6235
65.625 -0.5614
65.65 -0.5089
65.675 -0.463
65.7 -0.4235
65.725 -0.3858
65.75 -0.3478
65.775 -0.3113
65.8 -0.2803
65.825 -0.2582
65.85 -0.2425
65.875 -0.2292
65.9 -0.2192
65.925 -0.213
65.95 -0.2085
65.975 -0.2058
66 -0.2026
66.025 -0.195
66.05 -0.1812
66.075 -0.1661
66.1 -0.1538
66.125 -0.1469
66.15 -0.1396
66.175 -0.1255
66.2 -0.1069
66.225 -0.0879
66.25 -0.0659
66.275 -0.0415
66.3 -0.0187
66.325 0.0005
66.35 0.0138
66.375 0.0199
66.4 0.0198
66.425 0.0151
66.45 0.0075
66.475 -0.001
66.5 -0.0122
66.525 -0.0246
66.55 -0.036
66.575 -0.0373
66.6 -0.0231
66.625 0.0008
66.65 0.0262
66.675 0.0469
66.7 0.0652
66.725 0.0845
66.75 0.1036
66.775 0.1182
66.8 0.124
66.825 0.1233
66.85 0.1166
66.875 0.107
66.9 0.1038
66.925 0.1217
66.95 0.1576
66.975 0.1986
67 0.2406
67.025 0.2804
67.05 0.3157
67.075 0.3432
67.1 0.3637
67.125 0.3759
67.15 0.3796
67.175 0.3779
67.2 0.3743
67.225 0.3731
67.25 0.3751
67.275 0.379
67.3 0.3799
67.325 0.3722
67.35 0.3558
67.375 0.3313
67.4 0.3005
67.425 0.2622
67.45 0.2165
67.475 0.1622
67.5 0.0998
67.525 0.0294
67.55 -0.0467
67.575 -0.1261
67.6 -0.2076
67.625 -0.2884
67.65 -0.3656
67.675 -0.436
67.7 -0.4959
67.725 -0.5382
67.75 -0.5593
67.775 -0.5683
67.8 -0.5743
67.825 -0.5803
67.85 -0.5881
67.875 -0.5918
67.9 -0.5894
67.925 -0.583
67.95 -0.5715
67.975 -0.5544
68 -0.5328
68.025 -0.5103
68.05 -0.4898
68.075 -0.4734
68.1 -0.4611
68.125 -0.4536
68.15 -0.4517
68.175 -0.4563
68.2 -0.4691
68.225 -0.4915
68.25 -0.5237
68.275 -0.5645
68.3 -0.6112
68.325 -0.6625
68.35 -0.7195
68.375 -0.784
68.4 -0.8552
68.425 -0.9321
68.45 -1.0094
68.475 -1.0754
68.5 -1.1251
68.525 -1.1656
68.55 -1.2045
68.575 -1.2326
68.6 -1.2436
68.625 -1.2377
68.65 -1.2221
68.675 -1.2068
68.7 -1.1959
68.725 -1.1897
68.75 -1.1842
68.775 -1.1783
68.8 -1.174
68.825 -1.1725
68.85 -1.1741
68.875 -1.1774
68.9 -1.1778
68.925 -1.1726
68.95 -1.1628
68.975 -1.1514
69 -1.1381
69.025 -1.1204
69.05 -1.1015
69.075 -1.0811
69.1 -1.058
69.125 -1.031
69.15 -1.0039
69.175 -0.9753
69.2 -0.9484
69.225 -0.9246
69.25 -0.9003
69.275 -0.8731
69.3 -0.8469
69.325 -0.8242
69.35 -0.806
69.375 -0.7923
69.4 -0.7796
69.425 -0.7613
69.45 -0.7332
69.475 -0.6952
69.5 -0.6454
69.525 -0.5878
69.55 -0.5359
69.575 -0.4895
69.6 -0.4446
69.625 -0.4033
69.65 -0.3658
69.675 -0.3328
69.7 -0.3044
69.725 -0.2805
69.75 -0.2617
69.775 -0.2449
69.8 -0.227
69.825 -0.204
69.85 -0.1771
69.875 -0.1518
69.9 -0.1304
69.925 -0.1126
69.95 -0.0988
69.975 -0.0882
70 -0.0766
70.025 -0.0643
70.05 -0.0497
70.075 -0.0333
70.1 -0.0093
70.125 0.0219
70.15 0.0524
70.175 0.0774
70.2 0.0979
70.225 0.1138
70.25 0.125
70.275 0.1322
70.3 0.1367
70.325 0.1395
70.35 0.1413
70.375 0.1406
70.4 0.1362
70.425 0.1269
70.45 0.1132
70.475 0.094
70.5 0.0693
70.525 0.0421
70.55 0.0158
70.575 -0.0051
70.6 -0.0258
70.625 -0.0484
70.65 -0.076
70.675 -0.111
70.7 -0.1519
70.725 -0.1994
70.75 -0.2561
70.775 -0.3188
70.8 -0.3695
70.825 -0.3837
70.85 -0.3721
70.875 -0.3552
70.9 -0.3422
70.925 -0.3328
70.95 -0.3265
70.975 -0.3226
71 -0.3228
71.025 -0.3295
71.05 -0.3427
71.075 -0.3607
71.1 -0.3798
71.125 -0.3976
71.15 -0.4128
71.175 -0.4245
71.2 -0.4281
71.225 -0.4216
71.25 -0.4062
71.275 -0.3835
71.3 -0.3465
71.325 -0.2945
71.35 -0.2294
71.375 -0.1586
71.4 -0.0844
71.425 -0.0105
71.45 0.0609
71.475 0.1252
71.5 0.1839
71.525 0.2402
71.55 0.2955
71.575 0.3506
71.6 0.4034
71.625 0.4517
71.65 0.498
71.675 0.5442
71.7 0.587
71.725 0.6245
71.75 0.6614
71.775 0.6956
71.8 0.7254
71.825 0.7507
71.85 0.773
71.875 0.7896
71.9 0.8017
71.925 0.8103
71.95 0.8129
71.975 0.8101
72 0.8009
72.025 0.7884
72.05 0.7782
72.075 0.771
72.1 0.771
72.125 0.7804
72.15 0.7933
72.175 0.8069
72.2 0.8228
72.225 0.838
72.25 0.8525
72.275 0.8654
72.3 0.8749
72.325 0.8786
72.35 0.8802
72.375 0.8798
72.4 0.8761
72.425 0.8717
72.45 0.8683
72.475 0.8621
72.5 0.8509
72.525 0.8326
72.55 0.8066
72.575 0.7733
72.6 0.7349
72.625 0.6943
72.65 0.6558
72.675 0.6186
72.7 0.5852
72.725 0.5538
72.75 0.5224
72.775 0.488
72.8 0.4496
72.825 0.4111
72.85 0.3788
72.875 0.3524
72.9 0.3274
72.925 0.3007
72.95 0.2705
72.975 0.2353
73 0.1963
73.025 0.1555
73.05 0.1169
73.075 0.0833
73.1 0.0508
73.125 0.0129
73.15 -0.0338
73.175 -0.0874
73.2 -0.146
73.225 -0.1995
73.25 -0.2423
73.275 -0.277
73.3 -0.3055
73.325 -0.3319
73.35 -0.3544
73.375 -0.3731
73.4 -0.3896
73.425 -0.4084
73.45 -0.4286
73.475 -0.4513
73.5 -0.4736
73.525 -0.4909
73.55 -0.4999
73.575 -0.5011
73.6 -0.5001
73.625 -0.4978
73.65 -0.495
73.675 -0.4872
73.7 -0.4716
73.725 -0.4486
73.75 -0.426
73.775 -0.4071
73.8 -0.3889
73.825 -0.3745
73.85 -0.3675
73.875 -0.3677
73.9 -0.3767
73.925 -0.3937
73.95 -0.4181
73.975 -0.4449
74 -0.467
74.025 -0.4834
74.05 -0.491
74.075 -0.4888
74.1 -0.4831
74.125 -0.4747
74.15 -0.462
74.175 -0.4488
74.2 -0.4414
74.225 -0.4407
74.25 -0.4476
74.275 -0.4653
74.3 -0.4891
74.325 -0.5125
74.35 -0.5313
74.375 -0.5415
74.4 -0.5422
74.425 -0.5405
74.45 -0.5425
74.475 -0.5478
74.5 -0.5571
74.525 -0.5724
74.55 -0.5916
74.575 -0.6122
74.6 -0.6266
74.625 -0.6277
74.65 -0.6127
74.675 -0.5862
74.7 -0.558
74.725 -0.5348
74.75 -0.521
74.775 -0.5175
74.8 -0.5227
74.825 -0.5325
74.85 -0.5435
74.875 -0.5549
74.9 -0.5698
74.925 -0.591
74.95 -0.619
74.975 -0.6517
75 -0.6808
75.025 -0.7036
75.05 -0.7242
75.075 -0.7445
75.1 -0.7652
75.125 -0.787
75.15 -0.8106
75.175 -0.8344
75.2 -0.8547
75.225 -0.8747
75.25 -0.9006
75.275 -0.934
75.3 -0.9736
75.325 -1.0143
75.35 -1.0507
75.375 -1.0753
75.4 -1.0943
75.425 -1.1105
75.45 -1.1261
75.475 -1.1374
75.5 -1.142
75.525 -1.1396
75.55 -1.1304
75.575 -1.1111
75.6 -1.0826
75.625 -1.0459
75.65 -1.0045
75.675 -0.9674
75.7 -0.9366
75.725 -0.9124
75.75 -0.8936
75.775 -0.8796
75.8 -0.8695
75.825 -0.8573
75.85 -0.8397
75.875 -0.8128
75.9 -0.7735
75.925 -0.7279
75.95 -0.6829
75.975 -0.6393
76 -0.5937
76.025 -0.5419
76.05 -0.4875
76.075 -0.4355
76.1 -0.3885
76.125 -0.3491
76.15 -0.3195
76.175 -0.2984
76.2 -0.2835
76.225 -0.2758
76.25 -0.2758
76.275 -0.2853
76.3 -0.3033
76.325 -0.3278
76.35 -0.3587
76.375 -0.3933
76.4 -0.4297
76.425 -0.4642
76.45 -0.4935
76.475 -0.513
76.5 -0.5252
76.525 -0.5327
76.55 -0.542
76.575 -0.543
76.6 -0.5252
76.625 -0.5008
76.65 -0.4833
76.675 -0.4753
76.7 -0.4758
76.725 -0.4842
76.75 -0.4997
76.775 -0.5202
76.8 -0.5456
76.825 -0.5737
76.85 -0.6045
76.875 -0.637
76.9 -0.6632
76.925 -0.6724
76.95 -0.6654
76.975 -0.6537
77 -0.6367
77.025 -0.6179
77.05 -0.5985
77.075 -0.5742
77.1 -0.5454
77.125 -0.5104
77.15 -0.4686
77.175 -0.4152
77.2 -0.3501
77.225 -0.2752
77.25 -0.1958
77.275 -0.1149
77.3 -0.0344
77.325 0.0396
77.35 0.1054
77.375 0.1645
77.4 0.2152
77.425 0.258
77.45 0.292
77.475 0.3164
77.5 0.3303
77.525 0.3349
77.55 0.3302
77.575 0.3143
77.6 0.2863
77.625 0.2542
77.65 0.2182
77.675 0.1734
77.7 0.1191
77.725 0.0576
77.75 -0.0085
77.775 -0.0754
77.8 -0.1353
77.825 -0.1905
77.85 -0.2372
77.875 -0.2682
77.9 -0.2911
77.925 -0.3133
77.95 -0.3305
77.975 -0.3418
78 -0.3428
78.025 -0.3332
78.05 -0.319
78.075 -0.3039
78.1 -0.2845
78.125 -0.2584
78.15 -0.2272
78.175 -0.1937
78.2 -0.1572
78.225 -0.1192
78.25 -0.0865
78.275 -0.0608
78.3 -0.0422
78.325 -0.0355
78.35 -0.0404
78.375 -0.0546
78.4 -0.0787
78.425 -0.1121
78.45 -0.1553
78.475 -0.2066
78.5 -0.2615
78.525 -0.3065
78.55 -0.3321
78.575 -0.3373
78.6 -0.3293
78.625 -0.3106
78.65 -0.2881
78.675 -0.259
78.7 -0.2206
78.725 -0.1755
78.75 -0.1276
78.775 -0.0801
78.8 -0.0248
78.825 0.0404
78.85 0.113
78.875 0.189
78.9 0.2666
78.925 0.3421
78.95 0.412
78.975 0.4754
79 0.5316
79.025 0.5799
79.05 0.6221
79.075 0.6591
79.1 0.6953
79.125 0.7361
79.15 0.7844
79.175 0.8402
79.2 0.8931
79.225 0.9362
79.25 0.9682
79.275 0.9903
79.3 1.0029
79.325 1.0073
79.35 1.0031
79.375 0.9904
79.4 0.9703
79.425 0.943
79.45 0.9106
79.475 0.8769
79.5 0.8408
79.525 0.8004
79.55 0.7566
79.575 0.7092
79.6 0.6566
79.625 0.6016
79.65 0.5515
79.675 0.5125
79.7 0.4879
79.725 0.4782
79.75 0.4851
79.775 0.505
79.8 0.5297
79.825 0.554
79.85 0.5759
79.875 0.5981
79.9 0.6245
79.925 0.6504
79.95 0.6707
79.975 0.6879
80 0.7008
80.025 0.7077
80.05 0.7107
80.075 0.7128
80.1 0.7153
80.125 0.7212
80.15 0.727
80.175 0.7312
80.2 0.733
80.225 0.7303
80.25 0.7205
80.275 0.7021
80.3 0.678
80.325 0.6516
80.35 0.623
80.375 0.5936
80.4 0.5668
80.425 0.5449
80.45 0.5261
80.475 0.5104
80.5 0.4961
80.525 0.4797
80.55 0.4632
80.575 0.4488
80.6 0.4379
80.625 0.4316
80.65 0.4226
80.675 0.4115
80.7 0.398
80.725 0.3875
80.75 0.3825
80.775 0.3797
80.8 0.3774
80.825 0.3787
80.85 0.3839
80.875 0.388
80.9 0.3918
80.925 0.4027
80.95 0.4218
80.975 0.4625
81 0.5306
81.025 0.6167
81.05 0.7096
81.075 0.8052
81.1 0.8984
81.125 0.9864
81.15 1.0687
81.175 1.143
81.2 1.2077
81.225 1.2633
81.25 1.3118
81.275 1.3529
81.3 1.386
81.325 1.4143
81.35 1.4389
81.375 1.4608
81.4 1.4784
81.425 1.4895
81.45 1.494
81.475 1.4916
81.5 1.4861
81.525 1.479
81.55 1.474
81.575 1.4698
81.6 1.4668
81.625 1.4614
81.65 1.4538
81.675 1.4435
81.7 1.4327
81.725 1.42
81.75 1.4067
81.775 1.3912
81.8 1.3713
81.825 1.348
81.85 1.3224
81.875 1.2983
81.9 1.2729
81.925 1.2413
81.95 1.2037
81.975 1.161
82 1.1129
82.025 1.0611
82.05 1.006
82.075 0.9449
82.1 0.8789
82.125 0.8121
82.15 0.7534
82.175 0.7015
82.2 0.6485
82.225 0.5911
82.25 0.5327
82.275 0.4797
82.3 0.4364
82.325 0.4123
82.35 0.4109
82.375 0.4265
82.4 0.4546
82.425 0.4864
82.45 0.5199
82.475 0.5588
82.5 0.6049
82.525 0.6526
82.55 0.6947
82.575 0.7294
82.6 0.757
82.625 0.776
82.65 0.7865
82.675 0.7895
82.7 0.7876
82.725 0.7806
82.75 0.7687
82.775 0.755
82.8 0.7372
82.825 0.7119
82.85 0.6821
82.875 0.6565
82.9 0.6444
82.925 0.6453
82.95 0.6552
82.975 0.6672
83 0.6774
83.025 0.6909
83.05 0.7101
83.075 0.7291
83.1 0.7424
83.125 0.7523
83.15 0.7619
83.175 0.7746
83.2 0.7909
83.225 0.8111
83.25 0.8323
83.275 0.8504
83.3 0.8647
83.325 0.8734
83.35 0.8783
83.375 0.879
83.4 0.8774
83.425 0.8735
83.45 0.8658
83.475 0.8529
83.5 0.8398
83.525 0.8326
83.55 0.83
83.575 0.8303
83.6 0.8406
83.625 0.8691
83.65 0.9354
83.675 1.0235
83.7 1.1121
83.725 1.1934
83.75 1.2667
83.775 1.3318
83.8 1.3899
83.825 1.4428
83.85 1.4886
83.875 1.527
83.9 1.5568
83.925 1.5755
83.95 1.5852
83.975 1.5933
84 1.6015
84.025 1.6123
84.05 1.6218
84.075 1.6268
84.1 1.6284
84.125 1.6283
84.15 1.6301
84.175 1.6396
84.2 1.6585
84.225 1.681
84.25 1.7047
84.275 1.7255
84.3 1.7412
84.325 1.7495
84.35 1.7501
84.375 1.7462
84.4 1.7385
84.425 1.7253
84.45 1.706
84.475 1.6813
84.5 1.652
84.525 1.6194
84.55 1.5837
84.575 1.5461
84.6 1.51
84.625 1.4792
84.65 1.4595
84.675 1.4417
84.7 1.4204
84.725 1.3947
84.75 1.3654
84.775 1.3311
84.8 1.2919
84.825 1.2497
84.85 1.2031
84.875 1.1553
84.9 1.1079
84.925 1.0556
84.95 0.9934
84.975 0.9233
85 0.8482
85.025 0.768
85.05 0.6848
85.075 0.5979
85.1 0.512
85.125 0.4339
85.15 0.3663
85.175 0.3073
85.2 0.2546
85.225 0.2085
85.25 0.1699
85.275 0.1435
85.3 0.1345
85.325 0.1391
85.35 0.1571
85.375 0.1817
85.4 0.2084
85.425 0.2411
85.45 0.2814
85.475 0.3252
85.5 0.3683
85.525 0.4083
85.55 0.4466
85.575 0.484
85.6 0.5231
85.625 0.5604
85.65 0.5939
85.675 0.6234
85.7 0.6485
85.725 0.6701
85.75 0.6891
85.775 0.705
85.8 0.7189
85.825 0.7313
85.85 0.7384
85.875 0.7415
85.9 0.7397
85.925 0.7331
85.95 0.7201
85.975 0.7026
86 0.6804
86.025 0.655
86.05 0.6358
86.075 0.6238
86.1 0.6151
86.125 0.6048
86.15 0.5905
86.175 0.5741
86.2 0.5552
86.225 0.5321
86.25 0.5079
86.275 0.4948
86.3 0.4942
86.325 0.4983
86.35 0.5139
86.375 0.5403
86.4 0.5732
86.425 0.609
86.45 0.6477
86.475 0.6896
86.5 0.7274
86.525 0.7544
86.55 0.7727
86.575 0.7859
86.6 0.7997
86.625 0.8164
86.65 0.8317
86.675 0.8435
86.7 0.8497
86.725 0.8502
86.75 0.8472
86.775 0.843
86.8 0.8462
86.825 0.8557
86.85 0.8616
86.875 0.8573
86.9 0.8426
86.925 0.8215
86.95 0.7979
86.975 0.7726
87 0.7544
87.025 0.7498
87.05 0.7599
87.075 0.7771
87.1 0.7929
87.125 0.8065
87.15 0.8144
87.175 0.8155
87.2 0.8086
87.225 0.7957
87.25 0.7831
87.275 0.7719
87.3 0.7567
87.325 0.7355
87.35 0.708
87.375 0.6742
87.4 0.633
87.425 0.5833
87.45 0.5289
87.475 0.4775
87.5 0.4385
87.525 0.4078
87.55 0.3761
87.575 0.3433
87.6 0.314
87.625 0.2936
87.65 0.2813
87.675 0.2746
87.7 0.2838
87.725 0.3081
87.75 0.3487
87.775 0.3993
87.8 0.4475
87.825 0.4882
87.85 0.5227
87.875 0.5526
87.9 0.5791
87.925 0.602
87.95 0.6185
87.975 0.6226
88 0.6148
88.025 0.6015
88.05 0.5849
88.075 0.5674
88.1 0.5459
88.125 0.5143
88.15 0.47
88.175 0.4153
88.2 0.3513
88.225 0.2784
88.25 0.2002
88.275 0.1292
88.3 0.0678
88.325 0.0177
88.35 -0.0212
88.375 -0.0519
88.4 -0.0791
88.425 -0.1107
88.45 -0.1504
88.475 -0.198
88.5 -0.2524
88.525 -0.3127
88.55 -0.3787
88.575 -0.4507
88.6 -0.5314
88.625 -0.6238
88.65 -0.727
88.675 -0.8388
88.7 -0.9531
88.725 -1.0563
88.75 -1.1319
88.775 -1.1709
88.8 -1.1809
88.825 -1.1766
88.85 -1.1664
88.875 -1.155
88.9 -1.1424
88.925 -1.1282
88.95 -1.1126
88.975 -1.0959
89 -1.0733
89.025 -1.0357
89.05 -0.9771
89.075 -0.8929
89.1 -0.7973
89.125 -0.7021
89.15 -0.6124
89.175 -0.5303
89.2 -0.4549
89.225 -0.3846
89.25 -0.3191
89.275 -0.2603
89.3 -0.2073
89.325 -0.1564
89.35 -0.1055
89.375 -0.054
89.4 -0.0064
89.425 0.0331
89.45 0.0648
89.475 0.0896
89.5 0.1067
89.525 0.1136
89.55 0.1124
89.575 0.1078
89.6 0.1013
89.625 0.0948
89.65 0.0897
89.675 0.0864
89.7 0.0857
89.725 0.0869
89.75 0.0884
89.775 0.0923
89.8 0.0967
89.825 0.1011
89.85 0.1054
89.875 0.11
89.9 0.1151
89.925 0.1196
89.95 0.1232
89.975 0.1267
90 0.13
90.025 0.1365
90.05 0.151
90.075 0.1729
90.1 0.2001
90.125 0.2318
90.15 0.2688
90.175 0.3091
90.2 0.351
90.225 0.3939
90.25 0.4371
90.275 0.4748
90.3 0.5075
90.325 0.5353
90.35 0.5618
90.375 0.5883
90.4 0.6145
90.425 0.6429
90.45 0.6769
90.475 0.709
90.5 0.7403
90.525 0.7766
90.55 0.8142
90.575 0.8475
90.6 0.8756
90.625 0.9009
90.65 0.9208
90.675 0.9356
90.7 0.9451
90.725 0.9479
90.75 0.9426
90.775 0.9295
90.8 0.91
90.825 0.8847
90.85 0.8525
90.875 0.8164
90.9 0.7765
90.925 0.7316
90.95 0.6837
90.975 0.6326
91 0.5792
91.025 0.5248
91.05 0.4696
91.075 0.4134
91.1 0.3585
91.125 0.3131
91.15 0.2852
91.175 0.268
91.2 0.2536
91.225 0.2443
91.25 0.239
91.275 0.239
91.3 0.2406
91.325 0.2439
91.35 0.2516
91.375 0.2683
91.4 0.2898
91.425 0.3084
91.45 0.3211
91.475 0.3271
91.5 0.3217
91.525 0.3027
91.55 0.2742
91.575 0.2377
91.6 0.2014
91.625 0.1694
91.65 0.1403
91.675 0.1144
91.7 0.0956
91.725 0.0824
91.75 0.0811
91.775 0.0877
91.8 0.093
91.825 0.0947
91.85 0.0887
91.875 0.0737
91.9 0.0542
91.925 0.031
91.95 0.0033
91.975 -0.023
92 -0.0481
92.025 -0.0771
92.05 -0.1101
92.075 -0.1448
92.1 -0.1841
92.125 -0.2247
92.15 -0.2624
92.175 -0.2991
92.2 -0.337
92.225 -0.3752
92.25 -0.41
92.275 -0.432
92.3 -0.4424
92.325 -0.4521
92.35 -0.4692
92.375 -0.4873
92.4 -0.5079
92.425 -0.5338
92.45 -0.5593
92.475 -0.577
92.5 -0.5916
92.525 -0.6043
92.55 -0.6124
92.575 -0.6154
92.6 -0.6144
92.625 -0.6111
92.65 -0.6089
92.675 -0.6085
92.7 -0.6119
92.725 -0.6214
92.75 -0.6394
92.775 -0.6661
92.8 -0.6966
92.825 -0.7285
92.85 -0.7592
92.875 -0.7753
92.9 -0.7704
92.925 -0.7473
92.95 -0.7089
92.975 -0.6658
93 -0.6257
93.025 -0.5868
93.05 -0.5511
93.075 -0.5229
93.1 -0.5006
93.125 -0.4783
93.15 -0.4479
93.175 -0.406
93.2 -0.3542
93.225 -0.2953
93.25 -0.2338
93.275 -0.1746
93.3 -0.119
93.325 -0.0701
93.35 -0.0286
93.375 0.0065
93.4 0.0379
93.425 0.0735
93.45 0.1215
93.475 0.1835
93.5 0.2538
93.525 0.329
93.55 0.4009
93.575 0.4683
93.6 0.5301
93.625 0.5873
93.65 0.6393
93.675 0.6845
93.7 0.7244
93.725 0.756
93.75 0.7791
93.775 0.7966
93.8 0.8132
93.825 0.8296
93.85 0.8462
93.875 0.8647
93.9 0.8825
93.925 0.8974
93.95 0.9066
93.975 0.9104
94 0.9108
94.025 0.9053
94.05 0.8929
94.075 0.8762
94.1 0.857
94.125 0.8354
94.15 0.8122
94.175 0.7867
94.2 0.7598
94.225 0.7328
94.25 0.7043
94.275 0.6763
94.3 0.649
94.325 0.6227
94.35 0.5972
94.375 0.5739
94.4 0.5515
94.425 0.5287
94.45 0.501
94.475 0.4667
94.5 0.4335
94.525 0.4054
94.55 0.378
94.575 0.3499
94.6 0.3265
94.625 0.3017
94.65 0.2734
94.675 0.241
94.7 0.2038
94.725 0.164
94.75 0.125
94.775 0.0851
94.8 0.0419
94.825 -0.0048
94.85 -0.0525
94.875 -0.1003
94.9 -0.1494
94.925 -0.1997
94.95 -0.2478
94.975 -0.2949
95 -0.3374
95.025 -0.3721
95.05 -0.3876
95.075 -0.3874
95.1 -0.3762
95.125 -0.3493
95.15 -0.317
95.175 -0.282
95.2 -0.2406
95.225 -0.1917
95.25 -0.1361
95.275 -0.0753
95.3 -0.0156
95.325 0.042
95.35 0.0983
95.375 0.1569
95.4 0.2149
95.425 0.2719
95.45 0.3285
95.475 0.3842
95.5 0.4348
95.525 0.4824
95.55 0.5269
95.575 0.5667
95.6 0.5982
95.625 0.6216
95.65 0.6396
95.675 0.6521
95.7 0.6567
95.725 0.654
95.75 0.6499
95.775 0.6509
95.8 0.6583
95.825 0.6653
95.85 0.6672
95.875 0.6614
95.9 0.6466
95.925 0.6238
95.95 0.5978
95.975 0.576
96 0.5552
96.025 0.5303
96.05 0.5001
96.075 0.4667
96.1 0.4349
96.125 0.4087
96.15 0.3876
96.175 0.3678
96.2 0.3449
96.225 0.319
96.25 0.2933
96.275 0.2753
96.3 0.2769
96.325 0.2947
96.35 0.3233
96.375 0.3536
96.4 0.3772
96.425 0.3968
96.45 0.4148
96.475 0.4307
96.5 0.4394
96.525 0.4395
96.55 0.4319
96.575 0.4184
96.6 0.4017
96.625 0.3844
96.65 0.3698
96.675 0.3572
96.7 0.3453
96.725 0.3337
96.75 0.3253
96.775 0.3213
96.8 0.3246
96.825 0.3326
96.85 0.3388
96.875 0.339
96.9 0.33
96.925 0.3125
96.95 0.2896
96.975 0.2629
97 0.2305
97.025 0.1936
97.05 0.1563
97.075 0.1216
97.1 0.091
97.125 0.0584
97.15 0.0229
97.175 -0.0179
97.2 -0.0649
97.225 -0.1162
97.25 -0.1658
97.275 -0.2027
97.3 -0.2219
97.325 -0.2276
97.35 -0.2275
97.375 -0.2286
97.4 -0.2353
97.425 -0.2457
97.45 -0.2494
97.475 -0.227
97.5 -0.1815
97.525 -0.1227
97.55 -0.0554
97.575 0.0099
97.6 0.0684
97.625 0.1198
97.65 0.1659
97.675 0.2091
97.7 0.254
97.725 0.3033
97.75 0.3521
97.775 0.3956
97.8 0.4379
97.825 0.4865
97.85 0.5459
97.875 0.6144
97.9 0.6904
97.925 0.7703
97.95 0.8485
97.975 0.9186
98 0.9783
98.025 1.0304
98.05 1.0774
98.075 1.1216
98.1 1.1655
98.125 1.2094
98.15 1.2533
98.175 1.2968
98.2 1.3372
98.225 1.3719
98.25 1.4011
98.275 1.4252
98.3 1.445
98.325 1.4605
98.35 1.4743
98.375 1.4887
98.4 1.5029
98.425 1.512
98.45 1.5138
98.475 1.5068
98.5 1.4924
98.525 1.4714
98.55 1.4423
98.575 1.4054
98.6 1.3612
98.625 1.3237
98.65 1.323
98.675 1.3397
98.7 1.3519
98.725 1.3561
98.75 1.3516
98.775 1.3397
98.8 1.3215
98.825 1.2999
98.85 1.2778
98.875 1.261
98.9 1.2537
98.925 1.2544
98.95 1.2601
98.975 1.2661
99 1.2699
99.025 1.2681
99.05 1.2625
99.075 1.2531
99.1 1.2373
99.125 1.2153
99.15 1.1932
99.175 1.1707
99.2 1.1489
99.225 1.1315
99.25 1.1182
99.275 1.1069
99.3 1.0953
99.325 1.0887
99.35 1.0921
99.375 1.0971
99.4 1.1051
99.425 1.1147
99.45 1.1238
99.475 1.1269
99.5 1.1262
99.525 1.1296
99.55 1.1339
99.575 1.14
99.6 1.1514
99.625 1.1679
99.65 1.1945
99.675 1.2297
99.7 1.2659
99.725 1.3041
99.75 1.349
99.775 1.4026
99.8 1.4595
99.825 1.514
99.85 1.5619
99.875 1.5999
99.9 1.6269
99.925 1.6442
99.95 1.6516
99.975 1.6484
100 1.6373
